# Supplementary material for: An epigenome-wide association study of Alzheimer's disease blood highlights robust DNA hypermethylation in the HOXB6 gene
Source: Neurobiol Aging. 2020 Nov;95:26–45. doi: 10.1016/j.neurobiolaging.2020.06.023 (PMC7649340; doi:10.1016/j.neurobiolaging.2020.06.023)
Supplement: Data Profile [file mmc1.xml]

<?xml version="1.0" encoding="utf-8" standalone="no"?>
<data>
  <datasets>
    <author>k.lunnon@exeter.ac.uk</author>
    <type>1</type>
    <dataset>
      <name>Raw Illumina 450K methylation data for subjects used in this study</name>
      <caption />
      <description>Samples were assessed using the Illumina Infinium HumanMethylation450K BeadChip array (450K array; Illumina, CA, USA) using an Illumina HiScan System (Illumina, CA, USA). All samples were assigned a unique code for the purpose of the experiment and randomized with respect to sex, center, and disease status to avoid batch effects, and processed in batches of four BeadChips. </description>
      <filetype>
        <name />
      </filetype>
      <filesize />
      <source>0</source>
      <sourcename>Original Data</sourcename>
      <access>
        <type>1</type>
        <name>Data available in data repository</name>
        <reponame>GEO</reponame>
        <PersistentId />
        <deeplinkurl>https://www.ncbi.nlm.nih.gov/geo/query/acc.cgi?acc=GSE144858</deeplinkurl>
      </access>
    </dataset>
  </datasets>
</data>
