# Supplementary material for: An epigenome-wide association study of Alzheimer's disease blood highlights robust DNA hypermethylation in the HOXB6 gene
Source: Neurobiol Aging. 2020 Nov;95:26–45. doi: 10.1016/j.neurobiolaging.2020.06.023 (PMC7649340; doi:10.1016/j.neurobiolaging.2020.06.023)
Supplement: Appendix A [file mmc2.xlsx]

## Sheet: Supp Table 1
	Supplementary Table 1: The 1000 most significant differentially methylated positions (DMPs) identified from an ANOVA of control (CTL), mild cognitive impairement (MCI) and Alzheimer's disease (AD) blood samples.
	The 1000 most significant probes in an analysis of CTL, MCI and AD blood samples. Shown for each probe is chromosomal position (genome build 37), ANOVA F-statistic and accompanying p-value (p(F)), and per two-group comparison the difference in methylation and the p-value corrected for multiple comparisons by Tukey's HSD. Methylation data was corrected for the covariates of age, sex, cell type pro…
	ProbeID	Position	F	p (F)	CTL vs MCI		CTL vs AD		MCI vs AD		UCSC Gene	UCSC Gene Group	UCSC Relation to CpG Island	Gene Closest TSS	Distance Closest TSS	GREAT Annotation 1	GREAT Annotation 2
					Difference	Tukey's p	Difference	Tukey's p	Difference	Tukey's p
	cg26146855	chr 7: 1660603	12.6321	5.58097e-06	-0.00111819	0.817294	-0.0089469	2.11268e-05	-0.00782871	0.000106796			Island	TFAMP1	6498	ELFN1 (-88194)	TMEM184A (-64538)
	cg17510385	chr 5: 912821	11.7679	1.23613e-05	-0.0145068	1.69611e-05	-0.00384222	0.479599	0.0106646	0.0024747	TRIP13	Body	Island	TRIP13	19853	NKD2 (-96346)	TRIP13 (19853)
	cg05695925	chr 2: 206493817	11.7293	1.28094e-05	-0.00697952	0.00158298	-0.00988959	1.32346e-05	-0.00291006	0.319764				NRP2	-53406	NRP2 (-53406)
	cg10140957	chr 16: 58768477	11.4852	1.60486e-05	0.0224568	0.000734053	-0.00426198	0.784038	-0.0267187	5.19196e-05	GOT2	TSS1500	S_Shore	GOT2	-231	GOT2 (-232)
	cg18794145	chr 1: 39546949	11.3799	1.76904e-05	-0.00812681	5.27246e-05	-0.00770779	0.000336322	0.000419025	0.97296	MACF1	TSS200	N_Shore	MACF1	-139	MACF1 (-249991)	NDUFS5 (54983)
	cg06255020	chr 2: 46097140	11.3184	1.87259e-05	0.000905605	0.796553	0.00650176	5.40175e-05	0.00559615	0.000308404	PRKCE	Body		TRNA_Pseudo	-159627	EPAS1 (-427400)	PRKCE (218098)
	cg23630878	chr 3: 48255260	11.2238	2.04398e-05	-0.00513246	0.296572	0.0111642	0.0067275	0.0162966	1.26726e-05			S_Shelf	CAMP	-9576	CDC25A (-25460)	CAMP (-9576)
	cg16723002	chr 17: 27285150	11.1658	2.15672e-05	0.000161851	0.994539	0.00702495	0.000168325	0.0068631	0.000112346	SEZ6;SEZ6	Body;Body		PHF12	-6642	PHF12 (-6643)	SEZ6 (47930)
	cg13026137	chr 6: 31701260	10.8103	2.99924e-05	0.0174353	2.52327e-05	0.0131446	0.00393022	-0.00429072	0.511276	CLIC1	Body	S_Shelf	CLIC1	3081	DDAH2 (-3222)
	cg03456393	chr 3: 193310565	10.38	4.47473e-05	-0.0211428	0.0192544	-0.0374061	2.51204e-05	-0.0162633	0.098366	OPA1;OPA1;OPA1;OPA1;OPA1;OPA1;OPA1;OPA1	TSS1500;TSS1500;TSS1500;TSS1500;TSS1500;TSS1500;TSS1500;TSS1500	N_Shore	OPA1	-367	OPA1 (-367)
	cg25917853	chr 6: 84568757	10.3657	4.53499e-05	-0.0289954	0.00021939	-0.00203908	0.96142	0.0269564	0.000748153	CYB5R4	TSS1500	N_Shore	CYB5R4	-612	CYB5R4 (-612)
	cg07557424	chr 9: 34613043	10.353	4.58882e-05	0.00664546	0.00063676	-0.000484331	0.96399	-0.00712979	0.000257255	C9orf23;C9orf23	TSS1500;TSS1500	S_Shore	C9orf23	-933	C9orf23 (-934)
	cg18120975	chr 6: 151313327	10.2647	4.98205e-05	0.00585623	0.00122919	0.00736922	8.93456e-05	0.00151299	0.632581	MTHFD1L	Body		U6	52970	AKAP12 (-247806)	MTHFD1L (126513)
	cg18477928	chr 12: 111638391	10.0992	5.81355e-05	-0.0121164	3.28487e-05	-0.00765708	0.0216565	0.00445929	0.233971	CUX2	Body		CUX2	101071	CUX2 (166564)	FAM109A (168533)
	cg13253856	chr 6: 1702693	9.99464	6.4094e-05	-0.00850153	0.000137431	-0.00153038	0.761553	0.00697115	0.00254673	GMDS	Body		AK024936	26413	FOXC1 (92013)	GMDS (543174)
	cg07177123	chr 7: 30909162	9.98744	6.45263e-05	-0.00689743	5.33891e-05	-0.00241516	0.320026	0.00448227	0.0146758	FAM188B	Body		FAM188B	11796	GHRHR (-94473)	FAM188B (98130)
	cg16518176	chr 4: 135248367	9.89904	7.00797e-05	0.00674985	0.177795	-0.0102527	0.0298028	-0.0170026	3.7761e-05				BC032916	234	PABPC4L (-125465)
	cg12137439	chr 21: 44983258	9.89752	7.01795e-05	-0.00914949	0.000271075	-0.000840703	0.936707	0.00830878	0.00122182	HSF2BP	Body	N_Shore	DQ577420	-1811	SIK1 (-136257)	HSF2BP (96115)
	cg03699566	chr 11: 71900652	9.87877	7.14194e-05	-0.00483189	0.0190443	-0.00831109	4.23295e-05	-0.0034792	0.129784	FOLR1;FOLR1;FOLR1;FOLR1;FOLR1	1stExon;TSS1500;1stExon;5'UTR;5'UTR		FOLR1	51	FOLR1 (51)
	cg12489960	chr 4: 52905025	9.8649	7.23507e-05	0.00190751	0.885054	-0.0151257	0.00141856	-0.0170332	0.000122783	SGCB	TSS1500	S_Shore	SGCB	-540	SGCB (-541)
	cg12212591	chr 7: 73021662	9.82451	7.51344e-05	0.0108484	0.000307628	0.000889538	0.950057	-0.00995891	0.00118018	MLXIPL;MLXIPL;MLXIPL;MLXIPL	Body;Body;Body;Body	Island	MLXIPL	-508	TBL2 (-28650)	MLXIPL (17207)
	cg00499210	chr 11: 65190135	9.7306	8.20293e-05	0.00674317	4.47091e-05	0.00337814	0.0947823	-0.00336504	0.0768525	NEAT1	TSS200	Island	NEAT1	-133	SCYL1 (-102412)	FRMD8 (36095)
	cg05827732	chr 3: 96533699	9.62881	9.02251e-05	-0.00729324	0.0380887	-0.0137358	4.90888e-05	-0.00644253	0.0808623	EPHA6	1stExon	S_Shore	EPHA6	275	EPHA6 (275)
	cg16135995	chr 7: 73668739	9.60164	9.25483e-05	-0.000860476	0.506618	0.00248741	0.00726217	0.00334789	7.26316e-05	RFC2;RFC2	TSS200;TSS200	Island	RFC2	-1	RFC2 (-2)
	cg24760753	chr 2: 159534030	9.59875	9.27992e-05	-0.0091116	0.0130456	0.00460911	0.362602	0.0137207	8.64663e-05	PKP4;PKP4	Body;Body		PKP4	8349	DAPL1 (-117798)	PKP4 (220555)
	cg01191920	chr 7: 158217561	9.55919	9.63009e-05	-0.0277018	8.62884e-05	-0.0213127	0.00623448	0.00638907	0.595901	PTPRN2;PTPRN2;PTPRN2	Body;Body;Body	N_Shore	MIR595	107944	PTPRN2 (162920)
	cg13406003	chr 6: 127535477	9.5324	9.87467e-05	0.00893925	0.048268	0.0174223	5.30909e-05	0.00848305	0.0682529				RNF146	-52349	RNF146 (-52349)	RSPO3 (95430)
	cg13859639	chr 11: 2846716	9.52964	9.90028e-05	0.01409	0.000480487	0.0148011	0.000535844	0.000711126	0.980093	KCNQ1;KCNQ1	Body;Body		KCNQ1DN	-44546	CDKN1C (60278)	KCNQ1 (380496)
	cg21814238	chr 11: 72343473	9.52626	9.93158e-05	-0.00865466	0.000274572	-0.00836849	0.00100865	0.000286163	0.990749	PDE2A;PDE2A;PDE2A;PDE2A	Body;Body;Body;Body		PDE2A	10031	CLPB (-197906)	PDE2A (42023)
	cg03530006	chr 13: 38920380	9.49957	0.00010183	-0.00670912	0.0131507	-0.0107286	6.98722e-05	-0.00401946	0.211204			N_Shelf	UFM1	-3561	UFM1 (-3561)
	cg02869929	chr 13: 28527832	9.47164	0.00010453	0.0125157	0.000483523	0.000702764	0.97763	-0.011813	0.00121707			Island	ATP5EP2	8490	CDX2 (15484)	PDX1 (33665)
	cg06972724	chr 5: 130943742	9.45637	0.000106036	-0.018061	5.9805e-05	-0.0087218	0.119362	0.0093392	0.0693537	RAPGEF6;RAPGEF6;RAPGEF6;RAPGEF6;RAPGEF6;RAPGEF6	Body;Body;Body;Body;Body;Body		RAPGEF6	27187	RAPGEF6 (27186)	CDC42SE2 (344041)
	cg00852622	chr 1: 112531653	9.41675	0.000110047	0.016801	6.91194e-05	0.00724756	0.187336	-0.00955347	0.0422021	KCND3;KCND3;KCND3;KCND3	5'UTR;5'UTR;1stExon;1stExon	Island	KCND3	124	KCND3 (123)
	cg01575836	chr 11: 15959856	9.41521	0.000110205	-0.00539545	0.0677399	0.00516538	0.109694	0.0105608	6.25986e-05			Island	SnoMBII_202	-456417	SOX6 (464556)	INSC (825887)
	cg04378288	chr 11: 45718207	9.33358	0.00011897	-0.023728	0.00239878	0.00404756	0.849439	0.0277755	0.000331656				DQ595965	-25	SLC35C1 (-107415)	CHST1 (-31002)
	cg23754392	chr 10: 22611454	9.24432	0.00012936	0.0140205	0.000265933	0.00246903	0.786281	-0.0115515	0.00379278	BMI1	5'UTR	N_Shelf	BMI1	1316	SPAG6 (-22919)	COMMD3-BMI1 (6143)
	cg05728337	chr 21: 43277362	9.18747	0.000136448	-0.00665402	7.8437e-05	-0.00317367	0.133442	0.00348035	0.0706289	PRDM15;PRDM15	Body;Body	S_Shelf	PRDM15	22229	RIPK4 (-90114)	PRDM15 (22228)
	cg10201685	chr 7: 44315903	9.17929	0.0001375	0.0186735	0.000485537	0.018882	0.000919277	0.000208508	0.999018	CAMK2B;CAMK2B;CAMK2B;CAMK2B;CAMK2B;CAMK2B;CAMK2B;CAMK2B	Body;Body;Body;Body;Body;Body;Body;Body		CAMK2B	-45957	CAMK2B (49326)	YKT6 (75326)
	cg19742935	chr 2: 9800556	9.17298	0.000138317	-0.00698181	0.000886793	4.9075e-06	0.999997	0.00698672	0.000997513				YWHAQ	-29450	TAF1B (-183014)	YWHAQ (-29451)
	cg00114478	chr 8: 73658110	9.17051	0.000138638	0.0212075	0.138291	-0.0268501	0.0599447	-0.0480576	7.51631e-05	KCNB2	Body		KCNB2	208485	TERF1 (-262986)	KCNB2 (208485)
	cg21565421	chr 15: 74592665	9.12915	0.000144127	0.0129671	0.291526	-0.0240803	0.0240199	-0.0370474	8.59386e-05	CCDC33	Body		CCDC33	-18234	CCDC33 (63999)	CYP11A1 (67415)
	cg13189271	chr 6: 15365693	9.11698	0.000145784	0.0162029	0.00105954	0.0181882	0.000468387	0.00198524	0.89974	JARID2	Body		JARID2	-35395	JARID2 (119167)	DTNBP1 (297595)
	cg19701087	chr 6: 52859008	9.08376	0.000150404	0.0269028	9.55308e-05	0.0115807	0.200058	-0.0153221	0.0466785	GSTA4	Body	N_Shore	AK125212	46	GSTA3 (-84513)	GSTA4 (1169)
	cg17196805	chr 17: 37796442	9.07482	0.000151672	0.00177276	0.444604	0.00635608	0.000147408	0.00458331	0.00575018	STARD3;STARD3;STARD3	5'UTR;5'UTR;5'UTR	S_Shelf	STARD3	3110	TCAP (-25156)	STARD3 (3110)
	cg16092895	chr 12: 54982717	9.04404	0.000156123	0.0158591	8.98561e-05	0.00760524	0.134619	-0.00825391	0.0753603	PPP1R1A	TSS1500	S_Shore	PPP1R1A	-274	PPP1R1A (-275)
	cg02827082	chr 18: 7012277	8.99364	0.000163694	-0.0112568	0.000112652	-0.0045309	0.250892	0.00672588	0.0367354	LAMA1	Body	S_Shore	LAMA1	-46322	LAMA1 (105535)	ARHGAP28 (177846)
	cg22677650	chr 19: 3675627	8.98431	0.000165136	-0.00564311	0.086818	-0.0119165	9.06324e-05	-0.00627337	0.0521862	PIP5K1C	Body	N_Shore	PIP5K1C	24850	C19orf29 (-48815)	PIP5K1C (24849)
	cg13167443	chr 14: 92196238	8.9506	0.000170451	-0.00726804	0.0176632	0.00370657	0.383841	0.0109746	0.000156396	CATSPERB	5'UTR		CATSPERB	2175	SMEK1 (-219595)	CATSPERB (2174)
	cg09773473	chr 7: 36700939	8.92681	0.000174307	0.00734422	0.000924647	0.00793311	0.000700251	0.000588894	0.954842	AOAH	Body		AOAH	63215	AOAH (63214)	ANLN (271508)
	cg02375065	chr 16: 67316159	8.92673	0.000174321	-0.0104772	0.000111232	-0.00450875	0.205836	0.00596843	0.0491063	PLEKHG4;PLEKHG4;PLEKHG4;PLEKHG4;PLEKHG4	Body;Body;Body;Body;Body	S_Shelf	PLEKHG4	2668	PLEKHG4 (3110)	KCTD19 (44501)
	cg11799600	chr 1: 92764833	8.90865	0.000177309	-0.00421176	0.00239316	-0.00517073	0.000328707	-0.000958965	0.726662	RPAP2;GLMN	Body;TSS1500	Island	GLMN	-267	GLMN (-268)	RPAP2 (312)
	cg04112866	chr 2: 105925965	8.90522	0.000177883	0.016864	0.000412744	0.0160227	0.00176994	-0.00084128	0.980146	TGFBRAP1;TGFBRAP1	5'UTR;5'UTR		TGFBRAP1	-10803	TGFBRAP1 (20182)	GPR45 (67766)
	cg20730770	chr 5: 140563241	8.88614	0.000181103	-0.0183865	0.333803	0.036472	0.0227752	0.0548585	0.000112378	PCDHB16	1stExon	N_Shore	PCDHB16	2262	PCDHB9 (-3651)
	cg02747950	chr 15: 63526883	8.8626	0.000185158	0.0149955	0.000414408	0.0141691	0.00189848	-0.000826421	0.975836	RAB8B	Body		APH1B	-42865	APH1B (-42865)	RAB8B (45156)
	cg15939253	chr 11: 66049932	8.85965	0.000185672	0.00140755	0.44674	0.00500486	0.000177783	0.00359732	0.00663409	CNIH2	Body	Island	AK125412	-3936	CNIH2 (4237)	YIF1A (6705)
	cg26070487	chr 10: 47086508	8.84845	0.000187639	-0.00780674	0.000240205	-0.00660612	0.00440474	0.00120062	0.815276	PPYR1	5'UTR	S_Shelf	PPYR1	-275	PPYR1 (2975)	ANXA8L1 (87613)
	cg26372400	chr 12: 52300922	8.84356	0.000188504	0.0140966	0.000156332	0.00492621	0.365854	-0.00917041	0.0233638	ACVRL1	TSS1500	Island	ACVRL1	231	FIGNL2 (-75222)	ACVRL1 (-5190)
	cg21541638	chr 3: 61236016	8.83876	0.000189357	0.0197693	0.000168462	0.00656492	0.406362	-0.0132044	0.0198379	FHIT;FHIT	5'UTR;5'UTR	N_Shore	FHIT	1117	FHIT (1116)
	cg04727116	chr 5: 40679832	8.83721	0.000189633	-0.00666767	0.000167814	-0.00222268	0.403405	0.004445	0.0200933	PTGER4	TSS200	Island	PTGER4	-199	PTGER4 (-199)
	cg16541628	chr 11: 47208367	8.83002	0.00019092	-0.0121645	0.00727381	-0.0171893	0.000188351	-0.00502486	0.428311	PACSIN3	TSS1500	Island	PACSIN3	-357	PACSIN3 (-358)
	cg26649232	chr 19: 40430595	8.82786	0.000191309	0.00886103	0.000145773	0.00329873	0.316802	-0.00556229	0.0292327	FCGBP	Body	Island	FCGBP	9938	FBL (-93542)	FCGBP (9937)
	cg10809485	chr 8: 53456003	8.8245	0.000191914	0.016036	0.0679229	-0.0143145	0.146119	-0.0303506	0.00011479	FAM150A	Body		FAM150A	22018	ST18 (-133565)	FAM150A (22017)
	cg14869028	chr 1: 32042161	8.81669	0.00019333	0.0122739	0.000144434	0.00887422	0.0142942	-0.00339964	0.495377	TINAGL1;TINAGL1	5'UTR;1stExon		TINAGL1	76	TINAGL1 (76)
	cg04578677	chr 11: 67270800	8.81014	0.000194526	0.00515781	0.00424534	0.00677432	0.000257422	0.00161651	0.580075	PITPNM1;PITPNM1	Body;Body	N_Shore	PITPNM1	1040	PITPNM1 (2042)	AIP (20296)
	cg00698332	chr 20: 35235117	8.80347	0.000195751	0.0049849	0.000108031	0.00281357	0.0667597	-0.00217133	0.168076	C20orf24;C20orf24;C20orf24	Body;Body;Body	S_Shore	C20orf24	981	TGIF2 (33242)	SLA2 (39501)
	cg27248571	chr 6: 31685542	8.78081	0.00019997	-0.00597857	0.00303444	-0.00749223	0.000330094	-0.00151365	0.684873	LY6G6D	Body		LY6G6D	2410	LY6G6C (3968)	LY6G6F (10859)
	cg20607221	chr 2: 241078542	8.74339	0.000207139	-0.0123723	0.000120592	-0.00593215	0.143863	0.00644015	0.0819444	OTOS	3'UTR	S_Shelf	OTOS	1531	OR6B3 (-93054)	OTOS (1530)
	cg22638105	chr 8: 41462487	8.74327	0.000207163	-0.0076256	0.00100675	-0.000222211	0.994531	0.00740339	0.00165794	AGPAT6	Body		AGPAT6	26781	AGPAT6 (26781)	NKX6-3 (42387)
	cg11290182	chr 10: 130831273	8.74037	0.000207728	-0.00837079	0.000174881	-0.00632309	0.010858	0.0020477	0.585031				MGMT	-434180	MKI67 (-906806)	MGMT (-434180)
	cg20326682	chr 17: 64345488	8.73987	0.000207827	-0.00581249	0.00248961	-0.00706837	0.00039961	-0.00125588	0.751528	PRKCA	Body		PRKCA	46563	CACNG5 (-527859)	PRKCA (46563)
	cg26540410	chr 7: 44579425	8.72891	0.000209982	-0.0105912	0.000133748	-0.00707122	0.0254849	0.00351997	0.36123	NPC1L1;NPC1L1	Body;Body		NPC1L1	1489	CAMK2B (-214196)	NPC1L1 (1488)
	cg24963041	chr 11: 102402413	8.72146	0.000211461	-0.00991374	0.000134357	-0.00430743	0.206766	0.00560631	0.0546241	MMP7	TSS1500		MMP7	-935	MMP7 (-936)
	cg16563569	chr 1: 17519808	8.70661	0.000214437	-0.00798548	0.000239834	-0.00224195	0.539306	0.00574352	0.0130433				PADI1	-11812	PADI2 (-73861)	PADI1 (-11812)
	cg13975075	chr 8: 33453217	8.69821	0.000216141	-0.00743089	0.000861112	-0.000441348	0.976954	0.00698954	0.00211039	DUSP26	Body	N_Shelf	DUSP26	4222	RNF122 (-28575)	DUSP26 (4221)
	cg00594003	chr 10: 105155729	8.69437	0.000216923	0.00547589	0.00748158	-0.00166146	0.660294	-0.00713735	0.00033506	PDCD11;USMG5	TSS1500;5'UTR	N_Shore	USMG5	541	PDCD11 (-682)	USMG5 (540)
	cg04862002	chr 17: 9074365	8.68691	0.000218453	-0.0186434	0.000355197	-0.00388976	0.722624	0.0147536	0.00692257	NTN1	Body		NTN1	149507	NTN1 (149507)	STX8 (404909)
	cg23900712	chr 15: 99344807	8.67764	0.000220368	0.0147878	0.00100261	0.00055742	0.990861	-0.0142304	0.0018401	IGF1R	Body		MIR4714	17153	IGF1R (152047)	PGPEP1L (204077)
	cg12970662	chr 3: 46873759	8.67493	0.000220931	-0.00741396	0.00122964	-0.00812153	0.000778786	-0.00070757	0.939253	PRSS42	Body	N_Shore	PRSS42	1554	PRSS45 (-87480)	PRSS42 (1825)
	cg13518833	chr 9: 38490814	8.66848	0.000222278	-0.00270642	0.121374	0.0030633	0.0901083	0.00576972	0.000124201			S_Shelf	DQ596352	55563	IGFBPL1 (-66371)	CNTNAP3 (797485)
	cg20444990	chr 4: 649573	8.65891	0.00022429	0.0244975	0.00478962	-0.00533357	0.791218	-0.0298311	0.000472152	PDE6B;PDE6B;PDE6B	Body;Body;Body	N_Shore	BC020343	-139	ATP5I (18553)	PDE6B (30211)
	cg07559178	chr 14: 53836489	8.6514	0.000225882	-0.00442576	0.0314007	-0.00763606	0.0001385	-0.00321029	0.164079				DDHD1	-216443	DDHD1 (-216444)	BMP4 (584780)
	cg00770158	chr 3: 57134628	8.63693	0.000228983	-0.000541424	0.995857	-0.0237347	0.00111593	-0.0231932	0.000808388	IL17RD	Body	S_Shelf	ARHGEF3	-21292	ARHGEF3 (-21293)	IL17RD (64774)
	cg04239967	chr 17: 63534625	8.60933	0.000235015	-0.00985954	0.000134124	-0.00593166	0.05016	0.00392788	0.232714	AXIN2	Body	Island	AXIN2	20229	AXIN2 (23114)	RGS9 (401170)
	cg16538964	chr 10: 133758887	8.59311	0.000238635	-0.00754693	0.000266664	-0.00211484	0.544995	0.00543209	0.0137149	PPP2R2D;PPP2R2D;PPP2R2D	Body;Body;Body		PPP2R2D	5353	PPP2R2D (10928)	BNIP3 (36547)
	cg17933583	chr 6: 105401673	8.56952	0.000244	0.0110931	0.180061	-0.0150305	0.0615091	-0.0261236	0.000136164			S_Shore	LIN28B	-3249	LIN28B (-3249)
	cg16354520	chr 1: 152671707	8.56643	0.000244713	-0.0174364	0.000459858	-0.0160378	0.00282292	0.00139857	0.950204	LCE2A	3'UTR		LCE2A	330	LCE2A (868)
	cg05374569	chr 6: 17413083	8.55551	0.000247244	-0.013049	0.000137684	-0.00713256	0.0844551	0.00591644	0.153052	CAP2	5'UTR		CAP2	19348	FAM8A1 (-187434)	CAP2 (19348)
	cg18778299	chr 3: 133649819	8.54829	0.000248931	-0.00591504	0.00183887	-0.0067746	0.000656773	-0.000859559	0.872711	C3orf36	TSS1500	S_Shelf	C3orf36	-1163	RAB6B (-35129)	SLCO2A1 (99100)
	ch.19.1528169R	chr 19: 47592633	8.53727	0.000251531	0.00983969	0.00250202	-0.00092062	0.952395	-0.0107603	0.000925565	ZC3H4	Body		ZC3H4	22853	TMEM160 (-40752)	ZC3H4 (24375)
	cg18823849	chr 8: 19094722	8.52713	0.000253947	-0.00902034	0.000327281	-0.00226132	0.622778	0.00675902	0.0108868			N_Shore	LOC100128993	8310	PSD3 (-223527)	SH2D4A (-76764)
	cg16048942	chr 17: 1953617	8.52656	0.000254084	-0.00282427	0.00014792	-0.00173829	0.0453323	0.00108597	0.2609	MIR132;MIR212	TSS1500;Body	Island	MIR212	57	HIC1 (-5986)	OVCA2 (8341)
	cg02084087	chr 1: 6526049	8.52333	0.000254859	0.001422	0.864972	0.0110438	0.000590765	0.00962184	0.00193362	TNFRSF25;TNFRSF25;TNFRSF25;TNFRSF25;TNFRSF25;TNFRSF25	Body;Body;Body;Body;Body;Body	Island	TNFRSF25	206	TNFRSF25 (205)
	cg01788029	chr 4: 123301064	8.48565	0.000264077	-0.00588455	0.00015835	-0.00373113	0.0386583	0.00215341	0.298719	ADAD1;ADAD1;ADAD1	5'UTR;5'UTR;5'UTR	S_Shore	ADAD1	470	ADAD1 (470)
	cg04484075	chr 9: 139159559	8.45467	0.000271906	0.0130799	0.000313307	0.00356914	0.568986	-0.00951076	0.0137395			Island	QSOX2	-21872	GPSM1 (-62372)	QSOX2 (-21873)
	cg08825645	chr 16: 54325319	8.43055	0.000278165	0.0104813	0.0266711	-0.00583289	0.36043	-0.0163142	0.000234584			Island	IRX3	-4941	IRX3 (-4942)
	cg03518729	chr 1: 235147744	8.42587	0.000279396	0.0046505	0.00227574	0.00542342	0.000655146	0.000772914	0.842158				BC016972	-47998	IRF2BP2 (-402474)	TOMM20 (144511)
	cg24697648	chr 6: 32188317	8.41385	0.00028258	-0.0120482	0.00124189	-0.0128359	0.00114087	-0.000787649	0.971059	NOTCH4	Body		NOTCH4	3527	GPSM3 (-25018)	NOTCH4 (3526)
	cg12748499	chr 1: 244374172	8.40452	0.000285079	-0.00694415	0.000166886	-0.00336816	0.148165	0.00357599	0.0945939				C1orf100	-141764	ZNF238 (159612)	ADSS (241263)
	cg02902186	chr 8: 118683119	8.39772	0.000286916	-0.00903077	0.000163123	-0.00530486	0.0613598	0.00372591	0.217221				MED30	150155	MED30 (150155)	EXT1 (440938)
	cg00148825	chr 4: 124427195	8.39003	0.000289003	0.0153139	0.000166345	0.00765732	0.131552	-0.00765655	0.107979			S_Shore	TRNA_Cys	2881	SPRY1 (109240)
	cg20430572	chr 1: 227165264	8.38539	0.000290272	-0.00590982	0.00378734	0.000868009	0.894463	0.00677783	0.000804054	CABC1	Body	S_Shore	ADCK3	160	ADCK3 (37327)	CDC42BPA (340561)
	cg08474748	chr 5: 74350214	8.38449	0.000290519	-0.00181074	0.979605	-0.0356274	0.00111577	-0.0338166	0.00118925			Island	GCNT4	-23490	HMGCR (-282778)	GCNT4 (-23491)
	cg23924526	chr 2: 45998548	8.37865	0.000292125	0.0254901	0.00109719	0.00154099	0.976977	-0.0239491	0.00264382	PRKCE	Body		TRNA_Pseudo	-61035	EPAS1 (-525992)	PRKCE (119506)
	cg04799232	chr 4: 103475833	8.36857	0.000294916	-0.00366635	0.027272	-0.00607344	0.000193775	-0.00240709	0.213236	NFKB1;NFKB1	Body;Body		NFKB1	-23037	NFKB1 (53348)	MANBA (206317)
	cg07138962	chr 14: 100035588	8.3563	0.000298354	0.0212184	0.000168321	0.0112467	0.103103	-0.00997175	0.139825	CCDC85C	Body		Y_RNA	-13765	HHIPL1 (-75891)	CCNK (87850)
	cg00306267	chr 10: 112053796	8.35535	0.000298619	-0.0115164	0.000169227	-0.00600246	0.111172	0.00551394	0.130075	SMNDC1	3'UTR		SMNDC1	10911	SMNDC1 (10910)	MXI1 (86434)
	cg03595439	chr 2: 232574653	8.35219	0.00029951	-0.00875349	0.000197187	-0.00371275	0.23799	0.00504074	0.0561984	PTMA;PTMA	Body;Body	Island	PTMA	163	PTMA (1419)	PDE6D (71320)
	cg11615634	chr 4: 141415372	8.34892	0.000300439	-0.00674419	0.000387862	-0.00574796	0.0056275	0.000996228	0.837699			N_Shelf	BC041818	4114	CLGN (-66558)	ELMOD2 (-29939)
	cg23633526	chr 3: 39448019	8.33258	0.000305107	-0.000633077	0.936625	0.00640503	0.00317822	0.00703811	0.000527627	RPSA;RPSA	TSS1500;TSS200	Island	RPSA	-184	RPSA (-184)
	cg14718495	chr 3: 19268469	8.32952	0.000305992	-0.00964623	0.000172772	-0.00549868	0.073296	0.00414755	0.192946	KCNH8	Body		KCNH8	78453	KCNH8 (78453)	EFHB (707236)
	cg13951488	chr 7: 98254421	8.32425	0.000307517	-0.00836809	0.0312613	-0.0141273	0.000196414	-0.00575917	0.195679	NPTX2	Body		NPTX2	7825	NPTX2 (7825)	TMEM130 (213251)
	cg16624124	chr 5: 124476664	8.31304	0.00031079	-0.0123263	0.0002047	-0.00523151	0.239116	0.0070948	0.0570858				ZNF608	-392164	ZNF608 (-395800)
	cg00469083	chr 16: 78601838	8.29653	0.000315671	-0.00612907	0.000184208	-0.00301007	0.144585	0.003119	0.102629	WWOX	Body		WWOX	468512	WWOX (468512)
	cg18964319	chr 6: 36665554	8.29545	0.000315992	0.0158064	0.000933534	0.00155564	0.93872	-0.0142507	0.00365229				AK125083	-73	CDKN1A (21318)	CPNE5 (141665)
	cg25174844	chr 15: 73195113	8.27463	0.000322267	0.0492306	0.000255298	0.036354	0.0160078	-0.0128765	0.557367				ADPGK	-118446	NEO1 (-149711)	ADPGK (-118988)
	cg26934683	chr 1: 204658803	8.2703	0.000323588	-0.00588209	0.000667522	-0.0055355	0.00292407	0.000346587	0.974167			S_Shelf	LRRN2	-4206	LRRN2 (-4207)
	cg22279415	chr 5: 159343231	8.267	0.000324599	-0.0147523	0.000526494	-0.00300418	0.745641	0.0117481	0.00838758	ADRA1B	TSS1500	Island	ADRA1B	-508	ADRA1B (-508)
	cg25967419	chr 6: 43027303	8.26446	0.000325376	0.00462255	0.0056641	0.0060381	0.000429602	0.00141555	0.611563	KLC4;KLC4;KLC4;MRPL2;KLC4	TSS1500;TSS200;TSS200;TSS200;TSS1500	Island	MRPL2	-61	KLC4 (-325)	MRPL2 (-62)
	cg19612068	chr 6: 33130024	8.24668	0.000330887	0.00486131	0.273815	-0.00804667	0.0438314	-0.012908	0.000194994			S_Shore	COL11A2	15646	COL11A2 (30220)	HLA-DPB1 (86322)
	cg25812683	chr 10: 6691515	8.24088	0.000332705	-0.00964927	0.00139102	-0.01025	0.00132843	-0.000600695	0.974178				LOC439949	69129	PRKCQ (-69262)	SFMBT2 (761932)
	cg22917372	chr 12: 122186536	8.23956	0.00033312	0.0160216	0.00158502	0.0173651	0.00117294	0.00134356	0.954579	TMEM120B	Body		AK123181	-27634	TMEM120B (35879)	RHOF (45057)
	cg18817970	chr 3: 112912841	8.23422	0.000334806	-0.00673463	0.00940874	0.00201342	0.681387	0.00874804	0.00050928				BOC	-17570	C3orf17 (-174287)	BOC (-18533)
	cg00808648	chr 14: 105779910	8.22256	0.000338513	0.0177508	0.000197237	0.0107541	0.0550984	-0.00699671	0.255819	PACS2;PACS2	TSS1500;TSS1500	N_Shore	PACS2	-841	PACS2 (-841)
	cg26525025	chr 12: 52521183	8.21563	0.000340737	0.011544	0.000223169	0.00493987	0.237194	-0.00660409	0.0608403				bpl 41-16	47704	C12orf44 (57426)	KRT80 (64600)
	cg22693994	chr 1: 11085219	8.21477	0.000341013	-0.0170504	0.000201822	-0.00822854	0.157599	0.00882189	0.0976494	TARDBP	3'UTR		TARDBP	12541	TARDBP (12541)	MASP2 (22076)
	cg06094589	chr 11: 3612576	8.20717	0.000343471	0.00761714	0.0225272	0.0121116	0.000244412	0.00449445	0.267593			N_Shore	AB231779	-25885	ZNF195 (-212125)	ART5 (50908)
	cg11093762	chr 7: 930723	8.20228	0.000345063	-0.00207965	0.484644	0.00520806	0.0189885	0.00728771	0.00024894	C7orf20	Body	N_Shore	ADAP1	14186	GET4 (14533)	ADAP1 (63582)
	cg00974761	chr 17: 33866073	8.19896	0.000346147	-0.0156277	0.000403954	-0.0130128	0.00725645	0.00261492	0.797781	SLFN12L	TSS1500		SLFN12L	-1358	SLFN12L (-51316)	SLFN14 (19036)
	cg22851781	chr 9: 133799053	8.19123	0.000348685	-0.0144743	0.000219902	-0.00948828	0.0355071	0.00498603	0.357091	FIBCD1;FIBCD1	Body;Body	Island	FIBCD1	15186	QRFP (-29829)	FIBCD1 (15185)
	cg14425869	chr 9: 98343728	8.18693	0.000350102	-0.00925575	0.0301484	-0.015392	0.000229783	-0.00613628	0.21631				PTCH1	-64481	C9orf102 (-294171)	PTCH1 (-72898)
	cg13224213	chr 7: 150689881	8.179	0.000352737	0.016087	0.00238547	-0.000707875	0.989178	-0.0167949	0.00159488	NOS3;NOS3;NOS3;NOS3	5'UTR;TSS1500;TSS1500;TSS1500		NOS3	-959	NOS3 (1738)	ATG9B (31704)
	cg13571700	chr 15: 36332776	8.15884	0.000359522	-0.00185796	0.745184	0.00810259	0.00792741	0.00996055	0.000377759				MIR4510	113720	NONE (NA)
	cg10956811	chr 1: 157071076	8.15637	0.000360362	-0.0137831	0.000328072	-0.0106919	0.0121607	0.00309121	0.659264	ETV3L	TSS1500		ETV3L	-1476	ETV3L (-1477)
	cg10642948	chr 19: 58929155	8.15196	0.000361867	-0.000128511	0.996244	0.00560555	0.00218257	0.00573406	0.000904763	ZNF584	3'UTR		ZNF584	9093	ZNF584 (9093)	ZNF132 (22433)
	cg02548368	chr 5: 96452274	8.14816	0.00036317	-0.0118426	0.00057791	-0.0024355	0.744176	0.00940712	0.00911327	LIX1	Body		LIX1	26246	RIOK2 (66730)	LNPEP (158119)
	cg25934700	chr 22: 50644755	8.14067	0.00036575	-0.0056609	0.000226944	-0.00365832	0.0394104	0.00200258	0.339143	SELO	Body	Island	SELO	10	PANX2 (35596)	TUBGCP6 (38644)
	cg14411375	chr 17: 49243027	8.13618	0.000367305	0.0151061	0.000490541	0.00362291	0.663161	-0.0114832	0.0121562	NME2;NME2;NME2;NME1-NME2;NME2;NME2	1stExon;TSS1500;TSS1500;Body;5'UTR;TSS1500	N_Shore	NME2	232	NME1-NME2 (12131)	MBTD1 (94399)
	cg07795968	chr 20: 42817380	8.12893	0.000369829	0.0193691	0.000210227	0.0104313	0.102044	-0.00893782	0.157654	JPH2;JPH2	TSS1500;TSS1500		JPH2	-1162	JPH2 (-1163)
	cg21821103	chr 1: 3563485	8.11457	0.000374884	-0.00557455	0.0113335	0.00180435	0.649829	0.00737891	0.000525176	WDR8	Body	N_Shelf	WRAP73	3186	WRAP73 (3185)	TPRG1L (21930)
	cg20525037	chr 3: 64203257	8.11222	0.00037572	-0.0104025	0.00043732	-0.00279042	0.593621	0.00761211	0.0156401	PRICKLE2	5'UTR		PRICKLE2	7874	PSMD6 (-194138)	PRICKLE2 (7873)
	cg03888064	chr 1: 156305656	8.09836	0.000380674	-0.0053864	0.00849147	-0.00734996	0.000419551	-0.00196356	0.527339	CCT3;CCT3;CCT3;C1orf182	Body;Body;Body;TSS1500	N_Shelf	C1orf182	-1448	C1orf182 (-1448)
	cg13277040	chr 20: 62716332	8.09776	0.00038089	0.0113826	0.000805035	0.00173581	0.856341	-0.0096468	0.00617885	OPRL1;C20orf201;OPRL1	5'UTR;TSS1500;5'UTR	Island	OPRL1	-36	OPRL1 (-36)
	cg17736840	chr 1: 75140187	8.08605	0.000385131	-0.0127349	0.000330397	-0.009683	0.0144437	0.00305186	0.621855	C1orf173	TSS1500		C1orf173	-765	TYW3 (-58648)	FPGT-TNNI3K (476292)
	cg11076434	chr 6: 10464902	8.08101	0.000386972	-0.0215638	0.000363549	-0.0169004	0.0117979	0.00466347	0.682296				GCNT2	-27553	GCNT2 (-121090)	TFAP2A (-49433)
	cg19239148	chr 19: 34663206	8.07445	0.000389379	0.00609314	0.000271514	0.00424248	0.0257601	-0.00185066	0.457973	LSM14A;LSM14A	TSS200;TSS200	Island	LSM14A	-145	LSM14A (-145)
	cg06961473	chr 15: 65369801	8.07026	0.000390924	0.00785202	0.67364	-0.0285583	0.0107609	-0.0364103	0.000362049	LOC390594	1stExon	Island	KBTBD13	648	KBTBD13 (648)
	cg15981195	chr 9: 2623146	8.06967	0.000391143	0.00790961	0.0078978	-0.00194686	0.763132	-0.00985648	0.000701144	FLJ35024;VLDLR;VLDLR	TSS1500;Body;Body	Island	FLJ35024	-773	KCNV2 (-94379)	VLDLR (1354)
	cg04907151	chr 3: 135684161	8.06727	0.000392032	0.0130436	0.100104	-0.0125537	0.148313	-0.0255973	0.000234032	PPP2R3A	TSS1500	N_Shore	PPP2R3A	-353	PPP2R3A (-353)
	cg10681065	chr 7: 100239172	8.03779	0.000403116	0.02162	0.000710078	0.0198068	0.00411627	-0.00181326	0.948809	TFR2;TFR2	5'UTR;1stExon		TFR2	29	TFR2 (28)
	cg20912172	chr 1: 211500571	8.03154	0.000405509	0.00554013	0.000382886	0.00434964	0.0119702	-0.00119049	0.687381	TRAF5;TRAF5	5'UTR;5'UTR	Island	TRAF5	424	TRAF5 (424)
	cg06619282	chr 9: 131182093	8.02724	0.000407159	0.0182109	0.00739719	-0.00416435	0.789275	-0.0223753	0.000774233	CERCAM	TSS1500	N_Shore	CERCAM	-372	CERCAM (-665)
	cg03778909	chr 17: 80833393	8.02361	0.00040856	0.0161767	0.000360478	0.0124212	0.0139652	-0.00375553	0.643489	TBCD	Body	S_Shelf	TBCD	-20307	ZNF750 (-35463)	B3GNTL1 (176292)
	cg03308652	chr 3: 62354991	8.02147	0.000409388	0.00626115	0.555966	0.0246254	0.000440788	0.0183643	0.00813646			Island	FEZF2	3759	FEZF2 (4198)	PTPRG (807749)
	cg18802998	chr 3: 172444423	8.01839	0.000410585	-0.0162623	0.000301067	-0.0116029	0.0226395	0.00465938	0.50347				NCEH1	-15415	ECT2 (-27875)	NCEH1 (-15416)
	cg12352984	chr 21: 46687249	8.01517	0.000411834	-0.00578777	0.00295677	0.000352977	0.980072	0.00614074	0.00164798	POFUT2;POFUT2;POFUT2	3'UTR;Body;Body	S_Shore	POFUT2	10076	POFUT2 (20561)	ADARB1 (192757)
	cg16269418	chr 1: 155043883	8.00583	0.000415489	0.0144494	0.000376838	0.0111987	0.0132412	-0.00325071	0.662559			Island	LOC100505666	-7416	EFNA3 (-7464)	ADAM15 (20122)
	cg27222669	chr 17: 48711658	7.9973	0.000418856	0.0255157	0.000335223	0.0091916	0.378613	-0.0163241	0.0364511	ABCC3;ABCC3	TSS1500;TSS1500	N_Shore	ABCC3	-559	ABCC3 (-559)
	cg08043565	chr 11: 12308645	7.99211	0.00042092	-0.0103116	0.000366369	-0.00347243	0.431856	0.00683917	0.0298043	MICALCL;MICALCL	1stExon;5'UTR		MICALCL	199	MICALCL (199)
	cg16277071	chr 17: 75537317	7.97935	0.000426032	0.0175844	0.000983227	0.0169971	0.00297881	-0.000587302	0.992086				LOC100507351	-5705	TNRC6C (-463000)	SEPT9 (259826)
	cg02692410	chr 8: 141545522	7.97783	0.000426646	-0.00589011	0.00436748	0.000737932	0.92402	0.00662804	0.00123526	EIF2C2;EIF2C2	Body;Body	Island	DQ574852	-9647	CHRAC1 (24126)	EIF2C2 (100123)
	cg01913958	chr 14: 24658184	7.97373	0.000428302	0.00449192	0.000246366	0.00236052	0.118528	-0.0021314	0.147494	IPO4	TSS200	Island	IPO4	-109	IPO4 (829)
	cg27390443	chr 16: 3790454	7.96687	0.000431095	0.00538479	0.00271509	0.00614557	0.00108019	0.000760785	0.886521	CREBBP;CREBBP	Body;Body		TRAP1	-22856	TRAP1 (-22857)	CREBBP (139666)
	cg01215682	chr 1: 3424530	7.9614	0.000433332	-0.0078797	0.000248867	-0.00449603	0.0817234	0.00338367	0.208165	MEGF6	Body	N_Shore	MEGF6	23482	ARHGEF16 (53384)	MEGF6 (103528)
	cg03372365	chr 6: 89673536	7.93728	0.000443335	0.00337127	0.0147108	0.0049238	0.000389809	0.00155253	0.407157	RNGTT	TSS200	Island	RNGTT	-188	RNGTT (-189)
	cg16469441	chr 22: 20850308	7.92438	0.000448784	0.00156804	0.0474396	0.00276732	0.000275228	0.00119928	0.171125	KLHL22	TSS200	Island	KLHL22	-138	KLHL22 (-139)
	cg25514104	chr 17: 8899225	7.91916	0.000451006	-0.00642803	0.000612242	-0.00150557	0.683917	0.00492246	0.0130212				NTN1	-25633	PIK3R5 (-83392)	NTN1 (-25633)
	cg02994025	chr 1: 20902240	7.91543	0.000452602	0.0112926	0.162381	-0.0135206	0.0984708	-0.0248132	0.000259996				CDA	-13203	MUL1 (-67567)	CDA (-13203)
	cg04331694	chr 16: 50104184	7.91516	0.000452717	-0.00680683	0.00027072	-0.00329565	0.16645	0.00351118	0.107524	HEATR3	Body	S_Shelf	HEATR3	4304	PAPD5 (-82644)	HEATR3 (4304)
	cg21325485	chr 7: 158364932	7.90742	0.000456048	-0.0206347	0.00158869	-0.021478	0.00194766	-0.000843286	0.989022	PTPRN2;PTPRN2;PTPRN2	Body;Body;Body	S_Shore	PTPRN2	15550	PTPRN2 (15549)
	cg04783338	chr 16: 23160430	7.89935	0.000459546	-0.00394888	0.000837518	-0.00365171	0.00423416	0.000297174	0.959536	USP31	1stExon	Island	USP31	161	USP31 (160)
	cg03919980	chr 8: 140717689	7.89909	0.000459659	0.0178669	0.00172217	0.000843954	0.986845	-0.017023	0.00337061			Island	KCNK9	-2390	KCNK9 (-2391)
	cg26881677	chr 8: 144821641	7.89858	0.000459882	-0.00457758	0.501366	-0.0165835	0.000445395	-0.0120059	0.0107123			N_Shore	AX746851	-2535	FAM83H (-5728)	SCRIB (75907)
	cg06654691	chr 17: 40825980	7.89725	0.000460458	0.00273583	0.0544651	0.00494215	0.000276726	0.00220632	0.154027	PLEKHH3	Body	N_Shore	PLEKHH3	2128	PLEKHH3 (3067)	TUBG2 (14715)
	cg10090866	chr 1: 12419262	7.89655	0.000460764	-0.00237732	0.446606	0.00539747	0.0263588	0.00777479	0.000316069	VPS13D;VPS13D	Body;Body		VPS13D	-8462	VPS13D (129150)	DHRS3 (258557)
	cg11331556	chr 5: 32312356	7.89106	0.000463167	-0.0147474	0.000291332	-0.00667001	0.211683	0.00807743	0.0832244	MTMR12	Body	Island	MTMR12	758	MTMR12 (757)
	cg01016122	chr 6: 31082534	7.89031	0.000463497	-0.00816705	0.0546786	-0.0147572	0.000278573	-0.00659016	0.154086	PSORS1C1	TSS200		PSORS1C1	-73	C6orf15 (-2203)
	cg06699519	chr 11: 2398327	7.8867	0.000465082	0.0194356	0.0046033	-0.0024089	0.926292	-0.0218445	0.00133754	CD81	TSS1500	Island	CD81	-219	CD81 (-219)
	cg23109424	chr 1: 22446854	7.88495	0.000465851	0.00398082	0.161501	0.00911883	0.000277288	0.00513802	0.052002	WNT4	Body	Island	WNT4	22665	WNT4 (22664)	CDC42 (67735)
	cg01813033	chr 6: 132272609	7.88243	0.000466968	0.015573	0.00296734	-0.000704896	0.988979	-0.0162779	0.00198322	CTGF	TSS200	S_Shore	CTGF	-91	CTGF (-92)
	cg20720059	chr 2: 14772731	7.87746	0.000469171	0.00820501	0.0625948	0.0151952	0.000277179	0.0069902	0.137476	FAM84A	TSS200	Island	FAM84A	-78	DDX1 (-959038)
	cg22079043	chr 11: 1785631	7.87603	0.000469804	0.0218816	0.000429008	0.00708967	0.466969	-0.0147919	0.0281062	CTSD;HCCA2	TSS1500;TSS200	S_Shore	MOB2	-130	CTSD (-410)
	cg12068916	chr 8: 17267342	7.87366	0.00047086	-0.0119642	0.000535765	-0.00992513	0.0089957	0.0020391	0.798093	MTMR7	Body	N_Shelf	MTMR7	3698	MTMR7 (3697)	VPS37A (162942)
	cg16197188	chr 10: 84559420	7.87248	0.000471386	-0.0074864	0.0882649	-0.0148514	0.000271319	-0.00736502	0.0995575	NRG3;NRG3;NRG3	Body;Body;Body		NRG3	-77	NRG3 (924351)
	cg06675190	chr 15: 89346205	7.87165	0.000471755	0.0211692	0.000395993	0.00733977	0.414496	-0.0138294	0.0341723	ACAN;ACAN	TSS1500;TSS1500	Island	ACAN	-468	ACAN (-468)
	cg01597553	chr 18: 13219225	7.86062	0.000476712	0.0155264	0.00100418	0.00230758	0.867141	-0.0132188	0.00693692	C18orf1;C18orf1	5'UTR;5'UTR	S_Shore	C18orf1	440	C18orf1 (440)
	cg00083833	chr 16: 50583273	7.85953	0.000477205	0.0220906	0.000427173	0.00727193	0.455496	-0.0148187	0.0295858	NKD1	Body	Island	NKD1	1033	NKD1 (1033)	SNX20 (131990)
	cg19100660	chr 1: 101640465	7.85777	0.000477997	-0.0082203	0.00769329	0.00178162	0.809888	0.0100019	0.000934721				S1PR1	-61839	DPH5 (-149104)	S1PR1 (-61839)
	cg25515091	chr 2: 27196810	7.85302	0.000480153	-0.0078493	0.00087995	-0.00136927	0.818544	0.00648003	0.00845091	MAPRE3	5'UTR	S_Shelf	MAPRE3	3286	TMEM214 (-58963)	MAPRE3 (3286)
	cg09201238	chr 17: 79486912	7.83131	0.000490127	0.0199245	0.00156723	0.00145512	0.968372	-0.0184693	0.00417259			Island	ACTG1	-7020	FSCN2 (-8504)	ACTG1 (-7021)
	cg12323347	chr 10: 112256517	7.82879	0.000491301	0.0170426	0.00068441	0.0148799	0.00653508	-0.00216267	0.886146	DUSP5	TSS1500	N_Shore	DUSP5	-1107	DUSP5 (-1107)
	cg23256951	chr 1: 155163205	7.82086	0.000495006	-0.0162248	0.000924942	-0.00276196	0.827557	0.0134628	0.00834358	MUC1;MUC1;MUC1;MUC1;MUC1;MUC1;MUC1	TSS1500;TSS1500;TSS1500;TSS1500;TSS1500;TSS1500;TSS1500	N_Shore	MUC1	-499	MUC1 (-500)
	cg26878949	chr 9: 98279753	7.81418	0.000498145	0.0123757	0.250295	-0.0185948	0.0630186	-0.0309706	0.000291856	PTCH1;PTCH1	TSS1500;TSS1500	Island	PTCH1	-506	C9orf102 (-358146)	PTCH1 (-8923)
	cg24891434	chr 11: 69934031	7.81021	0.000500022	0.0350204	0.0120166	0.0491106	0.00049768	0.0140903	0.486428	ANO1;ANO1	Body;Body	Island	ANO1	2512	FADD (-115237)	ANO1 (9624)
	cg22792941	chr 17: 39143416	7.79991	0.000504927	-0.00547143	0.000871043	-0.00101289	0.797884	0.00445853	0.00945456	KRT40	TSS200		KRT40	-29	KRT40 (-30)
	cg02375409	chr 12: 4488749	7.79467	0.000507441	0.0268145	0.000319038	0.0173362	0.0449773	-0.00947826	0.355576	FGF23;FGF23	5'UTR;1stExon		FGF23	145	FGF23 (144)
	cg18330866	chr 7: 94673120	7.7927	0.00050839	-0.00238517	0.579643	-0.00957782	0.000558132	-0.00719265	0.00886322	PPP1R9A;PPP1R9A;PPP1R9A;PPP1R9A;PPP1R9A	Body;Body;Body;Body;Body		PPP1R9A	133911	PPP1R9A (133911)	PON1 (280763)
	cg14707053	chr 6: 42019127	7.792	0.000508728	0.0220192	0.00472332	0.0268244	0.000893848	0.00480525	0.771628	TAF8	Body	S_Shore	TAF8	470	TAF8 (877)
	cg01295673	chr 12: 118453982	7.77317	0.000517884	0.0190142	0.000299295	0.0102456	0.112335	-0.00876866	0.171124	RFC5;RFC5;RFC5;RFC5	TSS1500;TSS1500;TSS1500;TSS1500	N_Shore	RFC5	-523	RFC5 (-523)
	cg26463621	chr 18: 13219222	7.77255	0.00051819	0.0172301	0.000326281	0.00782443	0.213838	-0.00940567	0.0876453	C18orf1;C18orf1	5'UTR;5'UTR	S_Shore	C18orf1	437	C18orf1 (437)
	cg11791751	chr 1: 13910138	7.772	0.000518457	0.00185629	0.844166	0.0128308	0.00100699	0.0109745	0.00371619	PDPN;PDPN	TSS200;TSS200	Island	PDPN	-113	PDPN (-113)
	cg07006718	chr 18: 74770589	7.77144	0.000518733	0.00660701	0.0506741	0.011678	0.000319566	0.00507095	0.175724	MBP;MBP	Body;Body	Island	MBP	-41365	MBP (74184)	ZNF236 (234474)
	cg13851870	chr 19: 18044132	7.75955	0.000524609	0.000352328	0.994344	0.0125599	0.0020986	0.0122075	0.00167242	CCDC124	5'UTR	Island	CCDC124	309	CCDC124 (309)
	cg04772644	chr 6: 33165428	7.73676	0.000536066	0.00865867	0.033285	-0.00464875	0.41015	-0.0133074	0.000466285	RXRB	Body	N_Shelf	RXRB	918	SLC39A7 (-3174)	RXRB (3003)
	cg14730119	chr 6: 31603535	7.73479	0.000537067	-0.00618888	0.00102359	-0.00102099	0.83938	0.00516789	0.00844504	BAT2	Body	S_Shelf	AF075059	10866	PRRC2A (15086)	BAG6 (16634)
	cg22250546	chr 19: 33791370	7.73471	0.000537105	0.0107661	0.00433767	0.0128729	0.00102819	0.0021068	0.808992	CEBPA;CEBPA	3'UTR;1stExon	N_Shore	CEBPA	2060	SLC7A10 (-74615)	CEBPA (2059)
	cg23074747	chr 9: 27573817	7.73461	0.000537159	0.0031097	0.00525444	0.00382764	0.000894742	0.000717938	0.752668	C9orf72;C9orf72;C9orf72	1stExon;5'UTR;TSS1500	Island	C9orf72	25	MOB3B (-43968)
	cg23034362	chr 1: 3200586	7.71873	0.000545306	0.0211747	0.000432814	0.00769679	0.38446	-0.0134779	0.0419372	PRDM16;PRDM16	Body;Body	N_Shelf	MIR4251	156048	ARHGEF16 (-170560)	PRDM16 (214845)
	cg03622664	chr 13: 21371628	7.71711	0.000546145	-0.00636059	0.000419165	-0.00237948	0.361872	0.00398111	0.0458701	XPO4	Body		N6AMT2	-23533	N6AMT2 (-23572)	XPO4 (105284)
	cg24862668	chr 16: 25703160	7.71696	0.000546222	0.0108901	0.00037095	0.00742986	0.0340586	-0.00346024	0.440256	HS3ST4	TSS200	Island	HS3ST4	-186	HS3ST4 (-186)
	cg13002939	chr 4: 55094499	7.70962	0.000550036	0.00581555	0.000407582	0.00224396	0.337932	-0.00357158	0.0507663	PDGFRA	TSS1500	Island	PDGFRA	-764	PDGFRA (-764)
	cg07360076	chr 4: 1794639	7.70218	0.000553926	0.0116837	0.00415834	-0.00096931	0.965618	-0.012653	0.00187928	FGFR3;FGFR3;FGFR3	TSS1500;TSS1500;TSS1500	Island	FGFR3	-399	FGFR3 (-399)
	cg01962463	chr 17: 40214715	7.69512	0.000557648	0.000635575	0.960835	-0.00800207	0.00431888	-0.00863764	0.000999651				ZNF385C	-24671	ZNF385C (-24672)	DHX58 (50035)
	cg19437183	chr 8: 77585222	7.68991	0.00056041	0.00666594	0.138881	0.0145062	0.000328648	0.00784022	0.0694973	LOC100192378	Body		ZFHX4	-8292	ZFHX4 (-8292)
	cg26192309	chr 1: 211765568	7.68956	0.000560595	-0.0109349	0.000777242	-0.00955434	0.00709165	0.00138055	0.889169				SLC30A1	-13469	SLC30A1 (-13470)	NEK2 (83403)
	cg00857921	chr 1: 92257380	7.67064	0.000570746	0.0183003	0.000356321	0.0117055	0.0500683	-0.00659478	0.34678	TGFBR3	Body		Metazoa_SRP	38246	TGFBR3 (94455)	HSP90B3P (156813)
	cg16265859	chr 1: 19401069	7.66946	0.000571383	0.0122347	0.000521539	0.00396104	0.476919	-0.00827362	0.0307366	UBR4	3'UTR		AX747516	936	ALDH4A1 (-171777)	UBR4 (135676)
	cg23995605	chr 6: 160681418	7.66932	0.00057146	-0.00752834	0.00118319	-0.00717391	0.00406127	0.000354435	0.98477	SLC22A2	TSS1500	S_Shore	SLC22A2	-1455	SLC22A2 (-1456)
	cg17412258	chr 14: 101193017	7.66621	0.000573145	0.00641788	0.00108925	0.00601184	0.00454896	-0.000406039	0.972323	DLK1	TSS1500	Island	DLK1	-184	DLK1 (-184)
	cg24308847	chr 20: 34653477	7.65857	0.00057731	0.00590248	0.420526	-0.0124766	0.0335746	-0.0183791	0.000384226			Island	LOC647979	-14595	SCAND1 (-110930)	EPB41L1 (-89184)
	cg01888395	chr 9: 132145105	7.65773	0.000577773	0.0143593	0.00126794	0.0138432	0.00379887	-0.000516099	0.99119			N_Shore	BC094873	39411	METTL11A (-243329)	PPP2R4 (271878)
	cg17258387	chr 2: 174924430	7.6572	0.000578061	0.0085315	0.00521785	-0.00101593	0.933348	-0.00954742	0.00164477				SP3	-94000	SP3 (-94001)	OLA1 (188934)
	cg05039065	chr 2: 48009698	7.64831	0.00058296	-0.00244446	0.396252	0.00492327	0.0370177	0.00736773	0.000379344	MSH6	TSS1500	N_Shore	MSH6	-522	MSH6 (-522)
	cg18858064	chr 3: 65463611	7.64796	0.00058315	-0.00920233	0.0058077	-0.0114016	0.00093623	-0.00219927	0.741978	MAGI1;MAGI1;MAGI1	Body;Body;Body		MAGI1	-76232	ADAMTS9 (-790247)	MAGI1 (560897)
	cg14871584	chr 12: 6993046	7.64101	0.000587005	-0.00378376	0.0477182	0.00238918	0.333583	0.00617294	0.000449406	RPL13P5	TSS200		RPL13P5	-98	LRRC23 (-20850)	SPSB2 (-10598)
	cg18572653	chr 10: 72200922	7.63391	0.000590975	0.017627	0.000344381	0.0100161	0.0921952	-0.0076109	0.218245	NODAL	Body	Island	NODAL	543	NODAL (542)
	cg02530222	chr 9: 133794590	7.62894	0.000593767	-0.00326115	0.767135	-0.0181214	0.000929778	-0.0148603	0.00541948	FIBCD1;FIBCD1	Body;Body	Island	FIBCD1	19649	QRFP (-25366)	FIBCD1 (19648)
	cg17703212	chr 10: 82117257	7.62171	0.000597853	0.0149551	0.00159519	0.00149619	0.941645	-0.0134589	0.0057388	DYDC1;DYDC2	TSS1500;5'UTR	S_Shore	DYDC2	700	MAT1A (-67824)	C10orf58 (-56317)
	cg23014759	chr 1: 147059047	7.61968	0.000599002	0.00559154	0.232603	0.0140361	0.000384805	0.00844459	0.0398154	BCL9	5'UTR		BCL9	-24329	BCL9 (45866)	ACP6 (83586)
	cg05476094	chr 11: 76733236	7.58734	0.000617668	-0.00846785	0.000369137	-0.00511039	0.0699908	0.00335747	0.27968	ACER3	3'UTR		B3GNT6	-12198	B3GNT6 (-12198)	ACER3 (161320)
	cg17858643	chr 3: 45720216	7.57346	0.000625856	-0.00708157	0.00163241	-0.000729503	0.938466	0.00635207	0.00604137	LIMD1	3'UTR		Mir_720	7693	SACM1L (-10537)	LIMD1 (83894)
	cg24766104	chr 19: 16309072	7.57239	0.000626489	-0.0076802	0.000371961	-0.00388268	0.153422	0.00379753	0.139508	AP1M1;AP1M1	Body;Body	Island	AP1M1	408	AP1M1 (408)
	cg21854332	chr 1: 144989624	7.56592	0.000630347	0.0123998	0.00151497	0.0121893	0.00358348	-0.000210486	0.998083	PDE4DIP;PDE4DIP;PDE4DIP;PDE4DIP	Body;Body;Body;Body		PDE4DIP	5409	PPIAL4A (-625379)	PDE4DIP (5408)
	cg18372196	chr 6: 52387915	7.5635	0.000631795	-0.00405733	0.0420938	0.00236737	0.376139	0.0064247	0.000514011	TRAM2	Body		TRAM2	-16981	TRAM2 (53946)	EFHC1 (102922)
	cg23169512	chr 15: 60290666	7.5583	0.000634921	-0.0264998	0.0077438	-0.0340066	0.000870421	-0.00750683	0.673791			N_Shore	FOXB1	-5754	BNIP2 (-309025)	FOXB1 (-5754)
	cg23612492	chr 14: 100890363	7.55676	0.000635849	-0.00918683	0.00127366	-0.00871698	0.00451248	0.000469844	0.982255	WDR25;WDR25	Body;Body		WDR25	42027	WARS (-47684)	BEGAIN (144043)
	cg25429446	chr 4: 113839045	7.5535	0.000637821	-0.00968785	0.00147774	-0.00945982	0.00377071	0.00022803	0.996302	ANK2	Body		ANK2	99807	ANK2 (-131739)	LARP7 (280434)
	cg19463706	chr 2: 70165236	7.55306	0.000638088	-0.0037644	0.0525022	0.00245113	0.323104	0.00621553	0.000478502	MXD1	Body		FW340055	367	MXD1 (23064)	ASPRV1 (24160)
	cg09247392	chr 14: 94424156	7.53715	0.000647797	-0.00970464	0.00288377	-4.54624e-05	0.999881	0.00965918	0.00337756	ASB2	TSS1500		ASB2	-389	PRIMA1 (-169391)	ASB2 (18919)
	cg01577850	chr 14: 72925867	7.53491	0.000649172	-0.00451316	0.0331475	0.00230845	0.444683	0.00682161	0.000587812	RGS6	Body		RGS6	-5534	DPF3 (434941)	RGS6 (526712)
	cg13829419	chr 6: 143167279	7.52948	0.000652526	0.00269853	0.929878	-0.0244611	0.0058164	-0.0271596	0.00101116	HIVEP2	5'UTR		HIVEP2	99059	HIVEP2 (99058)	GPR126 (544224)
	cg22192275	chr 2: 217528557	7.52208	0.000657131	0.00521843	0.00346591	0.00588491	0.00166011	0.000666478	0.910073	IGFBP2	Body		IGFBP2	30311	IGFBP2 (30431)	IGFBP5 (31714)
	cg18167340	chr 1: 44679636	7.51656	0.000660578	0.0167488	0.000740585	0.00455929	0.607165	-0.0121895	0.021734	DMAP1;DMAP1;DMAP1	Body;Body;Body	S_Shore	DMAP1	512	DMAP1 (512)
	cg22591480	chr 10: 91296252	7.5044	0.000668249	0.00316474	0.719048	0.0157652	0.000927251	0.0126005	0.00696519	SLC16A12	TSS1500	S_Shore	SLC16A12	-939	SLC16A12 (-940)
	cg01565824	chr 17: 79361553	7.50415	0.000668405	0.0149882	0.000463533	0.010319	0.0354067	-0.00466912	0.465051			Island	BAHCC1	-11986	TMEM105 (-57080)	BAHCC1 (-11986)
	cg00873811	chr 16: 56654264	7.50272	0.000669313	-0.0155773	0.00161848	-0.0153537	0.00368843	0.00022361	0.998643			S_Shelf	MT1L	2892	MT1E (-5320)	MT2A (11787)
	cg14779825	chr 19: 43099845	7.49817	0.000672215	0.0133999	0.00127738	0.0125934	0.00499415	-0.00080655	0.975518	CEACAM8	TSS1500		CEACAM8	-763	CEACAM8 (-764)
	cg00997400	chr 20: 60502131	7.48958	0.000677718	-0.00228327	0.523612	-0.00831795	0.000657192	-0.00603468	0.0132761	CDH4	Body	Island	MIR1257	26587	TAF4 (138734)	CDH4 (674650)
	cg12345949	chr 2: 62459302	7.48875	0.000678252	0.00944176	0.126346	0.0198128	0.000397877	0.010371	0.0869431				B3GNT2	9947	B3GNT2 (36041)	TMEM17 (274301)
	cg10975391	chr 1: 201632478	7.48749	0.000679062	-0.00955353	0.000676696	-0.00764723	0.0141654	0.00190631	0.741587	NAV1	Body		NAV1	15029	IPO9 (-165809)	NAV1 (15029)
	cg13854727	chr 11: 35032430	7.47807	0.000685162	-0.00479203	0.0540402	0.00312056	0.326672	0.00791259	0.000514462				MIR1343	69047	CD44 (-127986)	APIP (-94492)
	cg03492094	chr 9: 91994786	7.47577	0.000686664	0.000492954	0.988753	0.0122923	0.00242223	0.0117994	0.00225003	SEMA4D;SEMA4D	Body;Body	N_Shore	SEMA4D	-10352	SECISBP2 (61375)	SEMA4D (99824)
	cg06705930	chr 11: 31823191	7.4726	0.000688732	0.0256859	0.000636007	0.00822697	0.494135	-0.0174589	0.0326169	PAX6;PAX6;PAX6	Body;Body;Body	S_Shore	PAX6	4819	PAX6 (16317)	ELP4 (291895)
	cg04069951	chr 11: 2398336	7.45632	0.000699462	0.0172715	0.00688322	-0.00253338	0.905797	-0.0198049	0.00171943	CD81	TSS1500	Island	CD81	-210	CD81 (-210)
	cg08968184	chr 16: 67433636	7.444	0.000707694	0.0157227	0.0155991	-0.00494481	0.685725	-0.0206675	0.000979625	ZDHHC1	Body	S_Shore	TPPP3	-6215	TPPP3 (-6216)	ZDHHC1 (16702)
	cg06945634	chr 8: 30413794	7.43908	0.000711008	-0.00764824	0.000421715	-0.0039425	0.147202	0.00370573	0.155483	RBPMS;RBPMS;RBPMS	Body;Body;Body		RBPMS	78480	GTF2E2 (101943)	RBPMS (171851)
	cg20295049	chr 1: 1906621	7.43515	0.00071367	-0.00493915	0.376049	0.00936291	0.0454651	0.0143021	0.000456041	KIAA1751	Body	N_Shelf	KIAA1751	15793	TMEM52 (-55882)	GABRD (-44146)
	cg00867406	chr 16: 89997889	7.42607	0.000719848	-0.0072881	0.00109851	-0.00653803	0.0070568	0.000750075	0.928531	TUBB3	Body	N_Shelf	TUBB3	1047	DEF8 (-17249)	TUBB3 (8203)
	cg08762472	chr 5: 1891789	7.4221	0.000722567	0.0284574	0.000432619	0.0143379	0.161172	-0.0141194	0.14315				IRX4	-8909	IRX4 (-8910)	IRX2 (859979)
	cg21816336	chr 2: 101924912	7.41932	0.000724475	-0.00298699	0.000619688	-0.00102054	0.447299	0.00196645	0.0396658	RNF149	1stExon	Island	RNF149	266	RNF149 (265)
	cg02235659	chr 3: 45066580	7.41759	0.000725669	0.0159953	0.000444763	0.00990857	0.0651286	-0.00608673	0.318011	CLEC3B	TSS1500		CLEC3B	-1178	CLEC3B (-1178)
	cg19591077	chr 7: 66368242	7.4161	0.000726699	-0.00465056	0.00505746	0.000384828	0.967034	0.00503539	0.00235466			N_Shore	C7orf42	-17960	C7orf42 (-17960)	RABGEF1 (163260)
	cg16834726	chr 12: 57937408	7.40325	0.00073562	0.0154112	0.00236482	0.0160469	0.00285214	0.000635717	0.98953	DCTN2	Body	N_Shelf	DCTN2	3570	DCTN2 (3569)	MBD6 (20750)
	cg21119032	chr 2: 211341315	7.40153	0.000736822	0.00382799	0.00262229	0.0001566	0.990791	-0.00367139	0.00459057	LANCL1;LANCL1;CPS1;LANCL1	5'UTR;5'UTR;TSS1500;5'UTR	Island	LANCL1	114	LANCL1 (113)
	cg20456243	chr 2: 220352476	7.40067	0.000737428	-0.00524248	0.355146	-0.0152649	0.000551408	-0.0100224	0.0261265	SPEG	Body	S_Shelf	GMPPA	-11110	GMPPA (-11110)	SPEG (52777)
	cg10508271	chr 6: 168616353	7.39332	0.000742595	-0.0118724	0.0969399	-0.0232826	0.000438248	-0.0114102	0.120258			S_Shelf	DACT2	104049	FRMD1 (-136515)	DACT2 (104048)
	cg04625975	chr 10: 44285864	7.38814	0.000746257	-0.00944317	0.00340403	-0.0104476	0.0020511	-0.0010044	0.93652	HNRNPA3P1	Body		HNRNPA3P1	1	HNRNPA3P1 (0)
	cg23066280	chr 7: 158032496	7.38459	0.000748776	0.0629863	0.00229709	0.0650727	0.00302868	0.00208645	0.993202	PTPRN2;PTPRN2;PTPRN2	Body;Body;Body		DQ583756	-170297	PTPRN2 (347985)	DNAJB6 (902787)
	cg11175067	chr 7: 99998326	7.37617	0.000754795	-0.0067969	0.000895889	-0.00573054	0.0108336	0.00106636	0.837308				ZCWPW1	8841	PILRA (27259)	ZCWPW1 (27975)
	cg08446121	chr 2: 95522487	7.3735	0.00075671	-0.0158384	0.0535452	0.0100567	0.343866	0.0258951	0.000579419	ANKRD20B	Body	N_Shore	ANKRD20A8P	333	TEKT4 (-14744)
	cg03735592	chr 6: 138821354	7.36558	0.000762428	0.0162973	0.000749281	0.00494791	0.538452	-0.0113494	0.0299728	NHSL1;NHSL1	TSS1500;Body		NHSL1	-775	ECT2L (-295893)	HEBP2 (96019)
	cg08370757	chr 16: 84230590	7.36068	0.000765982	0.00143744	0.972463	-0.0213216	0.00505749	-0.0227591	0.00140645	ADAD2;ADAD2	3'UTR;3'UTR		AK123582	69	ADAD2 (5868)	KCNG4 (42765)
	cg00508334	chr 7: 23510438	7.35927	0.000767014	0.00270351	0.131522	-0.00270336	0.163091	-0.00540687	0.000466536	IGF2BP3	TSS1500	S_Shore	IGF2BP3	-443	IGF2BP3 (-444)
	cg23859888	chr 2: 3685430	7.35791	0.000768	-0.0100407	0.0415387	0.005563	0.412302	0.0156037	0.000651477	COLEC11;COLEC11	Body;Body	N_Shelf	BC113076	-20136	ALLC (-20355)	COLEC11 (42794)
	cg25788729	chr 3: 38063123	7.34399	0.000778229	-0.00643277	0.00400447	0.000189736	0.995555	0.00662251	0.00323836	PLCD1;PLCD1;PLCD1	Body;Body;Body	N_Shelf	PLCD1	3155	PLCD1 (3154)	VILL (28046)
	cg21062347	chr 11: 62783543	7.34186	0.000779807	0.00402709	0.732677	-0.0159728	0.014281	-0.0199999	0.000758379	SLC22A8	TSS1500		SLC22A8	-226	SLC22A8 (-227)
	cg17299957	chr 19: 633677	7.3407	0.000780666	0.00130591	0.360998	0.00381648	0.000586728	0.00251057	0.0265812	POLRMT	TSS200	Island	POLRMT	-109	POLRMT (-110)
	cg09695851	chr 17: 3907499	7.33566	0.000784415	0.0153535	0.00072043	0.011968	0.0181807	-0.00338554	0.696527			Island	AB062083	2513	ATP2A3 (-39742)	ZZEF1 (138753)
	cg11748260	chr 6: 30624395	7.33433	0.000785403	0.0155988	0.000483654	0.00749792	0.194283	-0.00810088	0.123036	DHX16;DHX16	Body;Body		DHX16	5365	C6orf136 (9580)	DHX16 (16434)
	cg18241469	chr 3: 168136028	7.33428	0.000785442	-0.00398117	0.205676	-0.00943879	0.000488889	-0.00545762	0.0556206	C3orf50	Body		MIR551B	-133613	GOLIM4 (-322612)
	cg02291164	chr 14: 59296302	7.33187	0.000787244	0.0015822	0.991832	0.0457519	0.00279997	0.0441697	0.00243877				Mir_548	-58347	DAAM1 (-359096)	DACT1 (191546)
	cg03044513	chr 11: 116706153	7.32576	0.000791829	0.00902713	0.0269447	-0.00388873	0.542521	-0.0129159	0.00082819			N_Shore	APOA1	2185	APOA1 (2184)	APOC3 (5530)
	cg02742971	chr 2: 19558059	7.32514	0.000792299	0.00966025	0.000588485	0.00374495	0.352905	-0.0059153	0.0595865	OSR1	5'UTR	Island	OSR1	313	OSR1 (312)
	cg27049094	chr 2: 75067716	7.31755	0.000798033	0.0107189	0.1966	0.0250412	0.00049251	0.0143223	0.0592877	HK2	Body		HK2	7935	POLE4 (-118058)	HK2 (7935)
	cg24239195	chr 12: 116828932	7.31517	0.000799841	-0.003488	0.0402772	0.00188212	0.427864	0.00537012	0.000692904				MIR4472-2	37191	MAP1LC3B2 (-168253)	MED13L (-113942)
	cg09888620	chr 22: 40045704	7.30661	0.000806373	0.00336651	0.00728788	0.00417399	0.0012584	0.000807487	0.750549	CACNA1I;CACNA1I	Body;Body	Island	CACNA1I	51549	GRAP2 (-251381)	CACNA1I (78947)
	cg23770524	chr 13: 112602774	7.30562	0.000807133	0.00100259	0.904851	0.00863327	0.00176392	0.00763068	0.00419304				SOX1	-119138	SOX1 (-119138)	C13orf16 (629760)
	cg11077026	chr 1: 159915970	7.30495	0.000807646	0.0146506	0.0166358	-0.00457	0.694003	-0.0192206	0.00111689	IGSF9;IGSF9	TSS1500;TSS1500	S_Shore	IGSF9	-584	IGSF9 (-585)
	cg11285003	chr 5: 45696592	7.30317	0.000809015	0.0111812	0.00140858	0.00195667	0.82904	-0.00922456	0.0117381	HCN1	TSS1500	S_Shore	HCN1	-372	HCN1 (-373)
	cg25733009	chr 10: 85958834	7.30222	0.000809749	-0.00121102	0.725092	0.0046951	0.015039	0.00590612	0.000775936	PCDH21	Body	S_Shelf	CDHR1	-2728	CDHR1 (4423)	LRIT2 (26449)
	cg15991553	chr 14: 101290867	7.30175	0.000810106	0.00823327	0.072553	0.0150882	0.000494378	0.00685494	0.166164			Island	MEG3	-1577	MEG3 (-6890)	DLK1 (97666)
	cg12962778	chr 12: 54778312	7.29837	0.000812717	0.0105853	0.0264518	-0.00447388	0.553315	-0.0150592	0.000863595	ZNF385A;ZNF385A;ZNF385A;ZNF385A	Body;Body;1stExon;5'UTR		ZNF385A	36	GPR84 (-20043)	ZNF385A (6770)
	cg10723146	chr 14: 65346721	7.28676	0.000821739	0.0039945	0.00102369	0.000982756	0.677873	-0.00301175	0.0199473			Island	SPTB	-120	SPTB (-56859)	CHURC1-FNTB (-34357)
	cg15345393	chr 4: 113210708	7.28242	0.00082513	0.0106937	0.0105519	0.0140245	0.001024	0.00333085	0.640254			S_Shelf	TIFA	-3649	TIFA (-3650)
	cg02611466	chr 7: 101901707	7.27741	0.000829069	-0.00361757	0.156862	-0.00790863	0.000496555	-0.00429106	0.0784937	CUX1;CUX1	Body;Body		SH2B2	-26697	SH2B2 (-26697)	CUX1 (440826)
	cg22924015	chr 10: 10687311	7.2747	0.000831208	-0.00627722	0.000937819	-0.00522328	0.0125015	0.00105393	0.817146				SFTA1P	149566	CELF2 (-372581)
	cg17780731	chr 5: 67483678	7.27077	0.000834325	0.0238248	0.00385228	-0.000291033	0.999231	-0.0241158	0.00374478				PIK3R1	-27905	CD180 (-991062)	PIK3R1 (-27905)
	cg20093992	chr 11: 63752267	7.26347	0.000840134	0.00127677	0.736201	0.00648438	0.00117276	0.0052076	0.00788449	OTUB1;OTUB1	TSS1500;TSS1500	N_Shore	OTUB1	-1057	OTUB1 (-1057)
	cg03405473	chr 5: 149680926	7.26309	0.000840438	-0.00771579	0.00269122	-0.00806168	0.00311245	-0.000345891	0.987918	ARSI	Body	N_Shore	ARSI	1599	CAMK2A (-11524)	ARSI (1598)
	cg04609350	chr 10: 94833102	7.25944	0.000843357	0.014593	0.00306703	0.0155979	0.00274533	0.00100497	0.972364	CYP26A1;CYP26A1	TSS1500;TSS200	N_Shore	CYP26A1	-129	CYP26A1 (-544)
	cg07441143	chr 8: 143824001	7.25765	0.000844794	-0.0118201	0.000832048	-0.00357695	0.545667	0.00824315	0.0312743	SLURP1	TSS200	S_Shelf	SLURP1	-172	SLURP1 (-173)
	cg04854282	chr 4: 178682852	7.25571	0.000846358	0.0159556	0.000509293	0.00809492	0.163633	-0.0078607	0.153325	LOC285501	Body		LOC285501	32942	AGA (-319196)
	cg08330224	chr 16: 12996889	7.25516	0.000846797	-0.0114397	0.00303258	-0.0121962	0.00279422	-0.00075647	0.97444	SHISA9;SHISA9	Body;Body	Island	SHISA9	1413	SHISA9 (1413)
	cg14184077	chr 4: 42895607	7.25223	0.000849158	-0.0125464	0.00186133	-0.0122041	0.00478581	0.000342334	0.995216	GRXCR1	1stExon		GRXCR1	325	GRXCR1 (325)
	cg27226238	chr 2: 79365613	7.23429	0.000863774	-0.00183539	0.559371	-0.00691661	0.00086817	-0.00508122	0.0141581	REG1P	TSS200		REG1P	-60	REG1A (18030)	REG3A (21266)
	cg15726169	chr 6: 53661064	7.2296	0.000867631	0.0226342	0.000516773	0.0119236	0.142869	-0.0107106	0.17758	LRRC1	Body	S_Shore	LRRC1	1531	MLIP (-315180)	LRRC1 (1531)
	cg27583655	chr 5: 59126518	7.2293	0.000867883	-0.0157014	0.00222067	-0.0157516	0.00404468	-5.01392e-05	0.999936	PDE4D;PDE4D	Body;Body		PDE4D	-62080	PDE4D (63102)
	cg21785067	chr 1: 54587182	7.22874	0.000868348	0.0142743	0.000531276	0.00700104	0.185746	-0.00727325	0.136355			N_Shore	CDCP2	32261	CDCP2 (32260)	TCEANC2 (67909)
	cg08465708	chr 1: 57836927	7.22866	0.000868411	-0.00711125	0.000917628	-0.00202353	0.589677	0.00508772	0.027567	DAB1	5'UTR		DAB1	51945	C8B (-405240)	DAB1 (879283)
	cg19940389	chr 22: 44351213	7.22801	0.000868946	-0.00269865	0.00217299	-0.000275775	0.942137	0.00242287	0.00753211	SAMM50	TSS200	Island	SAMM50	-47	SAMM50 (-47)
	cg02186769	chr 6: 30881645	7.22517	0.000871296	0.00850511	0.367189	-0.0155043	0.053309	-0.0240094	0.000553177	VARS2;VARS2;VARS2;GTF2H4	TSS1500;TSS1500;TSS1500;Body	Island	VARS2	58	VARS2 (-462)
	cg09683476	chr 16: 7420461	7.22481	0.000871599	-0.00672583	0.0846245	0.00525146	0.258041	0.0119773	0.000589128	A2BP1;A2BP1;A2BP1;A2BP1;A2BP1;A2BP1	Body;Body;Body;Body;Body;Body		RBFOX1	37711	RBFOX1 (37711)
	ch.2.161489025R	chr 2: 161780779	7.22374	0.000872485	0.00662262	0.00190884	0.00644379	0.00487532	-0.000178826	0.995334				TANK	-212686	RBMS1 (-430462)	TANK (-212686)
	cg15001032	chr 7: 50632994	7.21294	0.000881492	0.00102725	0.984684	-0.0204925	0.00506609	-0.0215197	0.00172625	DDC;DDC	5'UTR;1stExon		DDC	160	DDC (-4227)
	cg26134712	chr 10: 32348319	7.21022	0.000883775	-0.0115497	0.000916927	-0.00333833	0.579866	0.00821141	0.0287907			S_Shelf	Y_RNA	2646	KIF5B (-2949)
	cg26924104	chr 5: 133340445	7.20984	0.000884098	-0.00503726	0.000682614	-0.00365873	0.029653	0.00137852	0.57089	VDAC1	TSS200	Island	VDAC1	212	VDAC1 (378)
	cg17995197	chr 2: 26408167	7.20706	0.000886438	0.00907418	0.000902394	0.00266647	0.568633	-0.00640771	0.0299238	FAM59B	Body	Island	FAM59B	4583	HADHA (59426)	RAB10 (151439)
	cg18053846	chr 3: 169100731	7.20596	0.000887368	-0.0153751	0.000878002	-0.012297	0.0166377	0.0030781	0.748445	MECOM	Body		MECOM	-1419	MECOM (280831)
	cg04743876	chr 7: 130013617	7.20545	0.000887798	0.00662877	0.000595727	0.00286035	0.276387	-0.00376842	0.0877442				AK097910	-4230	CPA1 (-6672)	CPA5 (28988)
	cg17616192	chr 17: 80009015	7.20465	0.000888468	0.012857	0.0276142	-0.00542563	0.558287	-0.0182826	0.000943164	GPS1;RFNG;GPS1	TSS1500;Body;TSS1500	Island	BC050399	-352	GPS1 (-747)	RFNG (634)
	cg24186774	chr 14: 63757917	7.20291	0.000889944	-0.0111586	0.011386	-0.0146996	0.00108254	-0.00354098	0.634568	RHOJ	3'UTR		GPHB5	27676	GPHB5 (27675)	RHOJ (86816)
	cg01945427	chr 14: 90722978	7.20098	0.000891579	-0.000984312	0.802443	0.0047235	0.0123559	0.00570781	0.00097156	PSMC1	Body	Island	PSMC1	85	PSMC1 (85)
	cg02570638	chr 5: 92940568	7.19211	0.000899132	0.0048116	0.501488	0.0166973	0.000821271	0.0118857	0.0176661			S_Shore	MIR2277	15926	NR2F1 (21526)	POU5F2 (136740)
	cg17657467	chr 3: 156840716	7.18819	0.000902488	-0.00641394	0.00290129	-0.0067214	0.00324151	-0.00030746	0.986378			S_Shelf	LOC339894	75	CCNL1 (37765)	TIPARP (446264)
	cg24160312	chr 19: 50396010	7.18526	0.000905012	-0.0020673	0.581121	-0.00801404	0.000938713	-0.00594674	0.0136716	IL4I1;IL4I1	Body;Body	S_Shelf	IL4I1	4137	IL4I1 (4136)	TBC1D17 (15329)
	cg09530755	chr 7: 44530485	7.18444	0.000905714	-0.000478524	0.806997	0.00232784	0.0122949	0.00280636	0.000994485	NUDCD3	TSS200	Island	NUDCD3	-100	CAMK2B (-165256)	NPC1L1 (50428)
	cg23461824	chr 7: 134605363	7.18337	0.000906641	-0.0166574	0.000546081	-0.00850868	0.162479	0.00814868	0.160145	CALD1;CALD1;CALD1;CALD1;CALD1	Body;Body;Body;Body;Body		CALD1	133	AGBL3 (-65895)	CALD1 (141200)
	cg17279912	chr 13: 111267790	7.18332	0.00090668	0.0127603	0.0718582	-0.00908985	0.299714	-0.0218501	0.000646337	CARKD	TSS1500	Island	CARKD	-16	CARKD (-140)
	cg02768721	chr 7: 158221370	7.18235	0.000907518	0.0149333	0.000613925	0.0100512	0.0461253	-0.00488213	0.444553	PTPRN2;PTPRN2;PTPRN2	Body;Body;Body	S_Shore	MIR595	104135	PTPRN2 (159111)
	cg21839588	chr 3: 129982902	7.17695	0.000912192	-0.00901697	0.0346272	-0.0142477	0.000671724	-0.00523071	0.32367	COL6A4P2	Body	Island	COL6A4P2	51240	COL6A5 (-81456)	ALG1L2 (182229)
	cg12876349	chr 13: 20532681	7.17412	0.000914651	-0.00444941	0.0245044	-0.00662419	0.000765342	-0.00217478	0.411962	ZMYM2;ZMYM2	TSS200;TSS200	Island	ZMYM2	-128	ZMYM2 (-128)
	cg07509364	chr 20: 29610620	7.17296	0.000915664	0.0152558	0.00054736	0.00878914	0.0999676	-0.0064667	0.251766	FRG1B	TSS1500	N_Shore	FRG1B	-1258	DEFB115 (-234846)
	cg06669056	chr 4: 5570715	7.17177	0.000916704	-0.00916973	0.000644465	-0.00632969	0.0403343	0.00284005	0.485268	EVC2;EVC2	Body;Body	S_Shore	C4orf6	43833	C4orf6 (43833)	EVC2 (139578)
	cg08721324	chr 16: 89384602	7.17137	0.000917053	0.0176022	0.00156999	0.0162804	0.00688862	-0.00132176	0.963357	ANKRD11	5'UTR		ANKRD11	2162	ZNF778 (100492)	ANKRD11 (172366)
	cg05056768	chr 8: 145773192	7.16766	0.000920289	-0.000880316	0.95744	0.0102116	0.00644406	0.0110919	0.0015315	KIAA1688	Body	Island	C8orf82	-18734	LRRC24 (-20777)	ARHGAP39 (65695)
	cg03668982	chr 3: 23853015	7.16554	0.000922153	0.00131873	0.833577	-0.00703157	0.0113073	-0.00835031	0.00106724	UBE2E1;UBE2E1	Body;Body	S_Shore	UBE2E1	1082	UBE2E1 (5632)	NKIRAS1 (105521)
	cg20242065	chr 1: 15755275	7.16509	0.000922542	-0.00273437	0.218721	0.00352441	0.106179	0.00625878	0.000548605	EFHD2	3'UTR		CTRC	-9662	CTRC (-9662)	EFHD2 (18885)
	cg23166773	chr 1: 243659016	7.16429	0.000923247	0.0163785	0.000564744	0.00994873	0.0785068	-0.00642973	0.307414	SDCCAG8;AKT3	Body;3'UTR		Mir_584	70725	SDCCAG8 (239710)	AKT3 (347567)
	cg03141944	chr 2: 206595862	7.16398	0.000923518	-0.0067488	0.000650897	-0.00466517	0.0401546	0.00208363	0.487969	NRP2;NRP2;NRP2;NRP2;NRP2;NRP2	Body;Body;Body;Body;Body;Body		NRP2	48504	NRP2 (48639)	INO80D (355043)
	cg06494421	chr 11: 130356164	7.15994	0.000927075	-0.00657037	0.000784502	-0.00226772	0.452167	0.00430265	0.0455167				ADAMTS15	37296	ADAMTS15 (37296)	SNX19 (430217)
	cg27203560	chr 3: 193629645	7.14625	0.000939232	0.0118963	0.00614228	0.0141013	0.00177055	0.00220497	0.837241				AK091265	-67832	HES1 (-224285)	OPA1 (318713)
	cg15561501	chr 19: 30160603	7.14532	0.000940068	-0.00224	0.671241	-0.00999106	0.00113826	-0.00775106	0.0105791	PLEKHF1	5'UTR	S_Shelf	PLEKHF1	-4143	PLEKHF1 (4277)	C19orf12 (45359)
	cg00845319	chr 1: 28520623	7.14183	0.000943192	0.00695928	0.000887232	0.00218901	0.523058	-0.00477027	0.0361854	PTAFR;PTAFR	TSS200;TSS200		PTAFR	-176	PTAFR (-17169)	DNAJC8 (38918)
	cg03864338	chr 3: 142720134	7.14164	0.000943365	0.00273431	0.0385926	0.00439184	0.00067524	0.00165753	0.304014	SR140	TSS1500	N_Shore	LOC100289361	175	U2SURP (-237)
	cg18332229	chr 7: 971130	7.14158	0.000943418	0.0115184	0.0905261	0.0218613	0.000569391	0.0103429	0.148524	ADAP1	Body	N_Shelf	ADAP1	-4278	ADAP1 (23175)	GET4 (54940)
	cg00339415	chr 9: 136085771	7.13529	0.000949079	-0.0144882	0.0151505	0.00390605	0.756202	0.0183942	0.00146459	OBP2B	TSS1500		OBP2B	-1143	OBP2B (-1144)
	cg10476260	chr 2: 74682101	7.13469	0.000949626	0.00597348	0.000568476	0.00314169	0.147434	-0.00283178	0.180517	INO80B	TSS200	Island	INO80B	-48	WBP1 (-3425)	INO80B (-48)
	cg21653149	chr 17: 4108148	7.13452	0.000949777	-0.0114865	0.000745147	-0.00424528	0.400064	0.00724127	0.0556392	ANKFY1;ANKFY1	Body;Body		ANKFY1	58994	ANKFY1 (59125)	CYB5D2 (61687)
	cg12683813	chr 2: 145779560	7.11843	0.000964431	-0.00897198	0.00251293	-0.00905891	0.00422713	-8.69284e-05	0.999425				BC040861	-821	ZEB2 (-501603)
	cg10028071	chr 10: 22604918	7.11842	0.000964441	0.00538532	0.00090122	0.0017035	0.520038	-0.00368183	0.0370756	COMMD3	TSS1500	Island	COMMD3-BMI1	-393	COMMD3-BMI1 (-393)
	cg24057710	chr 11: 126311095	7.11564	0.000966998	0.0140784	0.00107002	0.00383508	0.623032	-0.0102433	0.0265665	KIRREL3;KIRREL3	Body;Body		ST3GAL4	33967	ST3GAL4 (85556)	KIRREL3 (559670)
	cg00077898	chr 6: 1081144	7.114	0.000968512	-0.00293141	0.00413379	-0.00323791	0.00258092	-0.000306505	0.940694	LOC285768;LOC285768	Body;Body		AX747250	981	EXOC2 (-388036)	FOXQ1 (-231530)
	cg15235057	chr 19: 16683989	7.11303	0.000969403	0.00770193	0.0014966	0.00696426	0.00822928	-0.000737665	0.940644	SLC35E1	TSS1500	S_Shore	SLC35E1	-796	SLC35E1 (-797)
	cg14242936	chr 12: 52404134	7.10913	0.000973008	0.0138674	0.000599734	0.00849154	0.077011	-0.00537583	0.319537	GRASP	Body	S_Shelf	GRASP	-170	NR4A1 (-41051)	GRASP (3387)
	cg15903421	chr 9: 117267460	7.10708	0.000974909	0.0145737	0.000587821	0.00854267	0.0944792	-0.00603104	0.271913	DFNB31;DFNB31	5'UTR;1stExon	Island	DFNB31	276	DFNB31 (275)
	cg17819264	chr 8: 109299286	7.10505	0.000976793	-0.00820477	0.000933486	-0.00648906	0.0188314	0.00171572	0.731102				EIF3E	-38327	TTC35 (-156566)	EIF3E (-38328)
	cg27168573	chr 12: 120700929	7.10404	0.000977731	0.0120157	0.00067973	0.00822521	0.0434974	-0.00379051	0.475058	PXN;PXN	Body;Body	N_Shelf	PXN	2645	RPLP0 (-61916)	PXN (2644)
	cg06519061	chr 1: 214588993	7.10238	0.000979282	-0.00932454	0.00820532	0.00126687	0.921449	0.0105914	0.0024015	PTPN14	Body		PTPN14	49307	SMYD2 (134429)	PTPN14 (136030)
	cg17936236	chr 1: 167520305	7.10112	0.000980458	0.0128339	0.00171947	0.00217986	0.842767	-0.0106541	0.0127686	CREG1	Body	N_Shelf	CREG1	2751	CD247 (-32459)	CREG1 (2750)
	cg18068832	chr 17: 72889350	7.09952	0.000981948	0.0236536	0.0027026	0.00189622	0.965283	-0.0217574	0.00715275	FADS6	Body	Island	FADS6	355	FADS6 (354)
	cg14460735	chr 1: 246728727	7.09689	0.000984407	0.0304978	0.000782368	0.0111436	0.410948	-0.0193542	0.0546716	CNST;TFB2M;CNST	TSS1500;Body;TSS1500	N_Shore	TFB2M	838	CNST (-911)	TFB2M (837)
	cg00118808	chr 9: 132097931	7.09571	0.000985517	0.0108318	0.00076429	0.00404879	0.393172	-0.00678303	0.0583697			N_Shore	AX747401	-871	METTL11A (-290503)	PPP2R4 (224704)
	cg01940508	chr 17: 5185538	7.09551	0.000985699	-0.00680428	0.000787767	-0.00501799	0.0286761	0.0017863	0.603224	RABEP1;RABEP1	TSS200;TSS200	Island	RABEP1	-19	RABEP1 (-19)
	cg13573210	chr 9: 126131857	7.09287	0.000988183	-0.0114961	0.058138	-0.0198523	0.000640688	-0.00835615	0.225609	CRB2	Body	N_Shore	CRB2	13410	CRB2 (13410)	DENND1A (560559)
	cg10044184	chr 6: 112271264	7.09067	0.000990253	-0.00813211	0.00183075	-0.00129146	0.862396	0.00684065	0.0119189				FYN	-76609	FYN (-230000)	WISP3 (-104106)
	cg24087211	chr 6: 139309874	7.08664	0.000994061	0.00940911	0.00172902	0.00874786	0.00706594	-0.000661251	0.96832	REPS1;REPS1	TSS1500;TSS1500	S_Shore	REPS1	-476	REPS1 (-477)
	cg00904258	chr 7: 968194	7.08604	0.000994627	0.0143922	0.121206	0.0290875	0.00059381	0.0146953	0.115567	ADAP1	Body	S_Shore	ADAP1	-1342	ADAP1 (26111)	GET4 (52004)
	cg16313243	chr 8: 135850921	7.07038	0.00100957	-0.00260569	0.628668	-0.0107792	0.00112297	-0.00817348	0.0127769				Mir_652	-3036	KHDRBS3 (-618794)	ZFAT (-125630)
	cg13999877	chr 10: 15413440	7.06678	0.00101304	-0.0105629	0.00145326	-0.00939084	0.00940813	0.00117204	0.920811	FAM171A1	TSS1500	S_Shore	FAM171A1	-382	FAM171A1 (-383)
	cg23091984	chr 19: 31839664	7.06454	0.0010152	0.000508601	0.859146	0.00353919	0.00185241	0.00303059	0.00604226	TSHZ3	Body	Island	TSHZ3	526	TSHZ3 (525)
	cg08749576	chr 6: 37078520	7.06	0.0010196	-0.0108033	0.023831	-0.0158521	0.000884891	-0.00504883	0.441582				PIM1	-59401	PIM1 (-59401)	FGD2 (105098)
	cg03075736	chr 3: 52444632	7.05766	0.00102187	-0.0012168	0.117755	0.00109762	0.210084	0.00231442	0.000651263	PHF7;PHF7;PHF7;BAP1;PHF7	1stExon;5'UTR;5'UTR;TSS1500;1stExon	Island	PHF7	106	BAP1 (-624)	PHF7 (106)
	cg24233594	chr 10: 103066371	7.05706	0.00102246	0.020976	0.00148127	0.0186966	0.00931896	-0.0022794	0.924142			N_Shelf	AX747408	-43064	LBX1 (-77655)	BTRC (-47453)
	cg18087306	chr 19: 2446487	7.05686	0.00102265	0.0156015	0.000736201	0.0109033	0.0396276	-0.00469817	0.511271	LMNB2	Body	S_Shore	LMNB2	10471	TIMM13 (-18613)	LMNB2 (10470)
	cg20070090	chr 1: 153363489	7.05505	0.00102441	0.00977313	0.0421859	0.0158421	0.000723934	0.00606897	0.2969	S100A8	5'UTR		S100A8	175	S100A8 (174)
	cg24842334	chr 7: 157647224	7.05498	0.00102449	0.0139687	0.000681348	0.00925028	0.0530271	-0.00471839	0.426386	PTPRN2;PTPRN2;PTPRN2	Body;Body;Body	N_Shore	LOC100506585	-52	DNAJB6 (517515)	PTPRN2 (733257)
	cg21744417	chr 4: 9760275	7.05381	0.00102562	-0.01651	0.0879457	0.012763	0.270551	0.029273	0.000700841				DRD5	-22982	DRD5 (-22982)	DEFB131 (314016)
	cg07046030	chr 10: 29186681	7.05362	0.00102581	-0.0070393	0.0174045	0.00204524	0.730932	0.00908454	0.00148188				5S_rRNA	-23245	LYZL1 (-391308)	BAMBI (220258)
	cg25030832	chr 2: 242751949	7.05101	0.00102836	-0.00851034	0.000726854	-0.00588146	0.042252	0.00262888	0.493106	NEU4;NEU4;NEU4;NEU4;NEU4	TSS200;5'UTR;TSS200;TSS200;5'UTR	N_Shelf	NEU4	-80	NEU4 (1790)	PDCD1 (49108)
	cg12364755	chr 17: 2498642	7.03744	0.00104173	0.00383559	0.486922	-0.00870157	0.0388663	-0.0125372	0.000731687	PAFAH1B1	5'UTR	S_Shore	PAFAH1B1	1720	PAFAH1B1 (1720)	KIAA0664 (116284)
	cg10171802	chr 5: 156693068	7.03667	0.0010425	-0.00440134	0.0156312	0.00116172	0.766579	0.00556306	0.00162412	CYFIP2;CYFIP2	TSS200;TSS200	Island	CYFIP2	-22	CYFIP2 (-22)
	cg23028941	chr 6: 133824178	7.03586	0.00104331	-0.00844646	0.000818398	-0.0061732	0.0310933	0.00227326	0.589665	EYA4;EYA4;EYA4	Body;Body;Body		AK093513	4617	TCF21 (-386080)	EYA4 (261684)
	cg11552363	chr 8: 141059899	7.03211	0.00104704	-0.00371309	0.120996	0.00338439	0.207557	0.00709748	0.000665487	TRAPPC9;TRAPPC9	Body;Body	S_Shelf	AX748239	53876	KCNK9 (-344601)	TRAPPC9 (408778)
	cg00112517	chr 17: 37783011	7.03118	0.00104797	0.0123375	0.00168301	0.00230777	0.812094	-0.0100297	0.0149799	PPP1R1B	TSS200	N_Shore	PPP1R1B	-165	PPP1R1B (-165)
	cg10779196	chr 17: 77375842	7.02985	0.0010493	-0.00899677	0.0342634	0.00411431	0.526164	0.0131111	0.0010377	HRNBP3	5'UTR		RBFOX3	102838	RBFOX3 (102837)	ENGASE (304824)
	cg07364632	chr 2: 234369262	7.02891	0.00105023	0.00226727	0.198925	0.00521358	0.000650795	0.0029463	0.0702331	DGKD;DGKD	Body;Body	N_Shore	DGKD	22400	USP40 (104973)	DGKD (106110)
	cg13189434	chr 6: 33139083	7.02643	0.00105272	-0.00974684	0.000700917	-0.00427644	0.272814	0.0054704	0.0983439	COL11A2;COL11A2;COL11A2	Body;Body;Body		COL11A2	6587	COL11A2 (21161)	HLA-DPB1 (95381)
	cg20808693	chr 7: 150951482	7.02522	0.00105393	-0.00594427	0.205126	-0.0137936	0.000656429	-0.00784937	0.0679401	SMARCD3;SMARCD3	Body;Body	S_Shelf	SMARCD3	-5733	NUB1 (-87364)	SMARCD3 (-5734)
	cg03340365	chr 10: 407847	7.02393	0.00105523	0.013667	0.237108	-0.0181695	0.104601	-0.0318365	0.000632679	DIP2C	Body	N_Shore	DIP2C	8060	ZMYND11 (181914)	DIP2C (327760)
	cg07565928	chr 17: 47022063	7.02391	0.00105524	0.00233315	0.000641996	0.00138451	0.0918508	-0.000948635	0.288785	SNF8	1stExon	Island	SNF8	91	SNF8 (90)
	cg03616995	chr 10: 32344997	7.0236	0.00105556	-0.00217349	0.0296622	0.000907695	0.571611	0.00308119	0.00112538	KIF5B;KIF5B	5'UTR;1stExon	Island	KIF5B	374	KIF5B (373)
	cg20076442	chr 8: 72745197	7.02303	0.00105614	0.012928	0.00761584	0.0156595	0.00178435	0.00273143	0.801961				LOC100132891	-10160	EYA1 (-476219)	MSC (11533)
	cg11234111	chr 17: 74350393	7.02166	0.00105751	0.00178846	0.165709	0.00389974	0.000640748	0.00211127	0.0865939	PRPSAP1	TSS200	Island	PRPSAP1	-114	PRPSAP1 (-164)
	cg27365342	chr 6: 12881417	7.0181	0.0010611	0.00837335	0.051543	0.0140476	0.00071415	0.00567421	0.258884	PHACTR1	Body		PHACTR1	162876	PHACTR1 (164381)	TBC1D7 (447369)
	cg10358623	chr 11: 65244146	7.01751	0.0010617	-0.00774151	0.00104105	-0.00617883	0.0186987	0.00156268	0.750403			N_Shore	MALAT1	-21086	SCYL1 (-48401)	FRMD8 (90106)
	cg02128112	chr 16: 48844757	7.01696	0.00106226	0.0200921	0.000741157	0.00835942	0.313537	-0.0117327	0.0831124			Island	U6	-79045	N4BP1 (-200638)	CBLN1 (470984)
	cg08858466	chr 10: 7409783	7.01649	0.00106273	0.00301642	0.678048	0.0135009	0.00128465	0.0104845	0.0113854	SFMBT2	Body	Island	SFMBT2	41520	PRKCQ (-787530)	SFMBT2 (43664)
	cg12341757	chr 8: 134582241	7.00953	0.0010698	-0.00685511	0.00520929	-0.00777641	0.00245386	-0.0009213	0.907936	ST3GAL1;ST3GAL1	5'UTR;5'UTR	Island	ST3GAL1	1942	NDRG1 (-272695)	ST3GAL1 (1941)
	cg15212821	chr 22: 44395017	7.00646	0.00107294	-0.00671813	0.00482668	0.000121515	0.998385	0.00683964	0.00442254	PARVB	TSS200	S_Shelf	PARVB	-73	PARVB (-25139)	SAMM50 (43757)
	cg27154394	chr 19: 56671146	7.00347	0.00107599	-0.0109673	0.00286655	-0.000918445	0.96256	0.0100488	0.00779711	ZNF444	Body	Island	GALP	-16242	GALP (-16242)	ZNF444 (18612)
	cg16544737	chr 6: 24925385	6.99723	0.00108241	-0.00898526	0.0955444	0.00718418	0.259343	0.0161694	0.00072853				FAM65B	10803	FAM65B (-14191)	CMAHP (212665)
	cg19881928	chr 17: 62039009	6.9954	0.0010843	0.00943742	0.043698	0.0153234	0.000765556	0.00588593	0.29789	SCN4A	Body		SCN4A	11269	CD79B (-29306)	SCN4A (11268)
	cg25260543	chr 7: 100946792	6.99498	0.00108473	0.025468	0.0121388	-0.00517146	0.845952	-0.0306395	0.00204533				BC032716	-4828	FIS1 (-58422)	RABL5 (18300)
	cg13556584	chr 19: 11031456	6.99205	0.00108777	0.00516176	0.119061	0.0103181	0.000652989	0.0051563	0.1244	CARM1	Body	N_Shore	DQ597473	1864	YIPF2 (7900)	CARM1 (49204)
	cg14808521	chr 17: 685420	6.99191	0.0010879	-0.000585063	0.657409	0.0018792	0.0229959	0.00246426	0.000927783	GLOD4;RNMTL1	1stExon;TSS200	Island	RNMTL1	-92	RNMTL1 (-92)	GLOD4 (150)
	cg13029957	chr 5: 75831679	6.9884	0.00109155	-0.00428422	0.00289874	-0.00435737	0.00446663	-7.31441e-05	0.998261	IQGAP2	Body		IQGAP2	-73240	F2RL2 (87560)	IQGAP2 (132531)
	cg17165311	chr 17: 1466280	6.98783	0.00109214	0.00528044	0.0027262	0.00530614	0.00478631	2.56988e-05	0.999857	PITPNA	TSS200	Island	PITPNA	-170	PITPNA (-171)
	cg09787089	chr 1: 54739176	6.98316	0.00109701	-0.0047337	0.00971323	-0.00594329	0.00158803	-0.00120959	0.736365	SSBP3;SSBP3;SSBP3	Body;Body;Body		MRPL37	73337	MRPL37 (73337)	SSBP3 (132915)
	cg03235788	chr 10: 82192482	6.97898	0.00110139	-0.00405966	0.0158638	0.00105465	0.77369	0.0051143	0.00172967	C10orf58;C10orf58	3'UTR;Body		C10orf58	18908	TSPAN14 (-21555)	C10orf58 (18908)
	cg26635824	chr 20: 61436007	6.97879	0.00110159	0.00279587	0.0055894	0.00319803	0.00241674	0.000402152	0.896653	OGFR	TSS200	Island	OGFR	-169	OGFR (-169)
	cg14761227	chr 7: 130021088	6.97805	0.00110237	-0.00761857	0.0123491	-0.00994628	0.00137238	-0.0023277	0.661093	CPA1	Body	N_Shore	CPA1	799	CPA1 (799)
	cg15626951	chr 7: 1199922	6.9768	0.00110368	-0.00344081	0.00329406	-0.000208726	0.980657	0.00323209	0.00692793	ZFAND2A	TSS200	Island	ZFAND2A	-67	ZFAND2A (-68)
	cg27143946	chr 16: 22744814	6.97133	0.00110945	-0.0150313	0.000802133	-0.00603214	0.343897	0.00899916	0.0755368				MIR548D2	15212	HS3ST2 (-81045)	LOC100132247 (219971)
	cg04682133	chr 1: 55681841	6.97096	0.00110983	0.0119796	0.00200024	0.00193696	0.859668	-0.0100427	0.0130653	USP24	TSS1500	S_Shore	LOC100507634	761	USP24 (-803)
	cg17409313	chr 20: 42876939	6.96944	0.00111145	0.0142105	0.00156155	0.0125875	0.0102383	-0.00162302	0.91722	GDAP1L1	Body	S_Shore	GDAP1L1	1032	JPH2 (-60722)	FITM2 (62949)
	cg19963684	chr 12: 94508273	6.96658	0.00111448	-0.0102507	0.00777537	-0.0123807	0.00189764	-0.00213	0.808525				PLXNC1	-34225	PLXNC1 (-34225)	CRADD (437123)
	cg02078870	chr 10: 94833108	6.96593	0.00111516	0.00388195	0.00394779	0.00416941	0.00336743	0.000287455	0.969537	CYP26A1;CYP26A1	TSS1500;TSS200	N_Shore	CYP26A1	-123	CYP26A1 (-538)
	cg14485357	chr 10: 72201484	6.96512	0.00111603	0.0125017	0.00369678	0.0132656	0.00359596	0.000763925	0.978898	NODAL	TSS200	S_Shore	NODAL	-19	NODAL (-20)
	cg19400616	chr 6: 32948359	6.96379	0.00111745	-0.00471846	0.00485048	6.09102e-05	0.999178	0.00477937	0.00468713	BRD2;BRD2	Body;Body		BRD2	7499	BRD2 (7499)	HLA-DOA (29029)
	cg07004075	chr 14: 24649335	6.96216	0.00111918	-0.00291814	0.339616	0.0048833	0.0692976	0.00780145	0.000699492	REC8;REC8	3'UTR;3'UTR		IPO4	4634	REC8 (8102)	IPO4 (9678)
	cg06724236	chr 14: 67853825	6.9617	0.00111967	0.0162447	0.000699441	0.00784135	0.208118	-0.00840339	0.138669	PLEK2	3'UTR		PLEK2	25003	PLEK2 (25002)	EIF2S1 (26792)
	cg20819617	chr 6: 43045052	6.9542	0.0011277	0.0123156	0.00140897	0.010581	0.012434	-0.00173463	0.874993	PTK7;PTK7;PTK7;PTK7	Body;Body;Body;Body	Island	PTK7	473	SRF (-93867)	PTK7 (1024)
	cg02798394	chr 2: 19974694	6.95368	0.00112826	-0.00443418	0.643351	-0.0186378	0.00127227	-0.0142036	0.0132872				FLJ12334	-93920	OSR1 (-416323)	TTC32 (127049)
	cg16496928	chr 5: 68485488	6.95217	0.00112989	-0.00898183	0.000826152	-0.00632397	0.0398704	0.00265786	0.528802	CENPH	1stExon	Island	CENPH	114	CENPH (114)
	cg21293397	chr 19: 35454992	6.94962	0.00113264	-0.00572741	0.00347719	-0.000310761	0.984646	0.00541665	0.00680449	ZNF792	TSS200	Island	ZNF792	-39	ZNF792 (-40)
	cg00402352	chr 11: 134373160	6.94265	0.00114018	-0.024179	0.00215492	-0.00365698	0.877497	0.020522	0.0124053				AK095081	16768	B3GAT1 (-91349)
	cg14583299	chr 6: 85229391	6.94024	0.0011428	-0.0119845	0.00288458	-0.0120851	0.00486	-0.000100598	0.999579				TBX18	243780	KIAA1009 (-292057)	TBX18 (244507)
	cg16627198	chr 17: 51835167	6.94001	0.00114305	0.00970829	0.000818216	0.00394006	0.336769	-0.00576823	0.0790621			S_Shore	KIF2B	-65071	KIF2B (-65071)
	cg09248896	chr 1: 114642809	6.93991	0.00114316	-0.00655145	0.00113482	-0.00525278	0.0189977	0.00129867	0.760855	SYT6	Body		SYT6	-922	SYT6 (53662)	OLFML3 (120780)
	cg09576124	chr 4: 1807287	6.9381	0.00114513	-0.00905843	0.0384373	-0.0143	0.000849326	-0.00524156	0.337201	FGFR3;FGFR3;FGFR3	Body;Body;Body	Island	FGFR3	4194	FGFR3 (12249)	LETM1 (50686)
	cg15148683	chr 19: 36736872	6.93648	0.0011469	0.0306327	0.000828458	0.0214105	0.0417954	-0.00922213	0.517319			Island	ZNF146	9530	ZNF565 (-31307)	ZFP14 (133232)
	cg27661460	chr 16: 88844969	6.93573	0.00114772	0.014757	0.0617402	-0.00922711	0.373648	-0.0239841	0.000894684	FAM38A	Body	Island	PIEZO1	6403	PIEZO1 (6402)	CTU2 (72079)
	cg15145767	chr 3: 50306428	6.93257	0.00115119	-0.00971342	0.000734875	-0.00453372	0.232619	0.00517969	0.124569	SEMA3B;SEMA3B	5'UTR;5'UTR		SEMA3B	123	C3orf45 (-10089)	SEMA3B (1389)
	cg14059339	chr 6: 28875356	6.93102	0.00115289	-0.00631972	0.298351	0.00962704	0.0835033	0.0159468	0.000706014	TRIM27	Body		TRNA_Leu	-11251	SCAND3 (-320245)	TRIM27 (16411)
	cg13518524	chr 12: 125122844	6.93054	0.00115342	-0.00539659	0.00671595	0.000390748	0.976046	0.00578734	0.00361418				NCOR2	-70834	NCOR2 (-70835)	SCARB1 (225674)
	cg06437173	chr 10: 50666820	6.92444	0.00116014	-0.00114466	0.946993	0.0115751	0.00815874	0.0127198	0.0017997	ERCC6	3'UTR		ERCC6	17536	DRGX (-66914)	ERCC6 (80326)
	cg22687766	chr 1: 207490952	6.92227	0.00116255	0.0119896	0.010987	0.0152651	0.00158629	0.00327546	0.711671			N_Shelf	CD55	-3864	CD55 (-3864)
	cg08612271	chr 6: 143575123	6.92053	0.00116447	-0.00802578	0.000905097	-0.00583457	0.0338716	0.00219122	0.585379	AIG1	Body		ADAT2	188691	AIG1 (193101)	ADAT2 (196717)
	cg02933639	chr 4: 8207325	6.91604	0.00116946	0.00995914	0.0126628	-0.00200908	0.849173	-0.0119682	0.00219748	SH3TC1	Body		SH3TC1	6266	HTRA3 (-64163)	SH3TC1 (6266)
	cg15677294	chr 19: 6502938	6.91599	0.00116952	0.00438244	0.530858	-0.0107184	0.0362359	-0.0151008	0.000856184	TUBB4	TSS1500	S_Shore	TUBB4A	-608	TUBB4A (-609)
	cg27300045	chr 19: 47610813	6.91457	0.00117111	0.0106187	0.00325083	0.0109161	0.00444697	0.00029743	0.995422	ZC3H4	Body	N_Shelf	ZC3H4	4673	TMEM160 (-58932)	ZC3H4 (6195)
	cg19676553	chr 14: 105751629	6.91418	0.00117154	0.0147559	0.00093093	0.0108413	0.0320096	-0.00391465	0.604348	BRF1	Body		PACS2	-15540	BRF1 (15699)	BTBD6 (36751)
	cg09516231	chr 7: 157596859	6.91331	0.00117251	-0.00998742	0.00491631	8.20312e-05	0.999668	0.0100695	0.00498391	PTPRN2;PTPRN2;PTPRN2	Body;Body;Body	S_Shelf	LOC100506585	-50417	DNAJB6 (467150)	PTPRN2 (783622)
	cg25382573	chr 12: 93096844	6.91331	0.00117252	-0.00843956	0.00122245	-0.00687732	0.0175069	0.00156224	0.790035	C12orf74;C12orf74	5'UTR;1stExon		C12orf74	226	PLEKHG7 (-33420)	CLLU1 (279110)
	cg00021933	chr 1: 86082316	6.90844	0.00117796	-0.00153455	0.601778	0.00433506	0.0289802	0.00586961	0.00093296			S_Shore	AL832891	34790	CYR61 (35873)	ZNHIT6 (91799)
	cg19112204	chr 11: 35425551	6.90703	0.00117956	-0.00696957	0.00120211	-0.00563798	0.0183527	0.00133159	0.777483	SLC1A2	Body		SLC1A2	15554	SLC1A2 (15553)	CD44 (265135)
	cg08691323	chr 5: 54826683	6.90587	0.00118086	-0.0122285	0.00531845	0.000276644	0.997522	0.0125052	0.00466162	PPAP2A;PPAP2A;RNF138P1	Body;Body;Body	Island	RNF138P1	3687	PPAP2A (4189)	SKIV2L2 (223108)
	cg25584787	chr 5: 93693854	6.90242	0.00118474	-0.00792088	0.0209574	0.00249162	0.704676	0.0104125	0.00158999	C5orf36	Body		KIAA0825	38360	ANKRD32 (-260536)	FAM172A (-246451)
	cg06301297	chr 11: 68043180	6.89972	0.0011878	-0.00217906	0.25983	0.00302045	0.10066	0.00519951	0.000718852			S_Shelf	C11orf24	-3711	C11orf24 (-3712)
	cg06525993	chr 15: 30106104	6.89644	0.00119152	-0.00813214	0.0072369	-0.00962557	0.00220562	-0.00149343	0.844842	TJP1;TJP1	Body;Body		TJP1	7647	FAM189A1 (-243178)	TJP1 (8601)
	cg20596629	chr 8: 15096774	6.89574	0.00119232	-0.0112779	0.0416635	-0.0180041	0.000867976	-0.00672621	0.324533	SGCZ	TSS1500	S_Shore	SGCZ	-982	SGCZ (-983)
	cg23360860	chr 11: 91717555	6.89319	0.00119522	-0.0125055	0.00640702	0.000722255	0.984543	0.0132277	0.00397823				FAT3	-367706	FAT3 (-367706)
	cg17752799	chr 7: 136700699	6.88699	0.00120231	-0.0108797	0.0158234	0.00268875	0.792638	0.0135685	0.00194723	CHRM2;CHRM2;CHRM2;CHRM2;CHRM2;CHRM2;CHRM2;CHRM2	Body;Body;Body;Body;Body;Body;Body;Body		CHRM2	1087	CHRM2 (146868)	PTN (327846)
	cg24983716	chr 3: 150967759	6.88356	0.00120624	-0.00696117	0.000848992	-0.0047826	0.0469287	0.00217857	0.491927	MED12L;P2RY14;P2RY14	Body;TSS1500;5'UTR		P2RY14	-761	GPR171 (-46772)	P2RY14 (28470)
	cg10013356	chr 6: 150244295	6.88288	0.00120702	-0.00623122	0.00116607	-0.00495107	0.0206839	0.00128015	0.746542	RAET1G	TSS200	S_Shore	RAET1G	-81	RAET1G (-82)
	cg19248656	chr 17: 48712198	6.88163	0.00120846	-0.0080524	0.000907804	-0.00311589	0.377156	0.00493651	0.0700871	ABCC3;ABCC3	TSS200;TSS200	Island	ABCC3	-19	ABCC3 (-19)
	cg06937409	chr 14: 91281948	6.87712	0.00121366	0.00967889	0.00102667	0.00731034	0.027858	-0.00236855	0.655417	TTC7B	Body	N_Shore	TTC7B	813	TTC7B (812)
	cg19178081	chr 17: 7558889	6.87663	0.00121423	-0.00797603	0.0020919	-0.00135066	0.848232	0.00662537	0.0145509	ATP1B2	Body	S_Shelf	ATP1B2	4636	WRAP53 (-30499)	ATP1B2 (4636)
	cg03609488	chr 12: 12044761	6.87615	0.00121479	0.0084458	0.0107463	0.0106612	0.00170936	0.00221538	0.729633	ETV6	3'UTR		ETV6	22404	BCL2L14 (-179116)	ETV6 (241974)
	cg24520975	chr 6: 31651362	6.87608	0.00121487	0.00696682	0.238056	0.0167842	0.00077937	0.00981737	0.0626584			S_Shore	LY6G5C	455	LY6G5C (-3213)
	cg08296831	chr 11: 65554175	6.87602	0.00121494	0.00345682	0.247629	-0.00463439	0.107923	-0.00809121	0.00073429	OVOL1	TSS1500	Island	OVOL1	-329	OVOL1 (-329)
	cg13736939	chr 7: 157647241	6.87432	0.00121691	0.0162962	0.000758991	0.00999248	0.0831623	-0.00630368	0.333332	PTPRN2;PTPRN2;PTPRN2	Body;Body;Body	N_Shore	LOC100506585	-35	DNAJB6 (517532)	PTPRN2 (733240)
	cg06480663	chr 11: 60184082	6.87303	0.0012184	-0.00577816	0.00155811	-0.00500108	0.0125044	0.000777084	0.887081	MS4A14;MS4A14	Body;Body		MS4A5	-12979	MS4A5 (-12979)	MS4A14 (20596)
	cg06214606	chr 13: 111303340	6.87021	0.00122168	-0.00887727	0.0019047	-0.00808072	0.00927252	0.000796544	0.94967	CARS2	Body	S_Shore	CARKD	16449	CARKD (35410)	CARS2 (55139)
	cg22495155	chr 1: 19243384	6.86774	0.00122456	-0.00239878	0.331045	0.00389936	0.0757354	0.00629814	0.000762921	IFFO2	Body		ALDH4A1	-14091	ALDH4A1 (-14092)	UBR4 (293361)
	cg14528441	chr 9: 40792150	6.86601	0.00122659	0.00523091	0.00085775	0.00357705	0.0484756	-0.00165386	0.48535	ZNF658	TSS200	Island	ZNF658	-38	ZNF658 (-39)
	cg16780562	chr 14: 102033251	6.86311	0.00122999	-0.0116279	0.00481036	-0.012762	0.00326511	-0.00113402	0.94964			S_Shore	DIO3	5564	PPP2R5C (-194883)	DIO3 (5564)
	cg01352108	chr 11: 64058878	6.86127	0.00123215	0.0141783	0.000894113	0.00568552	0.35029	-0.00849281	0.0784465	KCNK4;KCNK4	5'UTR;1stExon	Island	KCNK4	86	KCNK4 (86)	KCNK4 (86)
	cg08841425	chr 10: 112679110	6.86102	0.00123244	0.00578534	0.0314219	0.00875169	0.000996811	0.00296635	0.403022	NCRNA00081;NCRNA00081;SHOC2;NCRNA00081;NCRNA00081;NCRNA00081	Body;Body;TSS200;Body;TSS1500;Body	Island	BBIP1	14	SHOC2 (-190)	BBIP1 (13)
	cg11524128	chr 2: 127950725	6.86068	0.00123284	-0.00859456	0.000822799	-0.0037888	0.277681	0.00480577	0.105385	CYP27C1	Body		CYP27C1	12618	BIN1 (-85823)	CYP27C1 (12617)
	cg03036373	chr 14: 37051902	6.86046	0.0012331	0.0132468	0.000746608	0.00705659	0.151159	-0.00619021	0.201626	NKX2-8	TSS200	N_Shore	NKX2-8	-116	NKX2-8 (-117)
	cg13029423	chr 16: 86549276	6.86015	0.00123346	0.00430494	0.427586	-0.00853198	0.0531189	-0.0128369	0.000820342			Island	FOXF1	5144	FOXF1 (5144)	MTHFSD (39564)
	cg15450278	chr 22: 41322449	6.85585	0.00123853	-0.00183313	0.412137	0.00352084	0.0562488	0.00535396	0.000813808	XPNPEP3	3'UTR		RBX1	-24901	DNAJB7 (-64320)	RBX1 (-24901)
	cg22460173	chr 19: 6536042	6.85552	0.00123892	0.00901308	0.0138962	0.0118521	0.0014948	0.00283897	0.652025			S_Shore	TNFSF9	5033	TNFSF9 (5033)	CD70 (55120)
	cg11535255	chr 7: 4243019	6.8537	0.00124107	-0.00128928	0.890919	-0.0100608	0.0024117	-0.00877147	0.00630103	SDK1;SDK1	Body;Body		SDK1	-23999	FOXK1 (-478910)	SDK1 (901940)
	cg13568107	chr 2: 220412529	6.84671	0.00124937	-0.00805365	0.00145326	-0.00678974	0.0148637	0.00126391	0.847948	TMEM198	Body	Island	MIR3132	1340	CHPF (-4043)	TMEM198 (3785)
	cg05739379	chr 6: 168581628	6.84586	0.00125039	0.00140011	0.957009	-0.0157668	0.00814091	-0.0171669	0.00200561				FRMD1	-101789	FRMD1 (-101790)	DACT2 (138773)
	cg12737536	chr 10: 5227162	6.84507	0.00125132	-0.011171	0.000865933	-0.0047191	0.310768	0.00645188	0.0925145	AKR1CL1	TSS200		AKR1CL1	-12	AKR1C4 (-11635)	AKR1C3 (90595)
	cg12725599	chr 2: 70044302	6.84495	0.00125146	0.0143882	0.000820503	0.00649738	0.26069	-0.00789078	0.114558	ANXA4	Body		GMCL1	-12515	GMCL1 (-12515)	ANXA4 (75176)
	cg00574196	chr 1: 22137992	6.84462	0.00125186	0.000353868	0.994296	-0.0114199	0.00591067	-0.0117737	0.00257406	LDLRAD2	TSS1500	N_Shelf	LDLRAD2	-765	LDLRAD2 (-765)
	cg21433125	chr 7: 18535786	6.84257	0.00125431	0.00831839	0.00773419	-0.00073669	0.965399	-0.00905508	0.00360722	HDAC9;HDAC9;HDAC9;HDAC9;HDAC9	TSS200;5'UTR;5'UTR;TSS200;TSS200		HDAC9	-31	HDAC9 (-98)
	cg01440570	chr 2: 239312993	6.84129	0.00125585	-0.00519417	0.00107709	-0.00177344	0.476591	0.00342073	0.0506597				ASB1	-22632	ASB1 (-22632)	TRAF3IP1 (83809)
	cg19389468	chr 15: 77760532	6.84097	0.00125622	-0.0158172	0.00469068	-0.000186388	0.99931	0.0156308	0.00582754	HMG20A	Body		AK025664	-13859	HMG20A (47290)	LINGO1 (164176)
	cg23316886	chr 14: 37186181	6.83934	0.00125818	-0.00982946	0.00111365	-0.00326047	0.498502	0.006569	0.0471602	SLC25A21;SLC25A21	Body;Body		PAX9	50984	PAX9 (59409)	SLC25A21 (455683)
	cg04436701	chr 1: 168344264	6.8376	0.00126027	-0.00709367	0.000847849	-0.00471069	0.0571283	0.00238298	0.441796	MIR557	TSS1500		MIR557	-497	TBX19 (93987)	XCL2 (168970)
	cg01631497	chr 2: 206563299	6.83256	0.00126635	-0.00128979	0.683059	0.00433313	0.0235167	0.00562291	0.00110958	NRP2;NRP2;NRP2;NRP2;NRP2;NRP2	Body;Body;Body;Body;Body;Body		NRP2	15941	NRP2 (16076)	INO80D (387606)
	cg12070159	chr 8: 54789325	6.83045	0.00126889	0.00995276	0.0143173	0.01312	0.00151618	0.00316725	0.648315	RGS20	Body	N_Shore	RGS20	-4116	RGS20 (24958)	TCEA1 (145682)
	cg00831710	chr 8: 144240945	6.82942	0.00127014	0.01957	0.000798864	0.00943437	0.215219	-0.0101356	0.143273	LY6H;LY6H;LY6H	Body;Body;Body	Island	LY6H	512	LY6H (809)
	cg18872778	chr 5: 36745332	6.82511	0.00127537	-0.00188506	0.377477	0.00336305	0.0649802	0.00524812	0.000817577			Island	NIPBL	-131528	NIPBL (-131528)	SLC1A3 (138876)
	cg19424343	chr 3: 16306684	6.82331	0.00127757	2.82566e-05	0.999327	0.00271603	0.00475697	0.00268777	0.0032088	OXNAD1;DPH3;DPH3	TSS200;TSS200;TSS200	Island	OXNAD1	18	DPH3 (-189)	OXNAD1 (18)
	cg01808723	chr 5: 126657396	6.81771	0.00128441	-0.00688622	0.0709521	0.00453224	0.355268	0.0114185	0.000970265	MEGF10	5'UTR		MEGF10	30941	PRRC1 (-195912)	MEGF10 (30941)
	cg25128471	chr 4: 123843790	6.81733	0.00128486	0.00278514	0.09598	0.00522799	0.000791664	0.00244285	0.169295	NUDT6;NUDT6;SPATA5	5'UTR;TSS200;TSS1500	Island	NUDT6	-29	SPATA5 (-434)	NUDT6 (-30)
	cg25430878	chr 10: 1257999	6.81591	0.00128661	-0.0107098	0.00875317	0.0011803	0.948293	0.0118901	0.00336411	ADARB2	Body		ADARB2	-11668	IDI1 (-162939)	ADARB2 (521670)
	cg06944351	chr 2: 231853962	6.81507	0.00128765	-0.00644323	0.0249321	-0.00932137	0.00115888	-0.00287814	0.478101			N_Shore	LOC348761	6785	GPR55 (-64022)	SPATA3 (-6876)
	cg05150077	chr 12: 61806201	6.81401	0.00128894	-0.0255893	0.000825688	-0.0119752	0.236575	0.0136141	0.130159				FAM19A2	414813	FAM19A2 (780418)
	cg07124117	chr 11: 31827775	6.81179	0.00129168	-0.00666072	0.0969751	0.00519309	0.279234	0.0118538	0.000886065	PAX6;PAX6;PAX6	Body;Body;Body	Island	PAX6	235	PAX6 (11733)	ELP4 (296479)
	cg01475649	chr 2: 68073599	6.81121	0.0012924	0.012244	0.00489226	9.66598e-05	0.999693	-0.0121474	0.00583613				C1D	206670	C1D (216559)	ETAA1 (449158)
	cg04181189	chr 11: 129817418	6.809	0.00129512	0.0031351	0.558728	0.0114788	0.00125233	0.00834374	0.0192457	PRDM10;PRDM10;PRDM10;PRDM10;PRDM10;PRDM10	5'UTR;5'UTR;Body;Body;1stExon;1stExon		PRDM10	99	NFRKB (-54515)	PRDM10 (55311)
	cg09539058	chr 16: 58063797	6.80878	0.0012954	0.00407174	0.0640079	0.00700923	0.000852381	0.00293748	0.24245	MMP15	Body	S_Shelf	MMP15	4516	MMP15 (4516)	C16orf80 (99498)
	cg25079847	chr 10: 99343486	6.80484	0.00130026	-0.00696867	0.00270919	-0.00678086	0.00657174	0.000187804	0.995622	ANKRD2;DHDPSL;ANKRD2;DHDPSL	3'UTR;TSS1500;3'UTR;TSS1500		PI4K2A	-615	C10orf62 (-5963)	ANKRD2 (11231)
	cg19436429	chr 3: 178978985	6.80456	0.00130061	0.0106683	0.596665	-0.0295269	0.0314803	-0.0401952	0.00102003	KCNMB3;KCNMB3;KCNMB3;KCNMB3	TSS1500;Body;TSS1500;Body	Island	KCNMB3	-1306	KCNMB3 (5852)	PIK3CA (112675)
	cg09099893	chr 4: 17516661	6.80197	0.00130384	-0.0058759	0.00193941	-0.00117524	0.792598	0.00470065	0.0186817	CLRN2	TSS200	S_Shelf	CLRN2	-126	QDPR (-2805)	CLRN2 (-126)
	cg21017887	chr 14: 105400489	6.79575	0.00131159	0.0131282	0.00419705	0.0139183	0.0041229	0.000790119	0.979998			S_Shore	AHNAK2	7540	PLD4 (9303)	AHNAK2 (44204)
	cg03174768	chr 4: 41622588	6.79177	0.00131658	0.000715597	0.942128	-0.00682586	0.00921214	-0.00754146	0.00197714	LIMCH1;LIMCH1;LIMCH1;LIMCH1;LIMCH1	Body;Body;Body;Body;Body		LIMCH1	7106	PHOX2B (128398)	LIMCH1 (259785)
	cg15076811	chr 1: 11001038	6.79108	0.00131744	0.00035792	0.98277	0.00690474	0.00386483	0.00654682	0.00411936				C1orf127	23290	CASZ1 (-144332)	TARDBP (-71640)
	cg10985086	chr 5: 153418668	6.78948	0.00131946	0.00417989	0.00160458	0.00357158	0.0142076	-0.00060831	0.869684	MFAP3;MFAP3;FAM114A2;MFAP3	5'UTR;5'UTR;TSS200;Body	Island	MFAP3	150	FAM114A2 (-172)	MFAP3 (150)
	cg13504614	chr 10: 134657696	6.78694	0.00132265	0.00971971	0.00478471	0.010546	0.00368014	0.000826301	0.961454				NKX6-2	-58159	NKX6-2 (-58160)	TTC40 (98392)
	cg11190248	chr 12: 110156389	6.78647	0.00132325	0.0142511	0.00260131	0.00198985	0.897762	-0.0122612	0.0126803	C12orf34	5'UTR	Island	C12orf34	4203	TRPV4 (114822)	MVK (144890)
	cg02764438	chr 15: 57671034	6.78521	0.00132484	-0.00904549	0.0146285	-0.0119122	0.00158558	-0.00286674	0.652064	CGNL1	5'UTR	S_Shelf	BC015433	1691	GCOM1 (-213067)	CGNL1 (2332)
	cg16326611	chr 12: 116784790	6.78459	0.00132562	-0.0145988	0.00113695	-0.00498554	0.479345	0.00961328	0.0519304				MED13L	-69799	MAP1LC3B2 (-212395)	MED13L (-69800)
	cg00909286	chr 3: 149889135	6.78244	0.00132835	-0.00875204	0.00105307	-0.00321901	0.422229	0.00553302	0.0631525				LOC646903	200070	TSC22D2 (-237652)	PFN2 (-200395)
	cg14168713	chr 10: 60579479	6.78043	0.0013309	-0.0142622	0.000859567	-0.0066059	0.24559	0.00765634	0.127029	BICC1	Body		BICC1	26236	PHYHIPL (-356868)	BICC1 (306576)
	cg03873826	chr 16: 68407311	6.77775	0.00133431	-0.00703294	0.00484298	-0.00763801	0.0036894	-0.000605076	0.960632	SMPD3	5'UTR	S_Shore	SMPD3	-1021	PRMT7 (62435)	SMPD3 (75097)
	cg18996141	chr 3: 71359873	6.77668	0.00133567	0.0131526	0.0016099	0.0112118	0.014521	-0.0019408	0.866353	FOXP1;FOXP1	5'UTR;5'UTR		FOXP1	-5962	FOXP1 (-65558)	EIF4E3 (414652)
	cg24834709	chr 19: 57922503	6.7763	0.00133615	0.0020457	0.125101	0.00407389	0.000811344	0.00202819	0.134562	ZNF17	TSS200	Island	ZNF17	-25	ZNF17 (-25)
	cg02697094	chr 12: 117320299	6.77472	0.00133816	0.033984	0.00107342	0.0250565	0.0335923	-0.0089275	0.616706	HRK	TSS1500	S_Shore	HRK	-1067	HRK (-1068)
	cg10848543	chr 5: 127038337	6.77105	0.00134286	-0.00372426	0.0847821	0.00267765	0.316811	0.00640191	0.000963115				CTXN3	45124	SLC12A2 (-381145)	CTXN3 (49631)
	cg13634602	chr 18: 76739226	6.77015	0.00134401	-0.0120328	0.000952432	-0.00496307	0.333208	0.00706975	0.0882244	SALL3	TSS1500	Island	SALL3	-1048	SALL3 (-1048)
	cg01708458	chr 2: 49097906	6.76348	0.0013526	-0.0202319	0.00444668	-0.0215822	0.0040936	-0.00135031	0.975725				LHCGR	-115026	LHCGR (-115027)	FSHR (283759)
	cg01764082	chr 9: 98784014	6.76152	0.00135512	0.00693848	0.00106866	0.00507354	0.0353969	-0.00186494	0.602737	NCRNA00092	Body	Island	LINC00092	23	C9orf102 (146115)	HSD17B3 (280419)
	cg09788239	chr 22: 20862292	6.76146	0.0013552	0.00129391	0.689615	0.00581168	0.00162683	0.00451777	0.0132555	MED15;MED15	Body;Body	S_Shore	MED15	-46	MED15 (407)
	cg16711450	chr 11: 2183505	6.76122	0.00135551	-0.0116483	0.00214229	-0.0106596	0.0096607	0.000988723	0.955699	INS;INS-IGF2;INS-IGF2	TSS1500;TSS1500;TSS1500	N_Shelf	INS	-1066	INS-IGF2 (-1067)
	cg01538969	chr 6: 30624636	6.75946	0.00135779	0.0169376	0.000827002	0.00966545	0.118554	-0.00727215	0.263337	DHX16;DHX16	Body;Body		DHX16	5124	C6orf136 (9821)	DHX16 (16193)
	cg01980928	chr 19: 1952821	6.7589	0.00135851	-0.00199224	0.50666	-0.00676509	0.00120964	-0.00477285	0.0235909	C19orf34;CSNK1G2	3'UTR;5'UTR	N_Shore	CSNK1G2-AS1	1727	CSNK1G2 (11661)	BTBD2 (62880)
	cg05597748	chr 1: 812679	6.75454	0.00136418	0.00522005	0.0372237	0.00806567	0.00105769	0.00284562	0.377067	FAM41C	TSS1500		FAM41C	-497	OR4F16 (-190646)	SAMD11 (-48441)
	cg25495534	chr 10: 65431222	6.75286	0.00136637	-0.00501103	0.0976867	0.00388012	0.285227	0.00889115	0.000942463				REEP3	150100	REEP3 (150100)
	cg26255052	chr 1: 23038321	6.74942	0.00137087	0.0237487	0.00155798	0.00624272	0.659958	-0.017506	0.0297838	EPHB2;EPHB2	Body;Body	Island	EPHB2	990	EPHB2 (991)
	cg14651446	chr 6: 28574571	6.74898	0.00137143	0.00555223	0.00234661	0.000934655	0.852552	-0.00461758	0.0156039				TRNA_Ala	-361	SCAND3 (-19460)	TRIM27 (317196)
	cg26249100	chr 12: 123350969	6.74641	0.0013748	0.00170094	0.688079	0.00761092	0.00164296	0.00590997	0.0134675	VPS37B	3'UTR	N_Shore	HIP1R	10497	VPS37B (29742)	HIP1R (30931)
	cg14244577	chr 16: 70332878	6.74638	0.00137484	0.0113873	0.00391029	0.000715559	0.979897	-0.0106718	0.00822325	DDX19B;DDX19B;DDX19B	TSS200;TSS200;TSS200		DDX19B	-193	DDX19B (-193)
	cg12282588	chr 1: 157737828	6.74014	0.00138306	-0.00736086	0.000968271	-0.00502353	0.0517168	0.00233733	0.488646	FCRL2	Body		FCRL2	-113	FCRL3 (-67182)	FCRL2 (9093)
	cg07313319	chr 22: 38714426	6.73878	0.00138485	0.0181539	0.00084681	0.0104919	0.113168	-0.00766204	0.27655	CSNK1E;CSNK1E	TSS1500;TSS1500	S_Shore	CSNK1E	-337	CSNK1E (-338)
	cg14857380	chr 3: 111577968	6.73699	0.00138722	0.00653404	0.0729561	0.0114875	0.000896788	0.00495348	0.225808	PHLDB2;PHLDB2;PHLDB2;PHLDB2	TSS200;TSS200;Body;TSS1500	N_Shore	PHLDB2	-58	PHLDB2 (-599)
	cg11402700	chr 13: 111267793	6.73515	0.00138966	0.0121621	0.0563433	-0.0069001	0.432342	-0.0190622	0.00116227	CARKD	TSS1500	Island	CARKD	-13	CARKD (-137)
	cg24744557	chr 12: 322649	6.73451	0.0013905	0.0194358	0.00500546	0.000290535	0.998904	-0.0191453	0.00640098	SLC6A12;SLC6A12;SLC6A12	5'UTR;TSS200;5'UTR		SLC6A12	-36	SLC6A12 (721)
	cg25587920	chr 2: 85604366	6.7338	0.00139145	0.00225695	0.219617	0.00524269	0.000878912	0.00298574	0.0755216	ELMOD3;ELMOD3;ELMOD3;ELMOD3	Body;Body;Body;Body		ELMOD3	-12500	ELMOD3 (22524)	CAPG (33309)
	cg14382249	chr 2: 816777	6.73316	0.0013923	-0.00682004	0.00395649	-0.00708211	0.00483216	-0.00026207	0.991706				LOC339822	47335	TMEM18 (-139339)	SNTG2 (-129776)
	cg21477985	chr 12: 56732427	6.73021	0.00139622	0.00527106	0.41988	0.0159486	0.00110028	0.0106775	0.0323504	IL23A	TSS1500		IL23A	-235	PAN2 (-4895)	IL23A (-235)
	cg26139975	chr 5: 173811684	6.72488	0.00140334	-0.014606	0.17279	-0.0315484	0.000860605	-0.0169424	0.0993888				HMP19	293453	MSX2 (-339890)	HMP19 (338961)
	cg18876487	chr 21: 45706101	6.72231	0.00140679	0.0077862	0.000880504	0.00474546	0.0902357	-0.00304074	0.334323	AIRE	Body	S_Shore	AIRE	339	AIRE (339)
	cg08496452	chr 10: 75118636	6.71974	0.00141024	0.00407533	0.00177011	0.000970533	0.715842	-0.00310479	0.0254172	TTC18	TSS200	Island	TTC18	-19	TTC18 (-20)
	cg21233878	chr 9: 2844394	6.71908	0.00141113	-0.000250579	0.982722	0.00452653	0.00740209	0.00477711	0.00256805	KIAA0020	TSS1500	S_Shore	KIAA0020	-264	KIAA0020 (-265)
	cg16078836	chr 3: 185081374	6.71868	0.00141167	0.00514775	0.0374018	0.00793601	0.00110011	0.00278826	0.382293	MAP3K13	5'UTR		MAP3K13	539	MAP3K13 (539)
	cg01209635	chr 19: 3607269	6.71863	0.00141174	0.0115751	0.00511391	0.000151178	0.999167	-0.0114239	0.00641242	TBXA2R;TBXA2R	TSS1500;TSS1500	Island	C19orf29-AS1	25	TBXA2R (-439)
	cg16424182	chr 16: 2127647	6.71849	0.00141192	-0.00791683	0.00165478	-0.00201791	0.679071	0.00589892	0.0285976	TSC2;TSC2;TSC2	Body;Body;Body	N_Shore	TSC2	-5050	TSC2 (29658)	PKD1 (58251)
	cg05211189	chr 16: 2055403	6.71661	0.00141446	0.0156304	0.0010081	0.0107912	0.0492017	-0.00483921	0.508214	ZNF598	Body	S_Shore	ZNF598	-2979	ZNF598 (4359)	SYNGR3 (15458)
	cg21735345	chr 20: 48624567	6.71282	0.00141958	-0.00610744	0.00112091	-0.00225746	0.422104	0.00384999	0.0658079			N_Shore	SNAI1	25055	SNAI1 (25055)	TMEM189-UBE2V1 (145767)
	cg17945755	chr 6: 78362377	6.70678	0.0014278	-0.00490963	0.198804	0.005629	0.150785	0.0105386	0.000873706			S_Shelf	HTR1B	-189257	HTR1B (-189258)
	cg20239081	chr 12: 121687822	6.70486	0.00143041	-0.00369441	0.206752	0.004335	0.144795	0.00802942	0.000873495	CAMKK2;CAMKK2;CAMKK2;CAMKK2;CAMKK2;CAMKK2;CAMKK2	Body;Body;Body;Body;Body;Body;Body		CAMKK2	10523	P2RX4 (40159)	CAMKK2 (48288)
	cg06428196	chr 2: 19338174	6.70466	0.00143068	-0.0124826	0.000911273	-0.00594474	0.229714	0.00653784	0.142456				MIR4757	-210015	NT5C1B-RDH14 (-567329)	OSR1 (220197)
	cg03343942	chr 12: 56625109	6.70399	0.0014316	-0.00894193	0.0188993	-0.0122019	0.00151986	-0.00325997	0.58847	SLC39A5;SLC39A5	Body;Body		SLC39A5	609	COQ10A (-35532)	SLC39A5 (1290)
	cg10632722	chr 6: 49833873	6.70233	0.00143388	-0.0158003	0.00095664	-0.00702402	0.27966	0.00877627	0.113906	CRISP1;CRISP1	5'UTR;5'UTR		CRISP1	345	CRISP1 (344)
	cg05719052	chr 17: 3561497	6.70199	0.00143433	-0.0126942	0.000879693	-0.00736597	0.112589	0.00532822	0.282438	CTNS;CTNS	Body;Body		TAX1BP3	10476	TAX1BP3 (10475)	CTNS (21736)
	cg05785932	chr 10: 79176193	6.69756	0.00144041	-0.00788109	0.00303326	-0.000970221	0.921631	0.00691086	0.012104	KCNMA1;KCNMA1;KCNMA1;KCNMA1	Body;Body;Body;Body		KCNMA1	-65674	KCNMA1 (221383)
	cg01372107	chr 7: 157352978	6.69474	0.0014443	0.00302451	0.338136	-0.00489338	0.0814182	-0.00791789	0.00090625	PTPRN2;PTPRN2;PTPRN2	Body;Body;Body	N_Shore	MIR153-2	14136	DNAJB6 (223269)
	cg03934392	chr 11: 1769152	6.6939	0.00144546	-0.00932226	0.536635	-0.0328312	0.00133854	-0.0235089	0.0224198	HCCA2;LOC402778;LOC402778	Body;5'UTR;1stExon	Island	IFITM10	2672	IFITM10 (2671)	KRTAP5-6 (50728)
	cg06535156	chr 6: 155538055	6.69359	0.00144589	0.0149823	0.00298793	0.0145935	0.00707505	-0.000388784	0.99601	TIAM2;TIAM2	Body;TSS200	N_Shore	TIAM2	-41	CLDN20 (-47091)	TIAM2 (126633)
	cg10828284	chr 22: 50528333	6.69011	0.00145069	0.0321633	0.0225653	-0.00978467	0.72541	-0.041948	0.00197512	MOV10L1;MOV10L1;MOV10L1	TSS200;TSS200;TSS1500	Island	MOV10L1	-101	MLC1 (-4553)	MOV10L1 (-101)
	cg18670100	chr 2: 99549050	6.68924	0.0014519	-0.00452578	0.017273	0.00108887	0.806146	0.00561465	0.00235949	C2orf55	5'UTR	N_Shelf	C2orf55	3634	MGAT4A (-201462)	TSGA10 (222136)
	cg16084190	chr 11: 61716821	6.68259	0.00146115	-0.0163219	0.00160095	-0.00443429	0.642828	0.0118876	0.032794	BEST1;BEST1	TSS1500;TSS1500		BEST1	-534	BEST1 (-534)
	cg24541425	chr 12: 130529058	6.68171	0.00146237	0.0277873	0.0181678	-0.00698257	0.792914	-0.0347699	0.00230096			S_Shore	LOC100190940	-2171	TMEM132D (-140847)	FZD10 (-117945)
	cg24825299	chr 20: 3896885	6.67613	0.00147018	-0.00925251	0.00521945	-0.00014308	0.998837	0.00910943	0.00669594	PANK2;MIR103-2;PANK2;PANK2	Body;TSS1500;Body;Body		MIR103A2	-1255	PANK2 (27144)	RNF24 (99330)
	cg08408453	chr 11: 72354574	6.67324	0.00147424	0.0245874	0.0105004	-0.00315626	0.933165	-0.0277436	0.00351315	PDE2A;PDE2A;PDE2A;PDE2A	TSS1500;Body;TSS1500;Body	S_Shore	PDE2A	-1070	CLPB (-209007)	PDE2A (30922)
	cg02284800	chr 16: 872520	6.67228	0.0014756	-0.00991614	0.00430791	-0.0103716	0.0048734	-0.000455463	0.988358			N_Shore	PRR25	17078	GNG13 (-21788)	LMF1 (148463)
	cg08834573	chr 10: 77005666	6.6714	0.00147684	-0.00549195	0.115445	-0.010641	0.000906284	-0.0051491	0.154752				COMTD1	-9896	COMTD1 (-9897)	ZNF503 (155846)
	cg17179862	chr 17: 46681362	6.67094	0.00147749	0.0319817	0.0950763	0.0592342	0.000923081	0.0272525	0.185559	LOC404266;LOC404266;HOXB6	Body;Body;5'UTR	N_Shelf	HOXB6	972	HOXB6 (971)
	cg12891178	chr 10: 135085127	6.66988	0.00147898	-0.00132954	0.652595	0.00410216	0.0287935	0.0054317	0.00123483	ADAM8;ADAM8;ADAM8	Body;Body;Body	S_Shore	ADAM8	4371	ADAM8 (5279)	VENTX (33720)
	cg16208357	chr 17: 40932520	6.66264	0.00148924	0.00570174	0.485072	-0.0124102	0.0492833	-0.0181119	0.00103816	WNK4	TSS200	Island	WNK4	-128	WNK4 (-128)
	cg06708198	chr 5: 1244729	6.66122	0.00149126	-0.00760583	0.0226944	-0.0106687	0.00145764	-0.00306292	0.540112	SLC6A18	Body	N_Shore	SLC6A18	19260	SLC6A18 (19260)	TERT (50432)
	cg04788769	chr 2: 102800604	6.65873	0.00149481	-0.00569226	0.00142469	-0.00176233	0.557623	0.00392993	0.0435039			N_Shelf	IL1RL2	-2828	IL1RL2 (-2828)
	cg12338657	chr 10: 80384267	6.65788	0.00149602	-0.00839198	0.0086053	-0.00994692	0.00268808	-0.00155493	0.847539				AK126491	357169	ZMIZ1 (-444524)	RPS24 (590750)
	cg23803225	chr 10: 135268757	6.65522	0.00149983	-0.0080572	0.00183636	-0.00196156	0.706651	0.00609564	0.0272895	LOC619207	Body	N_Shelf	LOC619207	-983	LOC619207 (-983)
	cg06529996	chr 2: 3469212	6.64767	0.00151068	0.000194167	0.98481	0.00394363	0.0043907	0.00374946	0.00454198	TTC15	Body		ADI1	52306	ADI1 (54137)	TRAPPC12 (85767)
	cg10772263	chr 10: 73746656	6.64703	0.0015116	-0.00795047	0.00284912	-0.00759771	0.00814284	0.000352751	0.988281	CHST3	5'UTR		CHST3	22537	CHST3 (22537)	SPOCK2 (101874)
	cg17302665	chr 13: 24797520	6.64649	0.00151238	-0.00285496	0.45982	-0.00904232	0.00125103	-0.00618736	0.0298413	SPATA13;SPATA13	Body;5'UTR		SPATA13	-28311	C1QTNF9 (-86195)	SPATA13 (62660)
	cg08523848	chr 16: 88532266	6.64115	0.00152012	0.000727182	0.594804	0.0027742	0.00153279	0.00204702	0.0193904	ZFPM1	Body		ZFPM1	12253	ZC3H18 (-104522)	ZFPM1 (12253)
	cg26706520	chr 17: 15655637	6.64077	0.00152067	-0.0144779	0.00289099	-0.0138643	0.00808347	0.0006136	0.989329			S_Shelf	CDRT15P2	-12379	MEIS3P1 (-34526)	TBC1D26 (20047)
	cg15597109	chr 1: 10711695	6.63786	0.0015249	-0.0110546	0.116985	-0.0214323	0.000937252	-0.0103777	0.15581	CASZ1;CASZ1	Body;Body	N_Shelf	CASZ1	9760	CASZ1 (145011)	PEX14 (176693)
	cg18249108	chr 16: 21222939	6.63639	0.00152704	-0.00418093	0.890918	-0.032133	0.00286996	-0.027952	0.0074569	ZP2	TSS200		ZP2	128	ZP2 (127)
	cg07983888	chr 6: 30541585	6.63619	0.00152733	-0.00694335	0.000977755	-0.00434875	0.0821632	0.0025946	0.372195	ABCF1;ABCF1	Body;Body	S_Shelf	ABCF1	2416	ABCF1 (2416)	PPP1R10 (43434)
	cg06854306	chr 4: 10575210	6.63606	0.00152752	-0.00541072	0.00153408	-0.00159465	0.592565	0.00381607	0.0395213	CLNK	Body		CLNK	82975	ZNF518B (-116179)	CLNK (111175)
	cg01770400	chr 1: 173886485	6.63563	0.00152814	0.00139549	0.817856	0.0082669	0.00235734	0.00687141	0.00968931	SERPINC1;SERPINC1	5'UTR;1stExon		SERPINC1	31	SERPINC1 (30)
	cg10071690	chr 10: 666063	6.63358	0.00153114	0.0200883	0.0374213	0.0307397	0.0012128	0.0106514	0.397893	DIP2C	Body	N_Shelf	DL489896	21679	DIP2C (69544)	ZMYND11 (440130)
	cg05959464	chr 8: 70064456	6.63249	0.00153274	-0.0125099	0.00217682	-0.0111727	0.0121079	0.00133715	0.930861				TRNA_Pseudo	-7883	SULF1 (-314402)	C8orf34 (821500)
	cg04660147	chr 20: 62716443	6.63246	0.00153278	0.011946	0.0351568	-0.00491722	0.596512	-0.0168632	0.00163726	OPRL1;C20orf201;OPRL1	5'UTR;TSS1500;5'UTR	Island	OPRL1	75	OPRL1 (75)
	cg26700919	chr 18: 13375474	6.63214	0.00153324	-0.0125897	0.00914852	0.00117555	0.962954	0.0137652	0.00417855	C18orf1;C18orf1	5'UTR;5'UTR		LOC100288122	52059	C18orf1 (156689)	FAM210A (351116)
	cg17211349	chr 3: 164915015	6.62871	0.00153827	0.0159063	0.00102361	0.0103888	0.0675371	-0.00551755	0.428854	SLITRK3	TSS1500		SLITRK3	-546	SLITRK3 (-547)
	cg08660883	chr 12: 48430830	6.62527	0.00154335	-0.00766325	0.00199927	-0.00667906	0.014005	0.000984187	0.900414				COL2A1	-32545	COL2A1 (-32546)	SENP1 (68810)
	cg14731458	chr 3: 139196491	6.61971	0.00155155	-0.00769348	0.000953954	-0.00443454	0.118843	0.00325894	0.280237	RBP2	TSS1500		RBP2	-1139	RBP2 (-1140)
	cg16997104	chr 5: 1053643	6.61814	0.00155389	-0.00284786	0.254322	-0.00689173	0.00101111	-0.00404387	0.0683228	SLC12A7	Body	Island	MIR4635	9446	NKD2 (44476)	SLC12A7 (58528)
	cg03892543	chr 16: 84650330	6.61639	0.00155648	0.00948046	0.342346	-0.0153361	0.0838253	-0.0248165	0.000980315	COTL1	Body	N_Shore	COTL1	1339	KIAA1609 (-112043)	COTL1 (1338)
	cg04124361	chr 10: 129144306	6.60847	0.0015683	-0.0084223	0.00109335	-0.00356049	0.322922	0.00486181	0.100534	DOCK1	Body		DOCK1	9143	NPS (-203306)	DOCK1 (550284)
	cg19164992	chr 6: 3333241	6.60803	0.00156896	-0.00311752	0.21072	0.00365028	0.149396	0.00676781	0.00096312	SLC22A23;SLC22A23	Body;Body		AX746991	-44339	TUBB2B (-105274)	SLC22A23 (123551)
	cg06885583	chr 11: 10715445	6.60491	0.00157364	-0.00628219	0.00120811	-0.0045241	0.0414349	0.00175809	0.58365	MRVI1;MRVI1;MRVI1;MRVI1;MRVI1	TSS1500;1stExon;5'UTR;1stExon;5'UTR		MRVI1	90	CTR9 (-57365)	MRVI1 (-41598)
	cg07571337	chr 10: 93805844	6.60346	0.00157583	0.00380821	0.533433	-0.00907615	0.0437042	-0.0128844	0.00114828			Island	SNORA25	-30154	BTAF1 (122109)	CPEB3 (245030)
	cg07949028	chr 10: 118433149	6.60102	0.0015795	-0.00564154	0.0011016	-0.00238453	0.323462	0.00325701	0.100739	HSPA12A	3'UTR	S_Shelf	C10orf82	-3374	PNLIPRP2 (52685)	HSPA12A (68935)
	cg06147196	chr 13: 112507915	6.60091	0.00157967	0.00562693	0.649253	-0.0171194	0.0304289	-0.0227463	0.00130942				SOX1	-213997	SOX1 (-213997)	C13orf16 (534901)
	cg03703840	chr 11: 93394809	6.6	0.00158103	-0.00157976	0.174139	-0.00338845	0.000974081	-0.00180869	0.106437	KIAA1731	TSS200	Island	KIAA1731	-6	KIAA1731 (-6)
	cg05655556	chr 3: 184016629	6.5998	0.00158134	0.00487397	0.00351294	0.00483337	0.0068549	-4.05978e-05	0.9996	PSMD2	TSS1500	Island	PSMD2	-392	PSMD2 (-392)
	cg07636477	chr 12: 53229129	6.59819	0.00158377	-0.00726698	0.0069385	0.000224346	0.995631	0.00749132	0.00565156	KRT79	TSS1500		KRT79	-1052	KRT79 (-1053)
	cg17234201	chr 4: 783597	6.59565	0.00158763	-0.0072532	0.00113374	-0.0029841	0.344676	0.0042691	0.0931287	CPLX1	Body	N_Shelf	LOC100129917	-7961	CPLX1 (36347)	PCGF3 (84025)
	cg06353259	chr 16: 88937797	6.59428	0.0015897	0.0217171	0.00505302	0.000758262	0.994047	-0.0209588	0.00785837			S_Shore	PABPN1L	-4729	PABPN1L (-4730)
	cg16246488	chr 2: 10444921	6.59267	0.00159214	0.0208935	0.0127113	-0.00330713	0.904286	-0.0242006	0.00335856	HPCAL1;HPCAL1	5'UTR;5'UTR	S_Shore	HPCAL1	1096	HPCAL1 (1882)	ODC1 (143531)
	cg21373145	chr 12: 26110666	6.58971	0.00159665	0.00645138	0.00464073	0.00676006	0.0051447	0.000308674	0.987551	RASSF8;RASSF8	TSS1500;TSS1500		LOC100506451	-148	RASSF8 (-1297)
	cg23784413	chr 8: 144941801	6.58225	0.00160808	-0.00868048	0.0358087	-0.0131149	0.00130869	-0.00443439	0.420001	EPPK1	1stExon	N_Shore	EPPK1	5633	NRBP2 (-18656)	EPPK1 (5632)
	cg12838676	chr 14: 50319542	6.58219	0.00160817	0.00391951	0.016101	0.00513736	0.00193986	0.00121785	0.66931	SDCCAG1	TSS200	Island	NEMF	-3	NEMF (-4)
	cg26818645	chr 2: 86425716	6.5819	0.00160862	-0.00712562	0.0213874	0.00196939	0.764216	0.00909501	0.00234089	MRPL35;MRPL35	TSS1500;TSS1500	S_Shelf	MRPL35	-839	IMMT (-2824)	MRPL35 (-839)
	cg27428104	chr 6: 32044496	6.58184	0.0016087	0.0144708	0.00100399	0.00865647	0.102879	-0.00581438	0.320814	TNXB	Body	N_Shelf	TNXB	-30112	TNXB (32654)	CYP21A2 (38404)
	cg11644402	chr 7: 101829270	6.5809	0.00161016	-0.005481	0.00926295	0.000485416	0.966699	0.00596641	0.00444042	CUX1;CUX1;CUX1	Body;Body;Body		SH2B2	-99134	SH2B2 (-99134)	CUX1 (368389)
	cg14854112	chr 5: 34732408	6.5794	0.00161245	-0.00913094	0.00119924	-0.00359598	0.379747	0.00553496	0.0825805	RAI14;RAI14;RAI14;RAI14;RAI14;RAI14	Body;Body;Body;Body;Body;Body		RAI14	44745	TTC23L (-106860)	RAI14 (75813)
	cg14791530	chr 1: 85040857	6.57574	0.00161811	-0.0137481	0.00117293	-0.00556676	0.358215	0.00818132	0.0895274	CTBS	TSS1500	S_Shore	CTBS	-694	CTBS (-695)
	cg22017900	chr 11: 28855503	6.5749	0.0016194	0.0343949	0.00329899	0.00436958	0.91796	-0.0300253	0.0134073				METTL15	723791	METTL15 (725706)
	cg23318990	chr 6: 31599289	6.5743	0.00162033	-0.00466134	0.0313022	0.00173439	0.64571	0.00639573	0.00187168	BAT2	Body	N_Shore	AF075059	6620	PRRC2A (10840)	BAG6 (20880)
	cg17679470	chr 4: 189602161	6.57266	0.00162288	-0.00454973	0.498201	-0.0150796	0.00140859	-0.0105299	0.0276592				LOC401164	225430	HSP90AA4P (-792137)	TRIML1 (541564)
	cg01460202	chr 16: 23706506	6.57226	0.0016235	0.0177177	0.00169315	0.00503237	0.619726	-0.0126853	0.0377847	ERN2	Body		PLK1	16306	PLK1 (16306)	ERN2 (18314)
	cg06906464	chr 7: 134288099	6.56951	0.00162777	0.0240826	0.00852644	0.0281879	0.00306339	0.00410532	0.869078				BPGM	-43431	BPGM (-43431)	AKR1B15 (54251)
	cg06361057	chr 16: 67219207	6.56795	0.0016302	0.00869632	0.0019705	0.00743818	0.0161692	-0.00125814	0.875104	KIAA0895L;EXOC3L	TSS1500;Body	Island	KIAA0895L	-1264	EXOC3L1 (4899)	NOL3 (11443)
	cg24240077	chr 11: 77574320	6.56658	0.00163233	0.00455385	0.256009	0.0110048	0.00106361	0.00645093	0.0700743	C11orf67	Body		C11orf67	42113	RSF1 (-42441)	INTS4 (131396)
	cg08785155	chr 1: 169076388	6.56623	0.00163287	0.00953173	0.00101939	0.00569594	0.103893	-0.00383579	0.320525	ATP1B1;ATP1B1	Body;Body	Island	ATP1B1	442	ATP1B1 (442)
	cg23408411	chr 14: 75821227	6.56258	0.00163858	-0.0112617	0.0021322	-0.00256273	0.743788	0.00869901	0.0257272				LOC731223	60121	JDP2 (-77609)	FOS (75747)
	cg16583552	chr 5: 140553150	6.56191	0.00163962	0.0064133	0.850894	0.0418802	0.00271907	0.0354669	0.00915385	PCDHB7	1stExon	N_Shore	PCDHB7	908	PCDHB8 (-4220)	PCDHB7 (908)
	cg16451431	chr 12: 57616956	6.55952	0.00164337	0.0241807	0.0155086	-0.00478779	0.860705	-0.0289685	0.00301505	NXPH4	Body	N_Shore	NXPH4	6379	SHMT2 (-6399)	NXPH4 (6379)
	cg18748499	chr 17: 38517641	6.55722	0.00164698	0.0137336	0.161897	-0.0136494	0.200294	-0.0273831	0.00104188	GJD3;GJD3	1stExon;3'UTR	N_Shore	GJD3	735	GJD3 (3303)	RARA (52219)
	cg12948116	chr 12: 14518926	6.55589	0.00164908	8.00706e-05	0.999773	0.0129515	0.00596144	0.0128714	0.00390527	ATF7IP	5'UTR	Island	ATF7IP	316	ATF7IP (316)
	cg24183237	chr 6: 136513302	6.55383	0.00165234	-0.00457291	0.0939038	0.00333336	0.32241	0.00790627	0.00118384	PDE7B	3'UTR		AJ606316	33460	BCLAF1 (97686)	PDE7B (340469)
	cg04406436	chr 1: 38942313	6.55189	0.00165539	-0.00118207	0.903433	0.00829496	0.0131293	0.00947703	0.00214772			Island	LOC339442	-261874	POU3F1 (-429864)	RRAGC (383026)
	cg16981615	chr 15: 72009031	6.54894	0.00166007	-0.00511279	0.0115582	0.000671357	0.931641	0.00578414	0.0038458	THSD4	Body		THSD4	-41140	NR2E3 (-93862)	THSD4 (575244)
	cg14121747	chr 18: 21718957	6.54876	0.00166035	-0.00338485	0.446405	-0.0104637	0.00134115	-0.00707882	0.0334347	CABYR;CABYR;CABYR;CABYR;CABYR;CABYR;CABYR;CABYR;CABYR;CABYR;CABYR	1stExon;1stExon;1stExon;5'UTR;5'UTR;5'UTR;TSS1500;1stExon;5'UTR;5'UTR;1stExon	Island	CABYR	3	CABYR (3)
	cg22613698	chr 3: 52915447	6.54806	0.00166146	-0.00249193	0.68991	0.00829039	0.0277386	0.0107823	0.0014486	TMEM110	Body		TMEM110	16150	ITIH4 (-50731)	TMEM110-MUSTN1 (16149)
	cg03818992	chr 2: 242212477	6.54545	0.00166562	-0.00170306	0.677303	-0.00737228	0.00191004	-0.00566923	0.0161431	HDLBP;HDLBP	5'UTR;TSS200	S_Shore	HDLBP	55	HDLBP (-232)
	cg27481720	chr 19: 797202	6.54496	0.00166639	-0.00401896	0.00171781	-0.00115363	0.614151	0.00286533	0.0391088	PTBP1;PTBP1;PTBP1;PTBP1	TSS200;TSS200;TSS200;TSS200	Island	PTBP1	-189	PTBP1 (-189)
	cg20938359	chr 12: 322250	6.54357	0.00166861	0.0165487	0.0020144	0.00406663	0.705849	-0.0124821	0.0294017	SLC6A12;SLC6A12;SLC6A12	5'UTR;5'UTR;5'UTR		SLC6A12	363	SLC6A12 (1120)	IQSEC3 (146202)
	cg24168002	chr 2: 169588344	6.54184	0.00167138	-0.00570516	0.450609	0.0114427	0.0595095	0.0171478	0.0011308	LASS6	Body		AL080192	-40914	NOSTRIN (-70546)	CERS6 (275510)
	cg21899610	chr 3: 15118612	6.54075	0.00167311	-0.00619759	0.0285975	0.00212959	0.681701	0.00832717	0.00205467	ZFYVE20	Body	S_Shelf	MRPS25	-11796	MRPS25 (-11797)	ZFYVE20 (22042)
	cg13948883	chr 9: 137517397	6.53874	0.00167633	0.00602165	0.0729124	0.0104165	0.00110988	0.00439481	0.25144				COL5A1	-16254	COL5A1 (-16254)	RXRA (299082)
	cg12097883	chr 17: 62774939	6.53858	0.00167658	0.0176452	0.00311876	0.00257206	0.89242	-0.0150732	0.0153767	LOC146880;LOC146880	Body;Body	Island	LOC146880	2683	SMURF2 (-116554)	LOC146880 (2682)
	cg21096684	chr 17: 2226089	6.53733	0.00167858	0.00110846	0.898095	0.00875149	0.00317828	0.00764303	0.00782919	SRR;TSR1	Body;3'UTR		SRR	4933	TSR1 (14588)	SRR (18842)
	cg23740758	chr 6: 11324433	6.53579	0.00168107	0.00463482	0.587792	0.0173699	0.0016607	0.012735	0.0213807	NEDD9	5'UTR		NEDD9	58148	TMEM170B (-214077)	NEDD9 (-91519)
	cg21763873	chr 8: 1585876	6.5351	0.00168217	-0.00641341	0.00184162	-0.00173655	0.651134	0.00467686	0.0350818	DLGAP2	Body		AK093412	-15293	CLN8 (-125993)	DLGAP2 (136308)
	cg13460556	chr 15: 89709638	6.53416	0.00168367	0.0136704	0.00127441	0.00975975	0.0448392	-0.00391068	0.57241	ABHD2;ABHD2	Body;Body		RLBP1	55284	RLBP1 (55283)	ABHD2 (78258)
	cg16357353	chr 1: 20737787	6.53116	0.00168852	-0.00664115	0.0888579	-0.011982	0.00107937	-0.00534082	0.213175				LOC339505	-5600	CAMK2N1 (74940)	VWA5B1 (120376)
	cg16362587	chr 1: 3812878	6.53086	0.001689	-0.0042938	0.00707273	0.000105753	0.997228	0.00439956	0.00612334	C1orf174	Body	N_Shelf	C1orf174	3979	AJAP1 (-902226)	DFFB (39034)
	cg19335617	chr 7: 120716269	6.53045	0.00168967	-0.00836608	0.0010878	-0.00396618	0.241794	0.00439989	0.14756	C7orf58;C7orf58	Body;Body		C7orf58	-373	WNT16 (-252820)	C7orf58 (87519)
	cg00293940	chr 12: 60044871	6.52781	0.00169393	0.00764814	0.150137	-0.00724223	0.218303	-0.0148904	0.00108751				SLC16A7	-38254	LRIG3 (-730610)	SLC16A7 (-38254)
	cg10376161	chr 1: 112057879	6.52663	0.00169584	0.010553	0.00274101	0.00975516	0.0106704	-0.000797792	0.966136	ADORA3	Body	N_Shore	ADORA3	-11136	RAP1A (-104525)	ADORA3 (-11137)
	cg24382680	chr 15: 80351977	6.52633	0.00169633	-0.00184036	0.00225352	-0.00161751	0.0142062	0.000222852	0.912654	ZFAND6	TSS200		ZFAND6	68	ZFAND6 (68)
	cg09570348	chr 5: 140768251	6.52553	0.00169762	-0.0135278	0.399322	0.0244076	0.0717037	0.0379354	0.0011068	PCDHGB4;PCDHGA4;PCDHGA6;PCDHGA1;PCDHGA5;PCDHGB1;PCDHGA3;PCDHGA2;PCDHGA7;PCDHGB2;PCDHGB4;PCDHGB3	1stExon;Body;Body;Body;Body;Body;Body;Body;Body;Body;1stExon;Body	N_Shore	PCDHGA8	800	PCDHGC5 (-100556)	TAF7 (-67901)
	cg10822352	chr 10: 13876378	6.52184	0.00170362	-0.00362171	0.0855749	0.00248779	0.35135	0.0061095	0.00126295	FRMD4A	Body		FRMD4A	137991	PRPF18 (247440)	FRMD4A (496487)
	cg27508904	chr 16: 86466093	6.51879	0.00170859	-0.00656372	0.366892	-0.0182872	0.00124854	-0.0117234	0.0453951				LOC400550	76373	FOXF1 (-78039)	IRF8 (533320)
	cg21528273	chr 1: 44056889	6.51837	0.00170928	-0.00209978	0.00420912	-0.000179197	0.963737	0.00192058	0.0109048	PTPRF;PTPRF	Body;Body	Island	PTPRF	247	KDM4A (-58907)	PTPRF (60343)
	cg22269913	chr 19: 49956353	6.51672	0.00171198	-0.00386808	0.10301	0.00294959	0.304531	0.00681767	0.0011997	PIH1D1;ALDH16A1;ALDH16A1	TSS1500;TSS200;TSS200	Island	ALDH16A1	-119	PIH1D1 (-1239)	ALDH16A1 (-119)
	cg14640621	chr 10: 124906748	6.51619	0.00171285	0.0212661	0.00115378	0.00942676	0.291802	-0.0118394	0.119814	HMX2	TSS1500	N_Shore	HMX2	-889	HMX2 (-889)
	cg00581764	chr 6: 158183853	6.51342	0.00171739	0.0142725	0.00137485	0.00522075	0.44108	-0.00905176	0.0693242				SNX9	-60440	SNX9 (-60440)	ZDHHC14 (381297)
	cg16378234	chr 18: 76069002	6.51197	0.00171977	-0.00901926	0.00318683	-0.00131678	0.892492	0.00770248	0.0156553			N_Shore	SALL3	-671272	SALL3 (-671272)
	cg02846961	chr 19: 812000	6.51169	0.00172023	-0.00925489	0.00112696	-0.00427044	0.262262	0.00498445	0.136053	PTBP1;PTBP1;PTBP1;PTBP1	3'UTR;3'UTR;3'UTR;3'UTR	Island	MIR3187	-1583	LPPR3 (9951)	PTBP1 (14609)
	cg07766263	chr 3: 170303045	6.50685	0.00172821	0.0132504	0.0125059	0.0164767	0.00251639	0.00322629	0.769235	SLC7A14	5'UTR	Island	SLC7A14	818	SLC7A14 (817)
	cg16175294	chr 11: 35243965	6.50421	0.00173257	-0.0155612	0.0054338	-0.000534248	0.994326	0.015027	0.00835384	CD44;CD44;CD44;CD44;CD44	Body;Body;Body;Body;Body		CD44	32584	CD44 (83549)	SLC1A2 (197139)
	cg05256504	chr 7: 121947072	6.5038	0.00173325	0.0177008	0.0190506	-0.00420987	0.81434	-0.0219107	0.00279589			S_Shore	FEZF1	-2507	FEZF1 (-2508)
	cg13892828	chr 11: 121000727	6.50302	0.00173455	-0.009164	0.00206938	-0.00781441	0.0171165	0.0013496	0.871873	TECTA	Body	S_Shore	TECTA	27353	SC5DL (-162660)	TECTA (27353)
	cg21198586	chr 11: 12791832	6.50296	0.00173464	0.0110648	0.00107982	0.00651353	0.113094	-0.00455131	0.307888	TEAD1	Body		TEAD1	-57835	RASSF10 (-239137)	TEAD1 (95864)
	cg27117749	chr 4: 17782643	6.50285	0.00173482	0.0117534	0.229266	-0.0142853	0.144297	-0.0260387	0.00106836	FAM184B	Body	Island	FAM184B	492	DCAF16 (29737)	MED28 (166371)
	cg23196756	chr 10: 72165580	6.49702	0.00174451	0.00671253	0.208548	0.0150767	0.00109695	0.00836414	0.0930703	EIF4EBP2	Body	S_Shore	EIF4EBP2	1720	EIF4EBP2 (1720)	NODAL (35884)
	cg14987607	chr 1: 204912206	6.49574	0.00174666	-0.00593215	0.00108524	-0.00306251	0.186194	0.00286964	0.197336	NFASC;NFASC;NFASC;NFASC;NFASC;NFASC	5'UTR;5'UTR;5'UTR;5'UTR;TSS1500;5'UTR		NFASC	-1147	CNTN2 (-100133)	NFASC (114425)
	cg13411813	chr 13: 97649981	6.48943	0.00175721	-0.0100385	0.00817561	-0.011541	0.00355073	-0.00150254	0.896559			S_Shelf	OXGR1	-3377	OXGR1 (-3378)
	cg13643886	chr 9: 134715484	6.4886	0.00175861	0.00309338	0.442739	-0.00607101	0.0631091	-0.00916439	0.00118246			N_Shore	DD413682	-57429	RAPGEF1 (-130256)	MED27 (239789)
	cg06074123	chr 4: 56660460	6.48859	0.00175863	0.017122	0.0491102	0.0272305	0.00130236	0.0101086	0.351651			S_Shore	U6	-4341	NMU (-157996)	EXOC1 (-59355)
	cg16059957	chr 21: 47062279	6.48451	0.00176551	0.0107235	0.0365861	-0.0043139	0.614113	-0.0150374	0.00191266			Island	PCBP3	-1403	PCBP3 (-207595)	SLC19A1 (-99895)
	cg02583525	chr 2: 26624612	6.48161	0.0017704	0.0128807	0.00233755	0.002872	0.755936	-0.0100087	0.026078	C2orf39	TSS200	Island	CCDC164	-171	EPT1 (55659)	OTOF (156953)
	cg06462666	chr 22: 50528312	6.48064	0.00177205	0.0359427	0.010947	-0.00394044	0.951243	-0.0398832	0.00441959	MOV10L1;MOV10L1;MOV10L1	TSS200;TSS200;TSS1500	Island	MOV10L1	-122	MLC1 (-4532)	MOV10L1 (-122)
	cg24481594	chr 1: 2190850	6.48062	0.00177208	-0.00215077	0.560588	0.0053499	0.0433233	0.00750067	0.0013231	SKI	Body		SKI	30717	RER1 (-132363)	SKI (30717)
	cg13067908	chr 3: 9958786	6.47936	0.00177421	0.0115939	0.00150243	0.00875023	0.034245	-0.00284362	0.670298	IL17RC;IL17RC;IL17RC;IL17RC;IL17RC;IL17RC	1stExon;1stExon;1stExon;5'UTR;5'UTR;5'UTR	S_Shore	IL17RC	5	IL17RC (5)
	cg10499901	chr 20: 31643062	6.47555	0.00178069	-0.00664114	0.0638891	-0.0111182	0.00122569	-0.00447702	0.289474	C20orf185	TSS200		BPIFB3	-167	BPIFB3 (-167)
	cg21842920	chr 7: 968493	6.47477	0.00178201	0.00701709	0.662467	0.029461	0.00197676	0.0224439	0.0177891	ADAP1	Body	S_Shelf	ADAP1	-1641	ADAP1 (25812)	GET4 (52303)
	cg06897334	chr 1: 155579657	6.47132	0.0017879	0.00561414	0.00335542	0.00538247	0.00904903	-0.000231677	0.990147	MSTO1	TSS1500	N_Shore	MSTO1	-349	MSTO1 (-349)
	cg18332213	chr 6: 169682412	6.47131	0.00178793	-0.00971812	0.00817086	0.000445065	0.990734	0.0101632	0.00581676				THBS2	-28275	C6orf120 (-419844)	THBS2 (-28276)
	cg03172991	chr 19: 13105728	6.46935	0.00179128	0.00192282	0.73773	-0.0071678	0.025123	-0.00909062	0.00166499	NFIX	TSS1500	N_Shore	NFIX	-855	NFIX (-855)
	cg12848065	chr 2: 207507528	6.46672	0.00179579	0.00883027	0.0313115	0.0128768	0.00158442	0.00404648	0.483061	LOC200726	5'UTR	S_Shore	LOC200726	387	DYTN (75591)	ADAM23 (199161)
	cg00090431	chr 2: 241853101	6.46661	0.00179596	-0.0117728	0.0011954	-0.005321	0.279956	0.00645178	0.129265			N_Shelf	C2orf54	-17528	SNED1 (-85153)	AGXT (44940)
	cg26483809	chr 15: 90377257	6.46483	0.00179902	-0.00515657	0.00150836	-0.00180324	0.478273	0.00335333	0.0630876	AP3S2;AP3S2	3'UTR;Body		ANPEP	-19185	ANPEP (-19186)	C15orf38-AP3S2 (78964)
	cg11940726	chr 12: 114254922	6.45915	0.00180883	-0.000620662	0.963756	0.00743001	0.0103127	0.00805067	0.00286927	RBM19	3'UTR		AK096932	-43434	LHX5 (-345046)	RBM19 (149253)
	cg26049527	chr 1: 180218208	6.45592	0.00181443	-0.00825605	0.00882508	0.000493519	0.984525	0.00874956	0.00553581	LHX4	Body		LHX4	18776	LHX4 (18776)	ACBD6 (253813)
	cg16810449	chr 7: 98973241	6.45385	0.00181801	-0.00501352	0.0406474	-0.00766544	0.00144675	-0.00265191	0.409128	ARPC1B	5'UTR	S_Shore	ARPC1B	944	ARPC1B (944)
	cg17969789	chr 5: 1084582	6.45381	0.00181808	-0.0119876	0.00333385	-0.0114366	0.00941171	0.000550978	0.987777	SLC12A7	Body	Island	MIR4635	-21493	SLC12A7 (27589)	NKD2 (75415)
	cg19037350	chr 5: 140734648	6.45325	0.00181906	0.00785984	0.557949	0.0280441	0.00170542	0.0201843	0.0248868	PCDHGA4;PCDHGA4;PCDHGA2;PCDHGA1;PCDHGB1;PCDHGA3	TSS200;TSS200;Body;Body;Body;Body	N_Shore	PCDHGA4	-119	PCDHGC5 (-134159)	TAF7 (-34298)
	cg06330431	chr 8: 144460468	6.45213	0.001821	-0.0162198	0.0020359	-0.013567	0.0196768	0.00265275	0.844069	RHPN1	Body	N_Shore	RHPN1	9444	RHPN1 (9444)	MAFA (52133)
	cg09667806	chr 12: 101868351	6.45142	0.00182224	-0.0155214	0.00297889	-0.0144104	0.0109588	0.00111105	0.970023				SPIC	-847	SPIC (-2984)
	cg23646044	chr 17: 42941002	6.44945	0.00182568	0.00168029	0.712689	0.00770824	0.00220862	0.00602795	0.0155559	EFTUD2;EFTUD2	Body;Body		HIGD1B	15724	HIGD1B (15724)	EFTUD2 (35990)
	cg00146951	chr 10: 17270376	6.44865	0.00182708	0.00502716	0.0020492	0.00132562	0.670441	-0.00370154	0.0349063	VIM;VIM	5'UTR;1stExon	N_Shore	VIM	119	VIM (119)
	cg07056299	chr 7: 73393148	6.44398	0.00183526	0.0120343	0.0012777	0.00513176	0.325369	-0.00690259	0.109116				ELN	-49278	ELN (-49278)	WBSCR28 (117660)
	cg24916224	chr 17: 79652748	6.43875	0.00184445	-0.000364584	0.971042	0.00491091	0.0099651	0.00527549	0.00302713	HGS	Body	S_Shore	HGS	1787	ARL16 (-1795)	HGS (1787)
	cg24438277	chr 19: 2120959	6.43701	0.00184752	-0.0079508	0.00116311	-0.00398369	0.20849	0.00396711	0.181367	AP3D1;AP3D1	Body;Body	Island	AP3D1	-9454	IZUMO4 (24092)	AP3D1 (30596)
	cg22682582	chr 12: 95995879	6.43623	0.00184891	-0.00612134	0.0375553	0.00246606	0.615672	0.0085874	0.00199814				USP44	-50616	USP44 (-53260)	NTN4 (188656)
	cg23815825	chr 11: 1929483	6.43404	0.00185277	-0.00573539	0.00114454	-0.00312151	0.157109	0.00261388	0.239141				TNNT3	-11315	TNNT3 (-11315)	LSP1 (43089)
	cg06142315	chr 16: 2954369	6.43309	0.00185446	0.00667907	0.0103783	-0.000608308	0.965681	-0.00728738	0.00494393			Island	FLYWCH1	-7610	FLYWCH1 (-7610)	FLYWCH2 (21174)
	cg09155905	chr 17: 33447236	6.42935	0.0018611	0.0149477	0.0097899	-0.0011651	0.974417	-0.0161128	0.00523306	FNDC8;RAD51L3;RAD51L3;RAD51L3	TSS1500;TSS1500;TSS1500;TSS1500	S_Shore	RAD51D	-348	RFFL (-56478)	NLE1 (22085)
	cg24719086	chr 1: 3686349	6.42678	0.00186569	-0.00771803	0.00635969	-0.0083906	0.00485948	-0.000672568	0.961722	CCDC27	Body	N_Shelf	LOC388588	-3002	LOC388588 (-3002)
	cg19192223	chr 10: 35105210	6.4262	0.00186672	0.00381807	0.0687006	0.00646136	0.00127101	0.00264329	0.280272	PARD3	TSS1500	Island	PARD3	-957	PARD3 (-958)
	cg12771281	chr 14: 61447816	6.42437	0.00186999	0.0015308	0.14911	-0.00141895	0.231256	-0.00294975	0.00121432	SLC38A6;TRMT5	TSS200;TSS200	Island	SLC38A6	-15	TRMT5 (-35)	SLC38A6 (-15)
	cg05872506	chr 11: 75380895	6.42158	0.00187498	0.00353647	0.563984	-0.00880484	0.0444915	-0.0123413	0.00140272	MAP6;MAP6	TSS1500;TSS1500	S_Shore	MAP6	-1416	MAP6 (-1417)
	cg08838779	chr 8: 94411006	6.42147	0.00187518	0.00234673	0.757787	-0.00920344	0.0243215	-0.0115502	0.00179242				LOC389676	-231927	C8orf83 (-432635)	RBM12B (342217)
	cg07039378	chr 7: 73645723	6.42061	0.00187673	0.00486907	0.642979	0.019715	0.00200374	0.0148459	0.0196352				LAT2	21637	LAT2 (21637)	RFC2 (23014)
	cg14741939	chr 3: 147127137	6.41822	0.00188103	-0.00760995	0.102227	0.00566603	0.320514	0.013276	0.00133862	ZIC1	TSS200	Island	ZIC1	-43	ZIC1 (-43)
	cg10759613	chr 2: 203001116	6.41783	0.00188172	-0.00706959	0.00373779	-0.000908766	0.917909	0.00616082	0.0149525				KIAA2012	678	FZD7 (101807)	SUMO1 (102205)
	cg24849555	chr 20: 52781187	6.41109	0.00189389	-0.0125623	0.0012084	-0.00612264	0.228605	0.0064397	0.166905	CYP24A1;CYP24A1	Body;Body		CYP24A1	7305	BCAS1 (-93884)	CYP24A1 (9328)
	cg08462247	chr 2: 241075202	6.40878	0.00189808	0.0190682	0.00441903	0.00179136	0.956624	-0.0172768	0.0123182	MYEOV2;MYEOV2	Body;Body	N_Shore	MYEOV2	545	OR6B3 (-89714)	OTOS (4870)
	cg09493621	chr 15: 74823581	6.40762	0.00190018	-0.00970388	0.00173503	-0.00312448	0.542351	0.0065794	0.0532376				ARID3B	-9966	SEMA7A (-97283)	ARID3B (-9966)
	cg08227141	chr 11: 24849257	6.40543	0.00190417	-0.00644505	0.110452	-0.0121009	0.00119769	-0.00565587	0.18806	LUZP2	Body		LUZP2	330742	LUZP2 (330742)
	cg01882870	chr 15: 89910748	6.39786	0.001918	0.0105488	0.00293244	0.00197188	0.827664	-0.00857693	0.0216457	MIR9-3	TSS1500	Island	MIR9-3	-499	POLG (-32723)	RHCG (129050)
	cg14617634	chr 17: 79400976	6.39757	0.00191854	0.000198495	0.995791	0.00744512	0.00602852	0.00724662	0.00491643	BAHCC1	Body		BAHCC1	-9858	BAHCC1 (27437)	ACTG1 (78915)
	cg08087102	chr 12: 108976666	6.39744	0.00191877	-0.00374289	0.00647428	-5.5456e-05	0.998977	0.00368743	0.00817337				TMEM119	9493	TMEM119 (15227)	ISCU (20373)
	cg07989293	chr 2: 161070749	6.39365	0.00192575	-0.0144212	0.00664533	-0.000143003	0.999544	0.0142782	0.00800103				ITGB6	-13934	ITGB6 (-14161)	RBMS1 (279568)
	cg25416363	chr 1: 110881820	6.39319	0.0019266	0.00377494	0.00422928	0.00375552	0.00783909	-1.94191e-05	0.999853	RBM15	TSS200	Island	LOC440600	-27	RBM15 (-124)
	cg23669440	chr 3: 137851776	6.39318	0.0019266	-0.0132283	0.00135383	-0.00897502	0.0618154	0.00425332	0.497868	A4GNT	TSS1500		A4GNT	-547	A4GNT (-548)
	cg14533957	chr 6: 31698058	6.39242	0.00192801	-0.00248969	0.00955595	-0.00290841	0.00359131	-0.000418726	0.875268	DDAH2	TSS200	Island	DDAH2	-19	DDAH2 (-20)
	cg14499577	chr 8: 1414612	6.39104	0.00193056	0.011885	0.0017129	0.00915079	0.032177	-0.00273417	0.708437				DLGAP2	-34956	C8orf42 (-919282)	DLGAP2 (-34956)
	cg03343063	chr 1: 16023706	6.39057	0.00193142	0.00404077	0.142073	0.00806908	0.00119657	0.00402831	0.149045	PLEKHM2	Body		PLEKHM2	12880	SLC25A34 (-39102)	PLEKHM2 (12880)
	cg17894889	chr 19: 55628995	6.39047	0.00193162	0.000638105	0.823949	-0.00307763	0.0199079	-0.00371574	0.00206547	PPP1R12C	TSS200	Island	PPP1R12C	-68	PPP1R12C (-69)
	cg23080985	chr 19: 6373627	6.38967	0.00193309	0.00524499	0.192556	0.0114031	0.00120841	0.0061581	0.10871	ALKBH7	Body	Island	ALKBH7	1184	ALKBH7 (1184)	PSPN (2232)
	cg06376500	chr 2: 25015796	6.38953	0.00193335	-0.00764728	0.00279058	-0.00688814	0.0135154	0.000759141	0.942514	CENPO;C2orf79	TSS1500;Body	N_Shore	CENPO	-378	CENPO (-534)	PTRHD1 (454)
	cg07682515	chr 10: 134838014	6.38942	0.00193355	-0.00875754	0.00160149	-0.00310198	0.472655	0.00565556	0.0672001			S_Shelf	GPR123	-46418	TTC40 (-81926)	GPR123 (-46418)
	cg17024482	chr 17: 54230730	6.38919	0.00193398	-0.00957192	0.00152523	-0.00697639	0.0431077	0.00259553	0.614187	ANKFN1	TSS200		ANKFN1	-105	NOG (-440329)	PCTP (402391)
	cg26724194	chr 16: 84352851	6.38632	0.00193929	-0.0103623	0.00124301	-0.00501632	0.234611	0.00534594	0.164439	WFDC1	Body		WFDC1	24451	ATP2C2 (-49281)	WFDC1 (24451)
	cg13312702	chr 7: 4721531	6.38619	0.00193954	-0.00670081	0.183389	-0.014355	0.00120809	-0.00765417	0.11484	FOXK1	TSS1500	N_Shore	FOXK1	-398	FOXK1 (-398)
	cg20247911	chr 2: 2124618	6.38501	0.00194173	0.033042	0.0015833	0.0244908	0.0395497	-0.00855126	0.643063	MYT1L	5'UTR		MYT1L	52142	PXDN (-376328)	MYT1L (210426)
	cg06894204	chr 19: 608804	6.38286	0.00194573	0.0103276	0.00123701	0.00628281	0.1025	-0.00404477	0.351049	HCN2	Body	N_Shelf	HCN2	18912	HCN2 (18912)	POLRMT (24763)
	cg12197579	chr 14: 101287676	6.38072	0.00194972	-0.0079457	0.00322099	-0.00740718	0.0112423	0.000538519	0.973453			N_Shelf	MEG3	-4768	MEG3 (-10081)	DLK1 (94475)
	cg07325168	chr 7: 38949140	6.37815	0.00195451	-0.0232713	0.0207199	-0.0312096	0.00217047	-0.00793833	0.635446	VPS41;VPS41	TSS1500;TSS1500		VPS41	-340	VPS41 (-341)
	cg23732080	chr 11: 64120036	6.3761	0.00195835	-0.00807072	0.00244874	-0.00189678	0.734682	0.00617394	0.02991	CCDC88B	Body		CCDC88B	-321	RPS6KA4 (-6588)	CCDC88B (12347)
	cg12419863	chr 6: 144263450	6.37608	0.00195838	0.0104784	0.0585855	-0.00555046	0.486038	-0.0160288	0.00172342	PLAGL1;PLAGL1;PLAGL1;PLAGL1;PLAGL1;PLAGL1;PLAGL1;PLAGL1	Body;Body;Body;Body;Body;Body;Body;Body		PLAGL1	346	PLAGL1 (66090)	PHACTR2 (264349)
	cg18984724	chr 2: 220299604	6.37405	0.00196219	0.0146141	0.00204283	0.00414032	0.630302	-0.0104738	0.0414162	SPEG	TSS200	Island	SPEG	-95	SPEG (-95)
	cg15592059	chr 14: 39644876	6.37352	0.00196318	0.000329728	0.969643	0.00467154	0.00487431	0.00434181	0.00632559	PNN	Body	Island	PNN	490	PNN (490)
	cg07272929	chr 8: 129071149	6.37327	0.00196365	-0.00460165	0.00123565	-0.00232878	0.20507	0.00227287	0.190529	PVT1	Body		MIR1207	9752	MYC (322835)
	cg26776806	chr 16: 88991518	6.37117	0.00196761	-0.00873616	0.0368723	-0.0130127	0.00165477	-0.00427652	0.453907	CBFA2T3;CBFA2T3	5'UTR;Body	N_Shelf	CBFA2T3	16090	PABPN1L (-58451)	CBFA2T3 (51985)
	cg18542304	chr 15: 99288216	6.37034	0.00196916	0.00294298	0.394376	-0.00516141	0.0799891	-0.00810439	0.00128187	IGF1R	Body		MIR4714	-39438	IGF1R (95456)	PGPEP1L (260668)
	cg21710060	chr 13: 114321749	6.36969	0.00197038	-0.00709193	0.00962044	0.000462143	0.981979	0.00755407	0.00578625	GRK1	1stExon		GRK1	153	GRK1 (153)
	cg07192900	chr 3: 42976884	6.36526	0.00197876	-0.00700095	0.0272863	0.00214832	0.733534	0.00914928	0.00262614			N_Shore	KRBOX1	-949	KRBOX1 (-949)
	cg13428066	chr 11: 2677768	6.36508	0.0019791	0.0158552	0.00404261	0.0019195	0.927856	-0.0139357	0.0148026	KCNQ1;KCNQ1OT1;KCNQ1	Body;Body;Body		KCNQ1OT1	43460	KCNQ1 (211548)	CDKN1C (229226)
	cg12964065	chr 18: 77638022	6.36477	0.00197969	-0.00517086	0.287671	-0.0128519	0.00132598	-0.007681	0.0692335	KCNG2	Body	N_Shore	KCNG2	14355	KCNG2 (14355)	PQLC1 (73630)
	cg25503410	chr 5: 17181737	6.36439	0.00198041	-0.00952558	0.00127162	-0.00588292	0.0966592	0.00364267	0.37005	LOC285696	Body		LOC285696	35794	MYO10 (-245353)	BASP1 (-36012)
	cg17898189	chr 19: 36606599	6.36316	0.00198274	-0.00483528	0.004327	-0.000515343	0.944312	0.00431994	0.0136365	TBCB;POLR2I	Body;TSS1500	Island	POLR2I	-393	POLR2I (-394)	TBCB (712)
	cg18224395	chr 19: 50037880	6.35816	0.00199224	-0.00254802	0.0477296	-0.00398287	0.00152439	-0.00143484	0.382669	RCN3	Body	S_Shore	TRNA_Lys	125	RCN3 (7006)	NOSIP (45922)
	cg12261095	chr 19: 7764345	6.35718	0.00199412	0.0163208	0.00124604	0.00847589	0.189124	-0.00784492	0.208232	FCER2	Body		FCER2	20	FCER2 (2686)	TRAPPC5 (18639)
	cg07348809	chr 3: 10333196	6.35678	0.00199488	0.000645189	0.944345	0.00678006	0.00434947	0.00613488	0.00737125	GHRL;GHRL;GHRL;GHRL;GHRL;GHRL;GHRLOS;GHRL;GHRLOS;GHRLOS;GHRL;GHRL;GHRL;GHRL;GHRLOS;GHRL	Body;Body;TSS1500;Body;Body;Body;Body;Body;Body;Body;Body;Body;Body;Body;Body;TSS1500		GHRL	-299	GHRL (1434)	TATDN2 (43020)
	cg27110886	chr 10: 99734912	6.35635	0.00199569	0.0285639	0.00426679	0.00316645	0.939741	-0.0253974	0.0140356	CRTAC1	Body		CRTAC1	-38789	CRTAC1 (55672)	GOLGA7B (124918)
	cg05576992	chr 8: 969029	6.35561	0.00199711	-0.00748249	0.00444163	-0.00747319	0.00789428	9.30208e-06	0.999991			S_Shore	BC038783	135832	DLGAP2 (-480539)	C8orf42 (-473699)
	cg19720135	chr 6: 167178955	6.35411	0.00199998	-0.0063723	0.00266872	-0.00139318	0.768789	0.00497913	0.0271917	RPS6KA2	Body		RPS6KA2	96816	BRP44L (-382470)	RPS6KA2 (96815)
	cg12550387	chr 17: 48431653	6.35309	0.00200194	-0.00700535	0.0298587	-0.010015	0.00185458	-0.00300961	0.522635	XYLT2	Body		XYLT2	8261	XYLT2 (8261)	MRPL27 (18908)
	cg02206767	chr 17: 17990805	6.35165	0.00200469	0.0275809	0.00154449	0.0105257	0.417183	-0.0170552	0.082602	DRG2	TSS1500	N_Shore	DRG2	-477	DRG2 (-477)
	cg12280150	chr 11: 93819150	6.3505	0.0020069	-0.00763109	0.00130512	-0.0036073	0.253421	0.00402379	0.154035	HEPHL1	Body	N_Shelf	PANX1	-42943	PANX1 (-42943)	HEPHL1 (64773)
	cg19429405	chr 10: 73497609	6.34939	0.00200903	0.00595665	0.319507	0.0154215	0.00138746	0.00946487	0.0612065	C10orf105;CDH23	TSS200;Body		C10orf105	-28	C10orf105 (-18032)	C10orf54 (35727)
	cg18032190	chr 13: 78493229	6.3491	0.00200959	0.0057572	0.00142539	0.00240984	0.345138	-0.00334736	0.106766	EDNRB;EDNRB;EDNRB	TSS1500;5'UTR;TSS1500	Island	EDNRB	-263	EDNRB (673)
	cg18895336	chr 10: 50290996	6.34844	0.00201086	-0.00701515	0.00556267	-0.00733718	0.00625908	-0.000322033	0.988932	C10orf72	Body		VSTM4	32563	LRRC18 (-168717)	VSTM4 (32562)
	cg25327888	chr 10: 18689440	6.348	0.0020117	0.0268767	0.00124877	0.0145718	0.163238	-0.0123049	0.240627	CACNB2;CACNB2;CACNB2;CACNB2;CACNB2;CACNB2;CACNB2;CACNB2;CACNB2	Body;Body;Body;Body;Body;TSS200;Body;Body;Body		CACNB2	-72	NSUN6 (251109)	CACNB2 (259835)
	cg00294025	chr 12: 7276360	6.34773	0.00201223	-0.000801014	0.798873	-0.00441479	0.00286019	-0.00361378	0.0128311	RBP5	3'UTR		RBP5	5106	C1RL (-14492)	RBP5 (5105)
	cg09977376	chr 1: 53951348	6.34634	0.0020149	0.0123038	0.00173339	0.00419904	0.503029	-0.00810475	0.0625409				DMRTB1	26277	DMRTB1 (26277)	GLIS1 (248528)
	cg08318505	chr 11: 133903913	6.33994	0.00202729	0.0109805	0.00178292	0.00842255	0.0337286	-0.00255799	0.703898	LOC100128239	Body	N_Shelf	LOC100128239	1747	IGSF9B (-77034)	JAM3 (-34906)
	cg11359814	chr 12: 132972940	6.33976	0.00202762	0.0304601	0.00136698	0.0199151	0.075428	-0.010545	0.446363			Island	GALNT9	-67035	P2RX2 (-222462)	GALNT9 (-67036)
	cg08394896	chr 7: 5525075	6.33948	0.00202817	0.0172186	0.00129273	0.00847553	0.225509	-0.00874305	0.175719	FBXL18	Body	N_Shore	MIR589	10473	TNRC18 (-61899)	FBXL18 (28323)
	cg02129877	chr 8: 21871837	6.33947	0.00202818	0.00524511	0.00140054	0.00227092	0.319591	-0.00297419	0.118209			S_Shelf	NPM2	-9807	NPM2 (-10516)	XPO7 (94658)
	cg26160492	chr 3: 38009911	6.33942	0.00202828	-0.00583059	0.00167149	-0.00434259	0.0394387	0.001488	0.653358	CTDSPL;CTDSPL;MIR26A1	Body;Body;TSS1500		MIR26A1	-983	VILL (-25166)	CTDSPL (106243)
	cg19651003	chr 19: 583049	6.33884	0.00202942	-0.00704133	0.00401333	-0.00685477	0.00915307	0.000186559	0.996059	BSG;BSG;BSG	3'UTR;3'UTR;3'UTR	S_Shore	BSG	4200	HCN2 (-6843)	BSG (10513)
	cg16012719	chr 10: 102985022	6.33846	0.00203014	0.0131786	0.00201315	0.003914	0.601519	-0.00926462	0.0462587			Island	LBX1	3695	LBX1 (3694)	TLX1 (93962)
	cg26435670	chr 10: 88515340	6.337	0.00203299	-0.0115118	0.226007	-0.0262125	0.00129628	-0.0147006	0.0939749	BMPR1A	TSS1500	N_Shore	BMPR1A	-1055	BMPR1A (-1055)
	cg23785612	chr 6: 387171	6.33633	0.00203429	-0.0197639	0.00159161	-0.014336	0.0453247	0.00542793	0.608604				IRF4	-4567	IRF4 (-4567)
	cg02664787	chr 11: 132814660	6.33514	0.00203661	-0.0169064	0.0497178	-0.0265831	0.00154338	-0.00967667	0.375806	OPCML	Body	S_Shore	OPCML	-997	OPCML (-1624)
	cg01071493	chr 11: 65363954	6.33484	0.00203719	-0.00541791	0.0541464	0.00269902	0.518661	0.00811693	0.00187338	KCNK7;KCNK7;KCNK7;KCNK7	TSS1500;TSS1500;TSS1500;TSS1500	N_Shelf	KCNK7	-487	KCNK7 (-488)
	cg24296626	chr 13: 25746012	6.33477	0.00203733	0.0138142	0.0266481	0.0193045	0.00200365	0.00549039	0.563219	FAM123A;FAM123A	TSS200;TSS200	Island	FAM123A	-155	PABPC3 (75737)	MTMR6 (115691)
	cg14795939	chr 7: 142457284	6.33427	0.0020383	-0.00870088	0.00599005	-0.00921713	0.00593807	-0.000516245	0.981849	PRSS1	TSS200		PRSS1	-34	PRSS1 (-34)
	cg06008295	chr 8: 103821815	6.33283	0.00204112	0.00860191	0.00765385	0.00956013	0.004721	0.000958218	0.940486			N_Shore	AK127183	2766	KLF10 (-153833)	AZIN1 (54581)
	cg14530963	chr 5: 3489551	6.33247	0.00204181	-0.0147436	0.11643	-0.0278703	0.00128553	-0.0131267	0.186719				LOC285577	46657	IRX1 (-106616)	C5orf38 (737290)
	cg09115705	chr 1: 167036150	6.33243	0.00204189	0.0100569	0.00127014	0.005385	0.171385	-0.00467189	0.231692	GPA33	Body		GPA33	23718	GPA33 (23717)	MAEL (77632)
	cg07435445	chr 14: 103396379	6.33231	0.00204213	0.015594	0.00602925	0.000633296	0.992232	-0.0149607	0.00975065	AMN	Body	Island	AMN	7121	AMN (7387)	CDC42BPB (127362)
	cg07800524	chr 19: 49259452	6.33225	0.00204225	-0.0104963	0.00215681	-0.00292914	0.641593	0.00756718	0.0410733	FGF21;FGF21;FUT1	1stExon;5'UTR;TSS1500	S_Shelf	FGF21	305	FUT1 (-806)	FGF21 (305)
	cg24413054	chr 7: 106302117	6.33065	0.00204539	-0.00642647	0.00130588	-0.00315471	0.227851	0.00327176	0.17461	FLJ36031	TSS1500	S_Shore	CCDC71L	-483	NAMPT (-376480)	PIK3CG (-203806)
	cg09262171	chr 16: 4140361	6.32895	0.0020487	0.00101762	0.977193	0.0165312	0.00529586	0.0155136	0.00623059	ADCY9	Body		ADCY9	25825	CREBBP (-210241)	ADCY9 (25824)
	cg16705697	chr 11: 134731585	6.32714	0.00205226	-0.0127587	0.0016933	-0.00950748	0.0395753	0.00325127	0.654766				AK130852	-123660	B3GAT1 (-449774)
	cg12549345	chr 19: 2789453	6.32581	0.00205488	-0.0103712	0.00137161	-0.00670909	0.0796744	0.00366215	0.432346	THOP1	Body	N_Shore	THOP1	3948	ZNF554 (-30418)	THOP1 (3948)
	cg16373998	chr 1: 93296988	6.32574	0.00205501	-0.0106054	0.0531011	-0.0168802	0.00152668	-0.00627475	0.359868	RPL5	TSS1500	N_Shore	RPL5	-605	RPL5 (-605)
	cg01477861	chr 4: 77609841	6.32425	0.00205795	0.0204426	0.0795951	-0.0128802	0.403605	-0.0333227	0.00161424	SHROOM3	Body	N_Shore	SHROOM3	-769	Sep-11 (-261053)	SHROOM3 (253589)
	cg22627753	chr 1: 988623	6.32343	0.00205956	-0.0138641	0.00145311	-0.00941749	0.0633217	0.00444661	0.503456	AGRN	Body	N_Shore	AK310350	-6459	RNF223 (21063)	AGRN (33121)
	cg17125477	chr 20: 1783963	6.32192	0.00206253	0.00458157	0.006698	0.00495334	0.00542789	0.000371767	0.96707			Island	LOC100289473	-23571	SIRPG (-145539)	SIRPA (-91461)
	cg12444390	chr 22: 24989260	6.32106	0.00206424	-0.00518883	0.016224	-0.00661657	0.00270618	-0.00142773	0.730176	C22orf36;GGT1	TSS1500;5'UTR	Island	FAM211B	-225	GGT1 (9543)	PIWIL3 (181422)
	cg12586150	chr 6: 2840792	6.31969	0.00206695	0.00753378	0.0749977	0.01287	0.00139897	0.00533624	0.276119	SERPINB1	Body	N_Shore	SERPINB1	1289	SERPINB1 (1288)	WRNIP1 (75127)
	cg18279842	chr 1: 200879897	6.31581	0.00207463	-0.0057434	0.00157306	-0.00223154	0.405227	0.00351186	0.0878455	C1orf106;C1orf106	Body;Body	N_Shore	C1orf106	15949	GPR25 (37732)	KIF21B (112930)
	cg16705446	chr 19: 3751546	6.31556	0.00207513	0.0014967	0.490868	-0.00317485	0.0598632	-0.00467156	0.00144845	APBA3	Body	Island	APBA3	3249	APBA3 (10126)	TJP3 (23173)
	cg04464504	chr 7: 148303238	6.31392	0.00207839	-0.00820434	0.001356	-0.00516508	0.090493	0.00303926	0.396929	C7orf33	Body		C7orf33	15582	CUL1 (-92694)
	cg08952781	chr 16: 56484705	6.31279	0.00208065	0.005232	0.174862	-0.00523135	0.210492	-0.0104634	0.00133023	OGFOD1;NUDT21	TSS1500;Body	N_Shore	NUDT21	556	OGFOD1 (-718)	NUDT21 (555)
	cg08850729	chr 1: 60036715	6.31264	0.00208093	0.0194606	0.00168518	0.00705849	0.458796	-0.0124021	0.0735733	FGGY;FGGY	Body;Body		FGGY	55390	HOOK1 (-243817)	FGGY (274091)
	cg21446224	chr 1: 100595852	6.31074	0.00208472	-0.0029105	0.392046	-0.00824802	0.00155618	-0.00533753	0.0476436	SASS6	Body	N_Shelf	SASS6	2659	CCDC76 (-2853)	SASS6 (2658)
	cg11010552	chr 5: 131338478	6.30913	0.00208794	0.00653873	0.262529	-0.00844328	0.137863	-0.014982	0.00129835	ACSL6;ACSL6	Body;Body		ACSL6	-8507	RAPGEF6 (-367550)	ACSL6 (8876)
	cg04929605	chr 3: 157048249	6.30786	0.00209048	-0.00692001	0.00470398	-0.00693871	0.0080113	-1.86931e-05	0.99996	VEPH1;VEPH1;VEPH1	Body;Body;Body		PTX3	-106330	CCNL1 (-169768)	PTX3 (-106330)
	cg25054828	chr 17: 72772726	6.30559	0.00209502	-0.00413796	0.146611	0.00372005	0.248958	0.00785801	0.00138171	NAT9;TMEM104	TSS1500;5'UTR	S_Shore	TMEM104	105	NAT9 (-257)	TMEM104 (105)
	cg09785847	chr 16: 11890597	6.3048	0.00209661	0.000106646	0.999454	0.0109394	0.00707599	0.0108327	0.00487725			Island	ZC3H7A	517	ZC3H7A (516)
	cg24987604	chr 17: 40189970	6.30318	0.00209987	-0.0076461	0.00170168	-0.00564667	0.0419732	0.00199943	0.640501			N_Shore	ZNF385C	74	ZNF385C (73)
	cg27575890	chr 22: 36907158	6.30306	0.00210011	0.0146831	0.00206117	0.0117632	0.0272127	-0.00291996	0.778828	EIF3D	Body	S_Shelf	FOXRED2	-4010	FOXRED2 (-4011)
	cg05253326	chr 16: 67850616	6.302	0.00210223	0.00181884	0.0963476	0.00327956	0.00135928	0.00146072	0.225449	TSNAXIP1	5'UTR		TSNAXIP1	-4385	THAP11 (-25596)	TSNAXIP1 (9607)
	cg10625020	chr 10: 10183998	6.30007	0.00210613	-0.00689451	0.00131112	-0.00386523	0.146341	0.00302928	0.271668				BC032914	83314	CELF2 (-875894)
	cg24905333	chr 20: 48732474	6.29994	0.00210639	0.00998988	0.00133759	0.00498454	0.218307	-0.00500534	0.185499	UBE2V1;UBE2V1;UBE2V1;TMEM189-UBE2V1;UBE2V1;UBE2V1;UBE2V1	1stExon;5'UTR;5'UTR;Body;1stExon;5'UTR;1stExon	S_Shelf	UBE2V1	17	TMEM189-UBE2V1 (37860)	SNAI1 (132962)
	cg18150852	chr 20: 4807932	6.29797	0.00211036	0.00969519	0.00298379	0.00197511	0.79939	-0.00772008	0.0255022			S_Shelf	RASSF2	-3641	RASSF2 (-12164)	SLC23A2 (183006)
	cg20512175	chr 15: 89148310	6.29714	0.00211205	0.0146844	0.00134693	0.00891338	0.106636	-0.00577106	0.353387			Island	AK054749	-476	DET1 (-58399)	AEN (-16216)
	cg22176895	chr 1: 214162039	6.2971	0.00211212	0.0129467	0.00137671	0.00612243	0.256053	-0.00682426	0.156635	PROX1;PROX1	5'UTR;1stExon	N_Shore	PROX1	180	PROX1 (180)
	cg08413646	chr 5: 149996740	6.29416	0.00211806	-0.00778963	0.00226105	-0.00214854	0.650427	0.00564109	0.0409505	SYNPO;SYNPO	5'UTR;TSS1500		SYNPO	-465	MYOZ3 (-43663)	SYNPO (16099)
	cg11023900	chr 3: 138657666	6.29365	0.0021191	0.00893062	0.0562052	-0.00450295	0.514928	-0.0134336	0.00193161			Island	AK128202	5196	PIK3CB (-179482)	FOXL2 (8315)
	cg00622010	chr 7: 30951086	6.29362	0.00211917	-0.00717438	0.0805037	-0.0124175	0.00141719	-0.00524312	0.264097	AQP1	TSS1500		AQP1	-328	GHRHR (-52549)	FAM188B (140054)
	cg19624318	chr 7: 62514926	6.29096	0.00212456	-0.011586	0.465821	0.0232991	0.0658965	0.0348852	0.00145333			Island	LOC643955	249508	LOC643955 (249507)
	cg25765315	chr 12: 92472232	6.29013	0.00212626	-0.00507255	0.0711727	0.00296238	0.442579	0.00803494	0.00175163				AK055439	64212	DCN (-898874)	BTG1 (67440)
	cg23312397	chr 14: 96670738	6.28979	0.00212694	-0.00513518	0.851145	-0.0329036	0.00339567	-0.0277685	0.0112704	BDKRB2	TSS1500		BDKRB2	-396	BDKRB2 (-396)	BDKRB2 (-396)
	cg00090737	chr 10: 135000089	6.28718	0.00213228	-0.00527113	0.598411	-0.0197148	0.00209488	-0.0144436	0.0247601	KNDC1	Body	S_Shore	KNDC1	-10472	UTF1 (-43688)	KNDC1 (26119)
	cg20725021	chr 3: 187009575	6.28666	0.00213332	-0.0039959	0.431436	-0.0118891	0.00166718	-0.0078932	0.0421855	MASP1;MASP1;MASP1;MASP1;MASP1;MASP1	5'UTR;1stExon;5'UTR;5'UTR;1stExon;1stExon		MASP1	235	MASP1 (234)
	cg13400018	chr 5: 157098080	6.28436	0.00213803	-0.00624628	0.00595337	-0.000321072	0.987553	0.0059252	0.0106613	C5orf52	TSS1500	N_Shore	SOX30	408	THG1L (-60242)	SOX30 (-18653)
	cg01509809	chr 17: 47284233	6.28302	0.00214077	-0.00292264	0.183899	0.00299836	0.20349	0.00592099	0.00136286	GNGT2	Body		GNGT2	2510	ABI3 (-3355)
	cg16017904	chr 1: 17698411	6.27733	0.00215246	-0.00668184	0.140969	-0.0131962	0.00134346	-0.0065144	0.160597	PADI6	TSS1500		PADI6	-329	PADI6 (-329)
	cg17480077	chr 1: 10895517	6.27473	0.00215783	0.0170061	0.0477529	-0.00765694	0.571055	-0.024663	0.00213616			N_Shore	CASZ1	-38810	TARDBP (-177161)	CASZ1 (-38811)
	cg27340794	chr 6: 30614632	6.2745	0.0021583	0.00775754	0.0250466	-0.00211013	0.779163	-0.00986767	0.0031103	C6orf136;C6orf136;C6orf136	TSS200;TSS200;TSS200	N_Shore	C6orf136	-183	C6orf136 (-183)
	ch.8.103893680R	chr 8: 103824504	6.27419	0.00215894	0.00261538	0.328249	0.00681021	0.00150198	0.00419483	0.0621187			S_Shore	AK127183	5455	KLF10 (-156522)	AZIN1 (51892)
	cg02159718	chr 18: 47814464	6.27382	0.00215972	-0.000562322	0.925194	0.00445682	0.0144951	0.00501914	0.00290861	CXXC1;CXXC1;CXXC1;CXXC1	5'UTR;1stExon;5'UTR;1stExon	Island	CXXC1	228	CXXC1 (227)
	cg09857273	chr 8: 95230984	6.27331	0.00216076	-0.0122839	0.00200947	-0.00388311	0.562296	0.00840083	0.0543258	CDH17	TSS1500		CDH17	-1453	CDH17 (-10170)	GEM (43562)
	cg18710278	chr 5: 19988366	6.27178	0.00216394	0.0077557	0.00405118	0.00107057	0.907293	-0.00668513	0.0173437	CDH18;CDH18	TSS200;TSS200		CDH18	-13	CDH18 (-14)
	cg25352134	chr 19: 23942073	6.27054	0.00216651	0.0106921	0.0494602	0.016695	0.00166426	0.00600288	0.389246	ZNF681	TSS1500	S_Shore	ZNF681	-380	RPSA (-3742)	ZNF681 (-381)
	cg06020727	chr 13: 113490012	6.26865	0.00217042	-0.00347673	0.0260988	0.000979059	0.767697	0.00445579	0.00304979	ATP11A;ATP11A	Body;Body	N_Shelf	ATP11A	-6577	MCF2L (-133522)	ATP11A (145370)
	cg04865026	chr 2: 201936505	6.26826	0.00217125	-0.0143681	0.00183105	-0.00500483	0.492011	0.00936326	0.067872	NDUFB3;NDUFB3;FAM126B	5'UTR;1stExon;TSS200	S_Shore	NDUFB3	44	FAM126B (-114)	NDUFB3 (44)
	cg02763536	chr 17: 40932515	6.26814	0.00217149	0.0119718	0.03523	-0.00432283	0.671879	-0.0162946	0.00253764	WNK4	TSS200	Island	WNK4	-133	WNK4 (-133)
	cg26802194	chr 16: 57916919	6.26708	0.0021737	-0.0110563	0.218949	-0.0247832	0.00138179	-0.0137269	0.101805	CNGB1	3'UTR	N_Shore	KIFC3	-20186	KIFC3 (-80481)	CNGB1 (88100)
	cg11678423	chr 1: 17380834	6.26568	0.00217661	-0.00298304	0.0607313	-0.00485228	0.00156786	-0.00186924	0.335412	SDHB	TSS200	S_Shore	SDHB	-169	SDHB (-170)
	cg24694606	chr 6: 29977956	6.26541	0.00217717	0.00281684	0.749563	0.0137399	0.00276563	0.0109231	0.0159373	NCRNA00171	Body	S_Shelf	UNQ6501	3321	ZNRD1 (-51079)	HLA-J (3740)
	cg09548390	chr 8: 51555740	6.26181	0.00218469	-0.00503739	0.670359	0.0155624	0.0355407	0.0205998	0.00183252	SNTG1	Body		SNTG1	470620	SNTG1 (731144)
	cg19234894	chr 13: 110880172	6.26174	0.00218482	-0.0118929	0.0260599	-0.0164269	0.0022168	-0.00453397	0.587604	COL4A1	Body		COL4A1	79324	IRS2 (-441259)	COL4A1 (79323)
	cg21484586	chr 19: 35531859	6.2602	0.00218806	0.00513653	0.00211428	0.00156339	0.588973	-0.00357315	0.0504635	HPN;HPN	5'UTR;5'UTR	Island	HPN	450	HPN (450)
	cg24036517	chr 8: 10585394	6.25949	0.00218954	0.00174571	0.704298	-0.00585177	0.0320663	-0.00759748	0.001919	SOX7	Body	N_Shore	BC043573	-1429	RP1L1 (-72778)	SOX7 (2627)
	cg22919728	chr 3: 126242490	6.25917	0.0021902	0.0208598	0.0022076	0.00608877	0.616633	-0.014771	0.0464086	CHST13	TSS1500	N_Shore	CHST13	-640	CHST13 (-640)
	cg03981596	chr 16: 21695771	6.25747	0.00219379	0.0139884	0.00264709	0.0120063	0.0191838	-0.00198216	0.885414	OTOA;OTOA;OTOA	1stExon;5'UTR;Body		OTOA	22	OTOA (5937)	RRN3P1 (134723)
	cg15516583	chr 13: 32886317	6.25736	0.00219401	-0.00285951	0.392682	0.00492973	0.0860093	0.00778924	0.00142899	ZAR1L	TSS1500	S_Shore	ZAR1L	-226	BRCA2 (-3299)	ZAR1L (-227)
	cg06591973	chr 18: 30353283	6.25735	0.00219404	0.0241332	0.00688201	0.0259748	0.00583901	0.00184155	0.970982	KLHL14	TSS1500	S_Shore	KLHL14	-309	KLHL14 (-310)
	cg27631593	chr 1: 153065613	6.2572	0.00219434	-0.0085	0.0130377	0.000976677	0.948646	0.00947668	0.00519098	SPRR2E	3'UTR		SPRR2E	614	SPRR2B (-21530)	SPRR2E (1387)
	cg23546619	chr 17: 58755368	6.2562	0.00219644	0.012584	0.0014591	0.00807118	0.0851155	-0.00451282	0.424712	BCAS3;BCAS3	5'UTR;5'UTR	Island	BCAS3	197	BCAS3 (197)
	cg06942685	chr 19: 56879432	6.25609	0.00219668	0.0111512	0.001391	0.00663742	0.117319	-0.00451378	0.333738	ZNF542;ZNF542;ZNF542;ZNF542	TSS1500;TSS1500;TSS200;TSS200	Island	ZNF542	-35	ZNF542 (-57)
	cg26135172	chr 3: 45595231	6.25595	0.00219698	0.014688	0.00231366	0.0120685	0.0243621	-0.00261947	0.82102				LIMD1	-41091	LIMD1 (-41091)	LARS2 (165157)
	cg20670946	chr 12: 122502170	6.25507	0.00219882	0.0182906	0.00144296	0.00857769	0.264427	-0.0097129	0.154523				MLXIP	-14481	MLXIP (-14481)	BCL7A (42310)
	cg02660791	chr 19: 9420566	6.25498	0.00219902	-0.00374775	0.0234101	0.000945369	0.803579	0.00469312	0.00333663			Island	ZNF699	-4771	ZNF699 (-4772)
	cg24193422	chr 18: 29409612	6.25381	0.00220148	-0.0082208	0.00168616	-0.00316471	0.416029	0.00505609	0.0877594	KIAA1012	3'UTR		MCART2	-68769	MCART2 (-68770)	TRAPPC8 (113478)
	cg16173280	chr 22: 50617822	6.25324	0.00220268	-0.00636071	0.00255738	-0.00160767	0.702014	0.00475303	0.0358721	PANX2;PANX2;PANX2	Body;3'UTR;3'UTR	Island	TRABD	-6536	PANX2 (8663)	TUBGCP6 (65577)
	cg19936757	chr 11: 2452218	6.25271	0.0022038	-0.00902501	0.00160255	-0.00368203	0.370709	0.00534298	0.10273				TRPM5	-7943	KCNQ1 (-14002)	TRPM5 (-7944)
	cg13091538	chr 2: 103059886	6.24899	0.00221166	0.00838373	0.00340307	0.00769902	0.0133408	-0.000684706	0.962061	IL18RAP	Body		MIR4772	11138	SLC9A4 (-29875)	IL18RAP (24633)
	cg16568641	chr 8: 133688377	6.24796	0.00221384	0.00917158	0.361662	-0.0147859	0.0965712	-0.0239574	0.00141893	LRRC6	TSS1500	S_Shore	LRRC6	-564	LRRC6 (-565)
	cg05275576	chr 11: 130523347	6.24764	0.00221452	-0.00487677	0.171089	-0.0101297	0.00138277	-0.0052529	0.134474				ADAMTS15	204479	ADAMTS15 (204479)	SNX19 (263034)
	cg24764091	chr 19: 23084470	6.24699	0.0022159	-0.00344534	0.0428213	0.00142502	0.61241	0.00487036	0.00233596			Island	BC128131	85699	ZNF99 (-117498)	ZNF724P (348701)
	cg06178179	chr 16: 66881892	6.24695	0.002216	0.0121216	0.00699013	0.000279595	0.997562	-0.011842	0.00949414	CA7;CA7	Body;Body	S_Shelf	CA7	3052	PDP2 (-32490)	CA7 (3611)
	cg08376014	chr 4: 79582887	6.24584	0.00221835	-0.00972778	0.00335329	-0.00181742	0.831565	0.00791036	0.0236416				LOC100505702	15740	BMP2K (-114644)	ANXA3 (110146)
	cg19558029	chr 18: 44526605	6.24489	0.00222037	0.0159004	0.011681	-0.00140733	0.968408	-0.0173077	0.00580416	KATNAL2	TSS200	N_Shore	KATNAL2	-181	KATNAL2 (-181)
	cg09825309	chr 12: 124990897	6.24408	0.00222209	0.011529	0.0143062	0.0142373	0.00326059	0.00270827	0.789357	NCOR2;NCOR2	5'UTR;5'UTR		NCOR2	-10983	NCOR2 (61112)	ZNF664 (533136)
	cg20454213	chr 11: 70305696	6.24044	0.00222984	-0.0131324	0.00140596	-0.00674937	0.201676	0.006383	0.207171			N_Shelf	BC127192	-13227	CTTN (61085)	SHANK2 (630145)
	cg24402165	chr 11: 27427559	6.2403	0.00223014	-0.00325463	0.13898	-0.00638471	0.00139627	-0.00313008	0.166428	LGR4	Body		CCDC34	-42764	LGR4 (66774)	BBOX1 (365051)
	cg07633618	chr 3: 185000208	6.23663	0.002238	-0.000934668	0.997265	0.0418137	0.0087975	0.0427484	0.00445651			N_Shore	MAP3K13	-520	MAP3K13 (-80627)	EHHADH (-28323)
	cg04227594	chr 5: 43121484	6.23553	0.00224035	-0.00143196	0.117054	0.0011123	0.31238	0.00254426	0.00157186	ZNF131	TSS200	Island	ZNF131	-125	ZNF131 (-157)
	cg02119837	chr 11: 72466113	6.23373	0.00224421	-0.0113779	0.00237163	-0.0031656	0.64786	0.00821229	0.042879	STARD10	Body	Island	ARAP1	-2679	ARAP1 (-2680)
	cg08058213	chr 4: 156715823	6.23322	0.0022453	-0.0130667	0.00394983	-0.0124103	0.0112536	0.000656393	0.985863	GUCY1B3	Body		GUCY1B3	35316	GUCY1B3 (35698)	ACCN5 (71601)
	cg18520517	chr 22: 22875038	6.23274	0.00224634	-0.00593645	0.00857161	-0.00664749	0.00495125	-0.000711039	0.933111	ZNF280A	TSS1500		ZNF280A	-425	ZNF280A (-426)
	cg26050636	chr 20: 33447456	6.23251	0.00224683	0.000774309	0.933478	0.00738303	0.00458972	0.00660872	0.00855886	GGT7	Body	Island	GGT7	-8285	NCOA6 (-34024)	GGT7 (13204)
	cg03839418	chr 15: 69597656	6.23176	0.00224845	-0.00593875	0.00567538	-0.00611789	0.00738835	-0.000179149	0.995224	PAQR5	5'UTR		PAQR5	6363	KIF23 (-108970)	PAQR5 (6363)
	cg13476123	chr 9: 140331284	6.23094	0.00225021	-0.00935068	0.00259314	-0.00237984	0.699166	0.00697084	0.0367114	ENTPD8;ENTPD8	Body;Body	N_Shore	ENTPD8	4617	ENTPD8 (4616)	NOXA1 (13438)
	cg15322932	chr 11: 67777682	6.23005	0.00225213	0.0101459	0.00156604	0.00437718	0.328633	-0.00576873	0.121323	ALDH3B1;ALDH3B1;ALDH3B1	TSS200;TSS200;5'UTR		ALDH3B1	-107	ALDH3B1 (-107)
	cg01020475	chr 13: 114304812	6.22898	0.00225445	-0.0125477	0.00183792	-0.00452599	0.467768	0.00802173	0.0750819	ATP4B	Body	S_Shelf	ATP4B	7701	ATP4B (7700)	TFDP1 (65757)
	cg04104132	chr 11: 2465440	6.22867	0.00225512	0.0172083	0.00243399	0.0142608	0.0236296	-0.00294748	0.834976	KCNQ1	TSS1500	Island	KCNQ1	-780	KCNQ1 (-780)
	cg18876728	chr 1: 218557095	6.22793	0.00225671	-0.0131963	0.00490868	-0.0131647	0.0087268	3.15959e-05	0.999969	TGFB2;TGFB2	Body;Body		TGFB2	38420	LYPLAL1 (-790096)	TGFB2 (38420)
	cg12234374	chr 6: 169224886	6.2266	0.00225959	0.00586715	0.0612109	0.00952539	0.00163414	0.00365825	0.340074			N_Shore	SMOC2	206965	SMOC2 (383056)	THBS2 (429250)
	cg01408486	chr 5: 139027024	6.22133	0.00227103	0.0136139	0.00143455	0.00801162	0.124272	-0.0056023	0.323543	CXXC5	TSS1500	N_Shore	CXXC5	-1276	CXXC5 (-1276)
	cg15990090	chr 4: 186306065	6.22091	0.00227195	0.0132599	0.00144147	0.00789471	0.11859	-0.00536522	0.336083				LRP2BP	-5893	ANKRD37 (-11774)	LRP2BP (-5914)
	cg09777657	chr 17: 17653353	6.21827	0.00227769	0.00949514	0.0166315	0.012018	0.00304795	0.00252289	0.747164	RAI1	5'UTR		SMCR5	29490	RAI1 (68567)	SREBF1 (86971)
	cg23345004	chr 18: 44526430	6.218	0.00227828	0.0288836	0.00820969	-0.000202393	0.999782	-0.029086	0.00840473	KATNAL2	TSS1500	N_Shore	KATNAL2	-356	KATNAL2 (-356)
	cg10519299	chr 1: 183153944	6.21789	0.00227852	-0.0105147	0.00515332	-0.0105833	0.0083987	-6.86515e-05	0.999771	LAMC2;LAMC2	TSS1500;TSS1500		LAMC2	-1229	LAMC2 (-1229)
	cg26546504	chr 18: 54318490	6.21777	0.00227878	0.000105545	0.985654	0.00213404	0.00616033	0.00202849	0.00637406	WDR7;WDR7	TSS200;TSS200	Island	TXNL1	12	ST8SIA3 (-701230)	TXNL1 (-12221)
	cg10166664	chr 5: 60624229	6.21721	0.00228	-0.0152413	0.00148108	-0.00947605	0.0990571	0.00576521	0.386806			N_Shelf	ZSWIM6	-3870	ZSWIM6 (-3870)
	cg26919723	chr 8: 330109	6.21628	0.00228203	0.0171344	0.00528519	0.0173367	0.00818708	0.000202356	0.999256				FBXO25	-26698	FBXO25 (-26698)	ZNF596 (147910)
	cg02490942	chr 13: 113491766	6.21508	0.00228466	0.00241611	0.067674	0.00400134	0.00160946	0.00158524	0.316636	ATP11A;ATP11A	Body;Body	N_Shore	ATP11A	-4823	MCF2L (-131768)	ATP11A (147124)
	cg25848827	chr 1: 7550111	6.21198	0.00229145	-0.00647587	0.0235783	0.00160439	0.810141	0.00808027	0.00350824	CAMTA1	Body		CAMTA1	-181942	VAMP3 (-281217)	CAMTA1 (704728)
	cg01030476	chr 1: 236686564	6.21176	0.00229194	0.0141575	0.292149	-0.0194045	0.12855	-0.033562	0.00143675	LGALS8;LGALS8;LGALS8;LGALS8	TSS200;TSS200;5'UTR;TSS1500	N_Shore	LGALS8	-174	LGALS8 (-174)
	cg07811212	chr 2: 142889033	6.20803	0.00230013	0.00486915	0.0027826	0.00117577	0.7274	-0.00369338	0.0341316	LRP1B;LRP1B	5'UTR;1stExon	S_Shore	LRP1B	237	LRP1B (236)
	cg00458890	chr 13: 27333986	6.20778	0.00230069	0.0232775	0.0179541	-0.00421498	0.886075	-0.0274925	0.00429575	GPR12	5'UTR	N_Shore	GPR12	-22	GPR12 (935)
	cg09929164	chr 17: 48423123	6.20712	0.00230214	0.00193882	0.466553	-0.00386728	0.0691746	-0.0058061	0.00157538	XYLT2	TSS1500	Island	XYLT2	-269	XYLT2 (-269)
	cg27635485	chr 4: 177630793	6.20636	0.00230382	-0.00691718	0.255516	-0.01626	0.00150185	-0.00934287	0.0885658	VEGFC	Body		VEGFC	83102	VEGFC (83101)	SPCS3 (389704)
	cg16453474	chr 5: 40982092	6.20436	0.00230822	-0.0143561	0.0394094	-0.0213096	0.00195886	-0.00695352	0.468818	C7	3'UTR		U7	-70862	C7 (72494)	HEATR7B2 (89351)
	cg08751840	chr 11: 28650063	6.20399	0.00230905	-0.0031375	0.814284	-0.017833	0.00333385	-0.0146955	0.013615				METTL15	518351	METTL15 (520266)
	cg16909579	chr 2: 220424259	6.20057	0.00231663	-0.00999846	0.00234395	-0.008104	0.0270716	0.00189446	0.800863	OBSL1	Body	N_Shelf	OBSL1	-40	OBSL1 (12008)	TMEM198 (15515)
	cg12454595	chr 22: 48918326	6.20028	0.00231728	-0.00510759	0.0455211	0.00217044	0.602129	0.00727803	0.00239157	FAM19A5	Body		LOC284933	24831	FAM19A5 (33039)
	cg14264678	chr 8: 10286243	6.19925	0.00231955	-0.00677402	0.00178013	-0.00260584	0.419774	0.00416817	0.0894396	MSRA;MSRA;MSRA	3'UTR;3'UTR;3'UTR		PRSS55	-96812	PRSS55 (-96812)	MSRA (374414)
	cg13686857	chr 11: 131996760	6.19892	0.0023203	0.0203305	0.00153436	0.00945378	0.273801	-0.0108767	0.15309	NTM;NTM;NTM;NTM	Body;Body;Body;Body		NTM	216049	NTM (216049)	OPCML (816276)
	cg22411165	chr 7: 42251735	6.19861	0.00232098	-0.00722126	0.00146567	-0.00423027	0.127497	0.00299099	0.320084	GLI3	Body		GLI3	24883	INHBA (-509030)	GLI3 (24882)
	cg09431913	chr 8: 22552238	6.19405	0.00233112	-0.0102483	0.00508465	-0.00104317	0.950598	0.00920515	0.0148395	EGR3	TSS1500	Island	EGR3	-1423	EGR3 (-1424)
	cg14096855	chr 10: 5541823	6.19198	0.00233576	-0.0092225	0.00219277	-0.00726709	0.0316218	0.00195541	0.754931	CALML5	TSS1500	S_Shore	CALML5	-290	CALML5 (-291)
	cg06882058	chr 1: 243646787	6.19164	0.00233652	0.0137879	0.023777	0.0185842	0.00254102	0.00479633	0.634847	SDCCAG8	Body	Island	Mir_584	82954	SDCCAG8 (227481)	AKT3 (359796)
	cg07191152	chr 1: 25061987	6.18819	0.00234425	-0.00260969	0.468603	0.00521572	0.0695117	0.00782541	0.00160662				CLIC4	-9772	CLIC4 (-9772)	SRRM1 (92394)
	cg08951078	chr 7: 82222420	6.18751	0.00234578	-0.00918194	0.00682656	-0.00975862	0.00655719	-0.000576676	0.980215				CACNA2D1	-149389	CACNA2D1 (-149390)	PCLO (569776)
	cg14158073	chr 6: 28602705	6.18612	0.00234891	0.0237745	0.00244643	0.00670538	0.641683	-0.0170691	0.0450233			N_Shore	TRNA_Pseudo	-775	SCAND3 (-47594)	TRIM27 (289062)
	cg23971170	chr 1: 165326269	6.18567	0.00234992	0.0168252	0.0103649	0.0194137	0.00451194	0.00258852	0.896288	LMX1A	TSS1500	Island	LMX1A	-317	LMX1A (-792)
	cg03038726	chr 1: 175048753	6.18496	0.00235151	0.00599547	0.00293412	0.00520299	0.018897	-0.000792472	0.901224	TNN	Body	Island	TNN	2234	TNN (11760)	TNR (663998)
	cg08224159	chr 6: 151646312	6.18286	0.00235626	0.00663464	0.464401	-0.013139	0.0706912	-0.0197737	0.00160978	AKAP12;AKAP12	TSS1500;Body	N_Shore	AKAP12	-353	ZBTB2 (66364)	AKAP12 (85179)
	cg06710672	chr 16: 1133378	6.18277	0.00235646	-0.0325542	0.0541861	0.0155031	0.548789	0.0480574	0.00223675			S_Shelf	SSTR5	4598	SSTR5 (10623)	C1QTNF8 (12865)
	cg25998813	chr 8: 50494670	6.18247	0.00235712	0.00247523	0.203271	0.00538362	0.00148991	0.00290839	0.116525				SNTG1	-327678	SNAI2 (-660672)	SNTG1 (-329926)
	cg16852588	chr 10: 64134403	6.18076	0.002361	0.0100767	0.0100028	-0.000445553	0.991733	-0.0105222	0.00732557	ZNF365;ZNF365;ZNF365	5'UTR;5'UTR;5'UTR	Island	ZNF365	488	ZNF365 (488)
	cg10114625	chr 1: 110081561	6.18025	0.00236215	-0.00749323	0.00184697	-0.00282636	0.436169	0.00466687	0.0856379	GPR61	TSS1500		GPR61	-932	GPR61 (-932)
	cg12820608	chr 12: 53626390	6.17583	0.00237218	0.0055484	0.00300751	0.00483838	0.0185145	-0.000710016	0.907504	RARG	TSS1500	S_Shore	RARG	-350	RARG (-351)
	cg14519877	chr 7: 134617036	6.17514	0.00237373	-0.00822004	0.0774104	0.00491078	0.438083	0.0131308	0.0019302	CALD1;CALD1;CALD1;CALD1;CALD1	Body;Body;Body;Body;Body		CALD1	-702	AGBL3 (-54222)	CALD1 (152873)
	cg13285433	chr 10: 3342888	6.17189	0.00238115	-0.00571873	0.00384113	-0.000972261	0.861563	0.00474647	0.0222956				BC037918	-17998	PITRM1 (-127856)	KLF6 (484584)
	cg10567706	chr 8: 49174292	6.17182	0.0023813	-0.0116615	0.478492	-0.0365742	0.00196154	-0.0249127	0.0390632			S_Shore	UBE2V2	253298	UBE2V2 (253298)	EFCAB1 (473577)
	cg25741953	chr 19: 12476105	6.17175	0.00238147	-0.00764456	0.0117152	-0.00901173	0.00417265	-0.00136717	0.866026	ZNF442	5'UTR	Island	ZNF442	370	ZNF442 (369)
	cg00377953	chr 20: 62101531	6.17142	0.00238223	-0.00583093	0.0746122	-0.00982138	0.00164733	-0.00399045	0.299836	KCNQ2;KCNQ2;KCNQ2;KCNQ2;KCNQ2	Body;Body;Body;Body;Body	N_Shore	KCNQ2	2462	CHRNA4 (-108837)	KCNQ2 (2461)
	cg14633965	chr 11: 46784427	6.17127	0.00238257	-0.000529834	0.965615	0.00636952	0.0125501	0.00689936	0.00369566	CKAP5;CKAP5;SNORD67	Body;Body;TSS1500		SNORD67	-378	F2 (43685)	CKAP5 (83431)
	cg03982897	chr 11: 1990108	6.16963	0.00238631	0.0118347	0.0018015	0.00463964	0.406746	-0.00719511	0.0950623			N_Shore	AK126380	-4880	MRPL23 (21607)	IGF2 (172232)
	cg06437396	chr 6: 108437013	6.16563	0.00239547	-0.0240186	0.00248151	-0.0196363	0.02637	0.00438226	0.815525			N_Shore	AF520419	-7826	NR2E1 (-50201)	OSTM1 (-41073)
	cg17218435	chr 17: 19913408	6.16553	0.0023957	-0.00911228	0.00219225	-0.00710673	0.0338684	0.00200555	0.738679			Island	SPECC1	760	SPECC1 (760)
	cg12489775	chr 22: 43544017	6.16534	0.00239613	0.0089386	0.0331042	0.0127831	0.00221611	0.00384449	0.532133			N_Shelf	TSPO	-3517	MCAT (-4615)	TSPO (-3517)
	cg18638931	chr 22: 50528179	6.16357	0.00240021	0.0219606	0.0257174	-0.00576471	0.79396	-0.0277253	0.00351834	MOV10L1;MOV10L1;MOV10L1	TSS1500;TSS1500;TSS1500	N_Shore	MOV10L1	-255	MLC1 (-4399)	MOV10L1 (-255)
	cg24933709	chr 7: 149120687	6.16128	0.00240548	0.0144312	0.0638566	-0.00760675	0.500356	-0.022038	0.0021255			S_Shore	TRNA_Cys	-8387	ZNF777 (37365)	AF035281 (129398)
	cg19460016	chr 5: 179306266	6.16125	0.00240554	-0.00444224	0.117434	0.00340554	0.322426	0.00784778	0.0017028	TBC1D9B;TBC1D9B	Body;Body	Island	TBC1D9B	-6992	C5orf45 (-20427)	TBC1D9B (28589)
	cg08555160	chr 16: 69166339	6.15979	0.00240891	-0.00865356	0.0149471	-0.0106626	0.00354247	-0.00200902	0.795649	CHTF8;CHTF8;CIRH1A;CHTF8;CHTF8	5'UTR;Body;TSS200;TSS1500;5'UTR	N_Shore	CHTF8	154	CHTF8 (-269)	CIRH1A (-159)
	cg04655474	chr 2: 112642012	6.15938	0.00240984	0.00491629	0.00283516	0.00419233	0.0211038	-0.000723963	0.878229	ANAPC1	TSS1500	S_Shore	ANAPC1	-271	ANAPC1 (-272)
	cg23843022	chr 1: 208444590	6.15908	0.00241054	-0.00316862	0.525675	-0.0105779	0.00211128	-0.00740925	0.0339271				PLXNA2	-26925	PLXNA2 (-26926)
	cg02181220	chr 2: 220282563	6.15833	0.00241228	-0.00639451	0.00159992	-0.00296815	0.277437	0.00342636	0.15412	DES	TSS1500	N_Shore	DES	-535	DES (-535)
	cg04611670	chr 1: 3509766	6.15774	0.00241363	-0.0098271	0.00162757	-0.00637598	0.0839909	0.00345112	0.446102	MEGF6	Body	N_Shore	MEGF6	18293	MEGF6 (18292)	ARHGEF16 (138620)
	cg23092956	chr 2: 54846562	6.15732	0.00241462	-0.00370418	0.343721	0.00567536	0.108657	0.00937955	0.00153939	SPTBN1;SPTBN1	Body;Body		SPTBN1	-33092	EML6 (-105586)	RPL23AP32 (90204)
	cg12878228	chr 7: 142456124	6.15677	0.00241589	-0.00743524	0.00914977	-0.00834052	0.00522944	-0.00090528	0.931902	PRSS1	TSS1500		PRSS1	-1194	PRSS1 (-1194)
	cg23408558	chr 5: 56679194	6.1557	0.00241836	0.0219638	0.00280648	0.00553236	0.707707	-0.0164315	0.0375296				ACTBL2	99442	ACTBL2 (99441)	GPBP1 (169294)
	cg01242977	chr 5: 111071312	6.15559	0.00241862	-0.00765147	0.00154882	-0.00380851	0.227638	0.00384295	0.191252	C5orf13;C5orf13;C5orf13;C5orf13;C5orf13;C5orf13;C5orf13;C5orf13;C5orf13;C5orf13;C5orf13	Body;Body;Body;Body;Body;Body;Body;Body;Body;Body;Body		7SK	-15554	STARD4 (-223156)	NREP (241315)
	cg10177030	chr 20: 47897207	6.15208	0.00242676	-0.012696	0.0033899	-0.0113847	0.0161742	0.00131132	0.939983	C20orf199;C20orf199;SNORD12;C20orf199	Body;Body;TSS200;Body	S_Shelf	SNORD12	-12	ZNFX1 (-2452)
	cg06111799	chr 3: 107941434	6.15168	0.0024277	-0.0129171	0.00297838	-0.00306335	0.738339	0.0098537	0.0342114	IFT57	TSS200	Island	IFT57	-17	IFT57 (-18)
	cg19086110	chr 7: 20269648	6.15092	0.00242946	-0.00692743	0.0874732	0.00443537	0.405989	0.0113628	0.00189407				MACC1	-12635	ITGB8 (-101076)	MACC1 (-12636)
	cg07427606	chr 12: 132334338	6.15078	0.00242979	-0.0117359	0.00179875	-0.00821434	0.0590679	0.00352157	0.559484	MMP17	Body	N_Shore	MMP17	11738	ULK1 (-44940)	MMP17 (21398)
	cg11716608	chr 7: 65447332	6.15002	0.00243156	-0.00619351	0.00334391	-0.00553006	0.0165729	0.000663454	0.93544	GUSB	TSS200	Island	GUSB	-31	GUSB (-32)
	cg12953599	chr 18: 47018779	6.14954	0.00243268	0.00320033	0.00892919	0.00356905	0.00540044	0.000368717	0.938481	SNORD58A;SNORD58B;RPL17;RPL17	TSS1500;TSS1500;5'UTR;5'UTR	Island	RPL17	55	RPL17-C18ORF32 (-826)
	cg00495988	chr 2: 220348803	6.14809	0.00243606	0.0378305	0.00485336	0.00456973	0.930541	-0.0332607	0.0169978	SPEG	Body	N_Shore	GMPPA	-14783	GMPPA (-14783)	SPEG (49104)
	cg02593989	chr 2: 75064185	6.14637	0.00244007	0.00280236	0.195024	0.00600078	0.00153935	0.00319843	0.124609	HK2	Body	S_Shore	HK2	4404	POLE4 (-121589)	HK2 (4404)
	cg08675544	chr 3: 14163491	6.14489	0.00244355	-0.0119471	0.00154955	-0.00702709	0.127709	0.00491998	0.327482	CHCHD4;CHCHD4	Body;5'UTR	N_Shelf	CHCHD4	2880	TMEM43 (-2948)	CHCHD4 (2879)
	cg20531166	chr 11: 82782814	6.14469	0.00244401	0.00884649	0.0177732	0.0112371	0.00321572	0.00239064	0.743437	RAB30;RAB30	1stExon;5'UTR		RAB30	70	RAB30 (69)
	cg24224907	chr 19: 39138209	6.14271	0.00244865	0.000568395	0.745464	0.00272334	0.00304179	0.00215494	0.0176902	ACTN4	TSS200	Island	ACTN4	-57	ACTN4 (-57)
	cg25928955	chr 5: 65439870	6.14167	0.00245108	0.00550397	0.0018966	0.0039584	0.0519122	-0.00154558	0.603841	SFRS12;SFRS12	TSS1500;TSS1500	Island	SREK1	-214	SREK1 (-214)
	cg23963153	chr 2: 196933266	6.13788	0.00246002	0.00249591	0.0975591	0.00445072	0.0016159	0.00195481	0.244176	DNAH7	Body	N_Shore	DNAH7	270	DNAH7 (269)
	cg02858288	chr 20: 43372556	6.13744	0.00246103	-0.00485473	0.0384168	-0.0071233	0.00214317	-0.00226857	0.491144			N_Shore	KCNK15	-1931	KCNK15 (-1931)
	cg16045223	chr 1: 1206372	6.1363	0.00246374	-0.00872193	0.00268311	-0.00725601	0.0244347	0.00146592	0.843034	UBE2J2;UBE2J2;UBE2J2;UBE2J2	5'UTR;5'UTR;5'UTR;5'UTR	N_Shelf	UBE2J2	2862	FAM132A (-24271)	UBE2J2 (2861)
	cg09965939	chr 8: 99306870	6.13488	0.00246709	0.0263	0.00203309	0.0093944	0.480541	-0.0169056	0.0762081	NIPAL2	TSS1500	S_Shore	NIPAL2	-249	NIPAL2 (-250)
	cg07298431	chr 11: 129817649	6.13276	0.00247211	0.00534819	0.244866	0.012315	0.00160074	0.00696678	0.0975581	PRDM10;PRDM10;PRDM10;PRDM10	TSS200;TSS200;Body;Body		PRDM10	-132	NFRKB (-54746)	PRDM10 (55080)
	cg07951301	chr 19: 51143309	6.13239	0.00247297	0.0115194	0.00240443	0.00347961	0.600393	-0.00803976	0.0527597	SYT3;SYT3	TSS1500;TSS1500	S_Shore	SYT3	-217	SYT3 (-218)
	cg02308560	chr 19: 1071176	6.13152	0.00247504	0.00124896	0.92369	0.0110428	0.00479506	0.00979384	0.0096756	HMHA1	Body	Island	HMHA1	-43	HMHA1 (4003)	POLR2E (24214)
	cg02082571	chr 12: 8276718	6.13079	0.00247678	0.0140592	0.0015943	0.00854719	0.112307	-0.00551203	0.36497	CLEC4A;CLEC4A;CLEC4A;CLEC4A	Body;Body;Body;Body		CLEC4A	491	CLEC4A (491)
	cg07998951	chr 7: 152456579	6.12695	0.0024859	0.0294367	0.00250112	0.0238213	0.0284667	-0.00561535	0.80045	ACTR3B;ACTR3B	TSS1500;TSS1500	N_Shore	ACTR3C	-271	ACTR3B (-271)
	cg00919806	chr 1: 247452887	6.1265	0.00248697	-0.00400993	0.452614	0.00770124	0.0759949	0.0117112	0.00168482				ZNF496	20871	VN1R5 (33514)	ZNF496 (42157)
	cg05132999	chr 1: 51796987	6.1263	0.00248746	-0.00679997	0.00902668	8.69154e-05	0.999291	0.00688688	0.00876679	TTC39A	Body	S_Shore	TTC39A	12	TTC39A (13797)	RNF11 (95043)
	cg03991309	chr 1: 68237761	6.12529	0.00248985	-0.0154434	0.0020472	-0.0055302	0.479199	0.00991324	0.0769695	GNG12	5'UTR		U7	575	GNG12 (61393)	GADD45A (86902)
	cg17470143	chr 13: 36706433	6.12523	0.00249001	-0.0157491	0.00269464	-0.0130756	0.0248621	0.00267348	0.840257	DCLK1	TSS1500	S_Shore	DCLK1	-919	DCLK1 (-920)
	cg07078108	chr 5: 560367	6.12405	0.00249282	0.00655216	0.247546	0.015134	0.00161723	0.00858186	0.0968718			N_Shore	MIR4456	-24370	CEP72 (-52037)	SLC9A3 (-35819)
	cg27313492	chr 16: 679543	6.12346	0.00249423	-0.00909881	0.00198669	-0.00664888	0.048363	0.00244992	0.631051	WFIKKN1	TSS1500	S_Shore	AK128777	305	WFIKKN1 (-1468)	AK128777 (305)
	cg15220048	chr 3: 20575513	6.1214	0.00249915	-0.0148406	0.00203788	-0.0109789	0.0455048	0.00386179	0.651651				SGOL1	-347789	SGOL1 (-347816)
	cg10709021	chr 8: 30890108	6.12129	0.00249941	0.0117437	0.0462706	-0.00491159	0.613365	-0.0166553	0.00260571	PURG;WRN;PURG	1stExon;TSS1500;1stExon		PURG	209	WRN (-669)	PURG (208)
	cg25207776	chr 2: 9960899	6.12068	0.00250089	-0.0128367	0.00174889	-0.00552772	0.336504	0.00730895	0.125167				TAF1B	-22671	YWHAQ (-189794)	TAF1B (-22671)
	cg11818127	chr 12: 125148176	6.11714	0.00250939	-0.0108299	0.00176374	-0.00463357	0.341707	0.00619637	0.123042			S_Shelf	NCOR2	-96166	NCOR2 (-96167)	SCARB1 (200342)
	cg23548274	chr 13: 28025208	6.11668	0.0025105	0.00246086	0.278734	0.00593014	0.00166682	0.00346928	0.0845732	MTIF3;MTIF3;MTIF3;MTIF3	TSS1500;TSS1500;TSS1500;TSS1500	Island	MTIF3	-469	MTIF3 (-875)
	cg11439877	chr 12: 133350799	6.11609	0.00251192	-0.0023844	0.203408	0.00253456	0.200653	0.00491896	0.00160219	GOLGA3	Body	S_Shore	ANKLE2	-12348	ANKLE2 (-12349)	GOLGA3 (54488)
	cg22580391	chr 6: 28602584	6.11384	0.00251733	0.0156744	0.00793482	0.00027762	0.9986	-0.0153968	0.0101901			N_Shore	TRNA_Pseudo	-654	SCAND3 (-47473)	TRIM27 (289183)
	cg01836438	chr 17: 1610911	6.1128	0.00251984	-0.00326185	0.37249	-0.00888216	0.00182787	-0.00562031	0.0584795	TLCD2	3'UTR	N_Shelf	TLCD2	2751	PRPF8 (-22736)	TLCD2 (2750)
	cg06483432	chr 4: 55523233	6.11108	0.002524	0.0223992	0.0191805	-0.00408327	0.886459	-0.0264825	0.00464503	KIT;KIT	TSS1500;TSS1500	N_Shore	KIT	-861	KIT (-861)
	cg01695533	chr 16: 86542905	6.111	0.00252419	0.00493243	0.00172909	0.00218611	0.314941	-0.00274632	0.136405	FOXF1	TSS1500	Island	LOC400550	-439	FOXF1 (-1227)
	cg24751648	chr 2: 103236124	6.11064	0.00252505	0.01142	0.00166106	0.00539795	0.266833	-0.00602208	0.165124	SLC9A2	TSS200	Island	SLC9A2	-41	SLC9A2 (-41)
	cg08413469	chr 1: 68962940	6.11006	0.00252647	0.00622221	0.0500987	0.00959365	0.00199179	0.00337144	0.416677	DEPDC1;DEPDC1	TSS200;TSS200	Island	DEPDC1	-141	DEPDC1 (-142)
	cg03754153	chr 1: 19202030	6.10936	0.00252817	0.0269207	0.00302183	0.00655551	0.726899	-0.0203652	0.0364415	ALDH4A1;ALDH4A1;ALDH4A1	Body;Body;Body	N_Shore	MIR4695	7744	TAS1R2 (-15876)	ALDH4A1 (27262)
	cg26254553	chr 11: 75772645	6.10935	0.00252819	0.00940075	0.00600015	0.009595	0.00849291	0.000194245	0.997781	UVRAG	Body		UVRAG	-54298	WNT11 (144928)	UVRAG (246434)
	cg19474888	chr 6: 125790562	6.10921	0.00252852	-0.00653828	0.0577169	-0.0103742	0.00189928	-0.0038359	0.37676				HDDC2	-167280	HEY2 (-280169)	HDDC2 (-167281)
	cg24916020	chr 19: 33096688	6.10877	0.00252958	0.00608184	0.00159043	0.00331385	0.171633	-0.00276799	0.257841	ANKRD27	Body	Island	PDCD5	24595	PDCD5 (24595)	ANKRD27 (69413)
	cg27066162	chr 15: 75199472	6.10724	0.0025333	-0.00605578	0.0290246	0.00172848	0.768372	0.00778425	0.00348858	C15orf17	TSS200	Island	C15orf17	-10	C15orf17 (-11)
	cg01763690	chr 2: 95666377	6.10716	0.0025335	-0.00503669	0.189531	-0.0106589	0.00159806	-0.00562223	0.13159			S_Shelf	MAL	-25101	MAL (-25101)	TEKT4 (129146)
	cg13258700	chr 7: 156433997	6.1069	0.00253413	-0.0205291	0.00551048	-0.0205526	0.00937325	-2.35389e-05	0.999993	C7orf13;RNF32	TSS1500;5'UTR	S_Shore	RNF32	425	SHH (-829031)	RNF32 (-1673)
	cg10837111	chr 4: 8127378	6.10448	0.00254001	-0.00384594	0.131304	-0.00735175	0.00161228	-0.00350581	0.190215	ABLIM2;ABLIM2;ABLIM2;ABLIM2;ABLIM2;ABLIM2;ABLIM2	Body;Body;Body;Body;Body;Body;Body		ABLIM2	2011	AFAP1 (-185726)	ABLIM2 (33180)
	cg14184400	chr 3: 49460057	6.10254	0.00254474	0.015514	0.00160831	0.00894337	0.139975	-0.00657062	0.309381	AMT;AMT;AMT;NICN1;AMT;AMT;AMT;AMT;AMT;AMT	Body;5'UTR;1stExon;3'UTR;1stExon;1stExon;5'UTR;5'UTR;1stExon;5'UTR		AMT	54	AMT (53)
	cg14184164	chr 9: 30688981	6.10135	0.00254764	-0.00903236	0.0045852	-0.00129033	0.903233	0.00774203	0.0198489				ACO1	-1695619	NONE (NA)
	cg09798435	chr 1: 3566304	6.10122	0.00254796	0.0128721	0.00288126	0.00332577	0.696267	-0.00954638	0.0402543	WDR8	Body	N_Shore	WRAP73	367	TP73 (-2824)	WRAP73 (366)
	cg22027204	chr 6: 36216248	6.09916	0.00255299	0.013235	0.00817204	0.000181176	0.999169	-0.0130538	0.0101055	PNPLA1;PNPLA1	5'UTR;5'UTR		PNPLA1	5304	PNPLA1 (-21988)	BRPF3 (51699)
	cg09956747	chr 16: 31538556	6.09835	0.00255497	-0.0143361	0.00237374	-0.00453264	0.571236	0.00980349	0.0588531	AHSP	TSS1500		AHSP	-646	AHSP (-646)
	cg04672785	chr 11: 65792781	6.09813	0.00255552	-0.00950894	0.00339929	-0.00841861	0.0179332	0.00109033	0.9266	CATSPER1	1stExon	S_Shelf	CATSPER1	1207	CATSPER1 (1206)	CST6 (13320)
	cg27005118	chr 17: 13972210	6.09548	0.00256202	-0.0280718	0.0163109	0.00397359	0.927046	0.0320454	0.00538534	COX10	TSS1500	N_Shore	COX10	-508	COX10 (-508)
	cg08476157	chr 11: 64927890	6.09505	0.00256307	-0.000231934	0.995764	-0.00846731	0.00759126	-0.00823538	0.0062927				SPDYC	-9816	SYVN1 (-25888)	SPDYC (-9816)
	cg22297146	chr 15: 48470516	6.09387	0.00256597	0.000732261	0.910822	0.00597628	0.00472748	0.00524402	0.0105136	MYEF2;MYEF2	5'UTR;1stExon	Island	MYEF2	42	MYEF2 (41)
	cg22794304	chr 5: 169734762	6.09344	0.00256703	0.0110173	0.0168215	0.0137658	0.00356957	0.0027485	0.773922				LCP2	-9940	KCNIP1 (-46118)	LCP2 (-9941)
	cg24753061	chr 18: 19752362	6.09318	0.00256767	0.0151881	0.00702629	0.000731026	0.989441	-0.0144571	0.0119947	GATA6	Body	Island	GATA6	1469	GATA6 (2947)	CTAGE1 (245515)
	cg22925553	chr 4: 141471760	6.09222	0.00257005	-0.00696413	0.0506733	0.00307613	0.589426	0.0100403	0.00257317	ELMOD2	3'UTR		UCP1	18199	UCP1 (18198)	ELMOD2 (26449)
	cg25717464	chr 2: 225265963	6.09202	0.00257054	0.00967572	0.0361939	0.01397	0.00232307	0.0042943	0.520137	FAM124B;FAM124B	1stExon;1stExon		FAM124B	748	FAM124B (747)
	cg14122358	chr 17: 79829466	6.09089	0.00257331	0.00180994	0.0740334	0.00302146	0.00180367	0.00121152	0.314658	ARHGDIA	TSS1500	Island	ARHGDIA	-184	ARHGDIA (-185)
	cg16225491	chr 10: 76854090	6.08993	0.00257567	-0.0072273	0.00717043	-0.000319422	0.991127	0.00690788	0.0117893				DUSP13	5158	DUPD1 (-35819)	DUSP13 (14879)
	cg26263263	chr 10: 118893430	6.08984	0.0025759	0.0141276	0.0320904	0.0199276	0.00246493	0.00579998	0.559688	VAX1;VAX1	3'UTR;Body	N_Shore	VAX1	4382	KIAA1598 (-128343)	VAX1 (4381)
	cg13570585	chr 20: 8113573	6.08917	0.00257756	0.0075787	0.00986246	0.00854357	0.00541044	0.00096487	0.926964	PLCB1;PLCB1	Body;Body	Island	PLCB1	278	PLCB1 (278)
	cg01216100	chr 14: 105202338	6.08895	0.00257809	-0.00837666	0.00162915	-0.00441378	0.193378	0.00396288	0.232759	ADSSL1;ADSSL1	Body;Body		ADSSL1	6111	SIVA1 (-17131)	ADSSL1 (6111)
	cg16162391	chr 10: 29698368	6.08703	0.00258285	0.00699346	0.676123	0.0292161	0.00281827	0.0222227	0.0226978	LOC387647	TSS200	Island	LOC387647	-114	LYZL1 (120379)	SVIL (225532)
	cg09845015	chr 11: 70458994	6.08595	0.00258553	0.00421819	0.130362	0.00803591	0.00164462	0.00381772	0.19357	SHANK2;SHANK2	Body;Body		BC131767	9587	CTTN (214383)	SHANK2 (476847)
	cg20820759	chr 2: 121501069	6.08542	0.00258685	-0.00652152	0.00422804	-0.00107659	0.871106	0.00544493	0.022811			S_Shore	GLI2	7247	GLI2 (-53797)	INHBB (397351)
	cg12965553	chr 7: 26403802	6.0838	0.00259085	-0.00275966	0.130028	0.00221451	0.307306	0.00497417	0.00180216	SNX10	Body		SNX10	-142	SNX10 (72288)	SKAP2 (500538)
	cg26576454	chr 1: 94717263	6.08275	0.00259347	-0.00683488	0.00459601	-0.00652738	0.0121497	0.000307505	0.988964			S_Shelf	ARHGAP29	-13956	ABCD3 (-166669)	ARHGAP29 (-13957)
	cg05335955	chr 15: 83349264	6.08257	0.00259393	0.010385	0.0021764	0.00779053	0.0432329	-0.00259451	0.676718	AP3B2	Body	Island	AP3B2	-129	CPEB1 (-32537)	AP3B2 (29370)
	cg12977171	chr 11: 59521791	6.07977	0.00260089	0.00454828	0.00239324	0.00355568	0.0350294	-0.000992608	0.745727	STX3	TSS1500	N_Shore	STX3	-740	STX3 (-740)
	cg16567763	chr 12: 113373737	6.07958	0.00260136	0.00870825	0.0268369	0.0118602	0.0027364	0.00315194	0.621568			N_Shelf	OAS3	-2511	OAS3 (-2511)
	cg18212924	chr 14: 105608474	6.07936	0.00260191	0.00481972	0.0469377	0.00731311	0.00211472	0.00249339	0.442137	JAG2;JAG2	3'UTR;3'UTR	Island	JAG2	9266	GPR132 (-76721)	JAG2 (26686)
	cg05666036	chr 6: 101848236	6.07926	0.00260215	0.0390789	0.00218655	0.0293364	0.0431507	-0.00974249	0.67804	GRIK2;GRIK2;GRIK2	Body;Body;Body	N_Shore	GRIK2	1376	GRIK2 (1376)
	cg09115984	chr 16: 31214426	6.07905	0.00260267	0.0118514	0.00445558	0.00182517	0.887882	-0.0100262	0.0214638	PYCARD;PYCARD	TSS200;TSS200	S_Shore	PYCARD	-329	PYCARD (-330)
	cg02645710	chr 12: 85430085	6.07619	0.00260983	0.0160485	0.00165089	0.00844185	0.195122	-0.00760665	0.232215	TSPAN19;LRRIQ1;LRRIQ1	TSS200;TSS200;TSS200		LRRIQ1	-13	TSPAN19 (-31)
	cg01860706	chr 15: 68220285	6.07612	0.00261	-0.00500788	0.039603	-0.00734594	0.0022751	-0.00233806	0.495084				SKOR1	102345	PIAS1 (-126286)	SKOR1 (102345)

## Sheet: Supp Table 2
	Supplementary Table 2: The 1000 most significant differentially methylated positions (DMPs) identified from the Tukey's HSD test of control (CTL) and mild cognitive impairement (MCI) blood samples.
	The 1000 most significant probes in an analysis of CTL and MCI blood samples. Shown for each probe is chromosomal position (genome build 37), ANOVA F-statistic and accompanying p-value (p(F)), and per two-group comparison the difference in methylation and the p-value corrected for multiple comparisons by Tukey's HSD. Methylation data was corrected for the covariates of age, sex, cell type proport…
	ProbeID	Position	F	p (F)	CTL vs MCI		CTL vs AD		MCI vs AD		UCSC Gene	UCSC Gene Group	UCSC Relation to CpG Island	Gene Closest TSS	Distance Closest TSS	GREAT Annotation 1	GREAT Annotation 2
					Difference	Tukey's p	Difference	Tukey's p	Difference	Tukey's p
	cg17510385	chr 5: 912821	11.7679	1.23613e-05	-0.0145068	1.69611e-05	-0.00384222	0.479599	0.0106646	0.0024747	TRIP13	Body	Island	TRIP13	19853	NKD2 (-96346)	TRIP13 (19853)
	cg13026137	chr 6: 31701260	10.8103	2.99924e-05	0.0174353	2.52327e-05	0.0131446	0.00393022	-0.00429072	0.511276	CLIC1	Body	S_Shelf	CLIC1	3081	DDAH2 (-3222)
	cg18477928	chr 12: 111638391	10.0992	5.81355e-05	-0.0121164	3.28487e-05	-0.00765708	0.0216565	0.00445929	0.233971	CUX2	Body		CUX2	101071	CUX2 (166564)	FAM109A (168533)
	cg00499210	chr 11: 65190135	9.7306	8.20293e-05	0.00674317	4.47091e-05	0.00337814	0.0947823	-0.00336504	0.0768525	NEAT1	TSS200	Island	NEAT1	-133	SCYL1 (-102412)	FRMD8 (36095)
	cg18794145	chr 1: 39546949	11.3799	1.76904e-05	-0.00812681	5.27246e-05	-0.00770779	0.000336322	0.000419025	0.97296	MACF1	TSS200	N_Shore	MACF1	-139	MACF1 (-249991)	NDUFS5 (54983)
	cg07177123	chr 7: 30909162	9.98744	6.45263e-05	-0.00689743	5.33891e-05	-0.00241516	0.320026	0.00448227	0.0146758	FAM188B	Body		FAM188B	11796	GHRHR (-94473)	FAM188B (98130)
	cg06972724	chr 5: 130943742	9.45637	0.000106036	-0.018061	5.9805e-05	-0.0087218	0.119362	0.0093392	0.0693537	RAPGEF6;RAPGEF6;RAPGEF6;RAPGEF6;RAPGEF6;RAPGEF6	Body;Body;Body;Body;Body;Body		RAPGEF6	27187	RAPGEF6 (27186)	CDC42SE2 (344041)
	cg00852622	chr 1: 112531653	9.41675	0.000110047	0.016801	6.91194e-05	0.00724756	0.187336	-0.00955347	0.0422021	KCND3;KCND3;KCND3;KCND3	5'UTR;5'UTR;1stExon;1stExon	Island	KCND3	124	KCND3 (123)
	cg05728337	chr 21: 43277362	9.18747	0.000136448	-0.00665402	7.8437e-05	-0.00317367	0.133442	0.00348035	0.0706289	PRDM15;PRDM15	Body;Body	S_Shelf	PRDM15	22229	RIPK4 (-90114)	PRDM15 (22228)
	cg01191920	chr 7: 158217561	9.55919	9.63009e-05	-0.0277018	8.62884e-05	-0.0213127	0.00623448	0.00638907	0.595901	PTPRN2;PTPRN2;PTPRN2	Body;Body;Body	N_Shore	MIR595	107944	PTPRN2 (162920)
	cg16092895	chr 12: 54982717	9.04404	0.000156123	0.0158591	8.98561e-05	0.00760524	0.134619	-0.00825391	0.0753603	PPP1R1A	TSS1500	S_Shore	PPP1R1A	-274	PPP1R1A (-275)
	cg19701087	chr 6: 52859008	9.08376	0.000150404	0.0269028	9.55308e-05	0.0115807	0.200058	-0.0153221	0.0466785	GSTA4	Body	N_Shore	AK125212	46	GSTA3 (-84513)	GSTA4 (1169)
	cg00698332	chr 20: 35235117	8.80347	0.000195751	0.0049849	0.000108031	0.00281357	0.0667597	-0.00217133	0.168076	C20orf24;C20orf24;C20orf24	Body;Body;Body	S_Shore	C20orf24	981	TGIF2 (33242)	SLA2 (39501)
	cg02375065	chr 16: 67316159	8.92673	0.000174321	-0.0104772	0.000111232	-0.00450875	0.205836	0.00596843	0.0491063	PLEKHG4;PLEKHG4;PLEKHG4;PLEKHG4;PLEKHG4	Body;Body;Body;Body;Body	S_Shelf	PLEKHG4	2668	PLEKHG4 (3110)	KCTD19 (44501)
	cg02827082	chr 18: 7012277	8.99364	0.000163694	-0.0112568	0.000112652	-0.0045309	0.250892	0.00672588	0.0367354	LAMA1	Body	S_Shore	LAMA1	-46322	LAMA1 (105535)	ARHGAP28 (177846)
	cg20607221	chr 2: 241078542	8.74339	0.000207139	-0.0123723	0.000120592	-0.00593215	0.143863	0.00644015	0.0819444	OTOS	3'UTR	S_Shelf	OTOS	1531	OR6B3 (-93054)	OTOS (1530)
	cg26540410	chr 7: 44579425	8.72891	0.000209982	-0.0105912	0.000133748	-0.00707122	0.0254849	0.00351997	0.36123	NPC1L1;NPC1L1	Body;Body		NPC1L1	1489	CAMK2B (-214196)	NPC1L1 (1488)
	cg04239967	chr 17: 63534625	8.60933	0.000235015	-0.00985954	0.000134124	-0.00593166	0.05016	0.00392788	0.232714	AXIN2	Body	Island	AXIN2	20229	AXIN2 (23114)	RGS9 (401170)
	cg24963041	chr 11: 102402413	8.72146	0.000211461	-0.00991374	0.000134357	-0.00430743	0.206766	0.00560631	0.0546241	MMP7	TSS1500		MMP7	-935	MMP7 (-936)
	cg13253856	chr 6: 1702693	9.99464	6.4094e-05	-0.00850153	0.000137431	-0.00153038	0.761553	0.00697115	0.00254673	GMDS	Body		AK024936	26413	FOXC1 (92013)	GMDS (543174)
	cg05374569	chr 6: 17413083	8.55551	0.000247244	-0.013049	0.000137684	-0.00713256	0.0844551	0.00591644	0.153052	CAP2	5'UTR		CAP2	19348	FAM8A1 (-187434)	CAP2 (19348)
	cg14869028	chr 1: 32042161	8.81669	0.00019333	0.0122739	0.000144434	0.00887422	0.0142942	-0.00339964	0.495377	TINAGL1;TINAGL1	5'UTR;1stExon		TINAGL1	76	TINAGL1 (76)
	cg26649232	chr 19: 40430595	8.82786	0.000191309	0.00886103	0.000145773	0.00329873	0.316802	-0.00556229	0.0292327	FCGBP	Body	Island	FCGBP	9938	FBL (-93542)	FCGBP (9937)
	cg16048942	chr 17: 1953617	8.52656	0.000254084	-0.00282427	0.00014792	-0.00173829	0.0453323	0.00108597	0.2609	MIR132;MIR212	TSS1500;Body	Island	MIR212	57	HIC1 (-5986)	OVCA2 (8341)
	cg26372400	chr 12: 52300922	8.84356	0.000188504	0.0140966	0.000156332	0.00492621	0.365854	-0.00917041	0.0233638	ACVRL1	TSS1500	Island	ACVRL1	231	FIGNL2 (-75222)	ACVRL1 (-5190)
	cg01788029	chr 4: 123301064	8.48565	0.000264077	-0.00588455	0.00015835	-0.00373113	0.0386583	0.00215341	0.298719	ADAD1;ADAD1;ADAD1	5'UTR;5'UTR;5'UTR	S_Shore	ADAD1	470	ADAD1 (470)
	cg02902186	chr 8: 118683119	8.39772	0.000286916	-0.00903077	0.000163123	-0.00530486	0.0613598	0.00372591	0.217221				MED30	150155	MED30 (150155)	EXT1 (440938)
	cg00148825	chr 4: 124427195	8.39003	0.000289003	0.0153139	0.000166345	0.00765732	0.131552	-0.00765655	0.107979			S_Shore	TRNA_Cys	2881	SPRY1 (109240)
	cg12748499	chr 1: 244374172	8.40452	0.000285079	-0.00694415	0.000166886	-0.00336816	0.148165	0.00357599	0.0945939				C1orf100	-141764	ZNF238 (159612)	ADSS (241263)
	cg04727116	chr 5: 40679832	8.83721	0.000189633	-0.00666767	0.000167814	-0.00222268	0.403405	0.004445	0.0200933	PTGER4	TSS200	Island	PTGER4	-199	PTGER4 (-199)
	cg07138962	chr 14: 100035588	8.3563	0.000298354	0.0212184	0.000168321	0.0112467	0.103103	-0.00997175	0.139825	CCDC85C	Body		Y_RNA	-13765	HHIPL1 (-75891)	CCNK (87850)
	cg21541638	chr 3: 61236016	8.83876	0.000189357	0.0197693	0.000168462	0.00656492	0.406362	-0.0132044	0.0198379	FHIT;FHIT	5'UTR;5'UTR	N_Shore	FHIT	1117	FHIT (1116)
	cg00306267	chr 10: 112053796	8.35535	0.000298619	-0.0115164	0.000169227	-0.00600246	0.111172	0.00551394	0.130075	SMNDC1	3'UTR		SMNDC1	10911	SMNDC1 (10910)	MXI1 (86434)
	cg14718495	chr 3: 19268469	8.32952	0.000305992	-0.00964623	0.000172772	-0.00549868	0.073296	0.00414755	0.192946	KCNH8	Body		KCNH8	78453	KCNH8 (78453)	EFHB (707236)
	cg11290182	chr 10: 130831273	8.74037	0.000207728	-0.00837079	0.000174881	-0.00632309	0.010858	0.0020477	0.585031				MGMT	-434180	MKI67 (-906806)	MGMT (-434180)
	cg00469083	chr 16: 78601838	8.29653	0.000315671	-0.00612907	0.000184208	-0.00301007	0.144585	0.003119	0.102629	WWOX	Body		WWOX	468512	WWOX (468512)
	cg03595439	chr 2: 232574653	8.35219	0.00029951	-0.00875349	0.000197187	-0.00371275	0.23799	0.00504074	0.0561984	PTMA;PTMA	Body;Body	Island	PTMA	163	PTMA (1419)	PDE6D (71320)
	cg00808648	chr 14: 105779910	8.22256	0.000338513	0.0177508	0.000197237	0.0107541	0.0550984	-0.00699671	0.255819	PACS2;PACS2	TSS1500;TSS1500	N_Shore	PACS2	-841	PACS2 (-841)
	cg22693994	chr 1: 11085219	8.21477	0.000341013	-0.0170504	0.000201822	-0.00822854	0.157599	0.00882189	0.0976494	TARDBP	3'UTR		TARDBP	12541	TARDBP (12541)	MASP2 (22076)
	cg16624124	chr 5: 124476664	8.31304	0.00031079	-0.0123263	0.0002047	-0.00523151	0.239116	0.0070948	0.0570858				ZNF608	-392164	ZNF608 (-395800)
	cg07795968	chr 20: 42817380	8.12893	0.000369829	0.0193691	0.000210227	0.0104313	0.102044	-0.00893782	0.157654	JPH2;JPH2	TSS1500;TSS1500		JPH2	-1162	JPH2 (-1163)
	cg25917853	chr 6: 84568757	10.3657	4.53499e-05	-0.0289954	0.00021939	-0.00203908	0.96142	0.0269564	0.000748153	CYB5R4	TSS1500	N_Shore	CYB5R4	-612	CYB5R4 (-612)
	cg22851781	chr 9: 133799053	8.19123	0.000348685	-0.0144743	0.000219902	-0.00948828	0.0355071	0.00498603	0.357091	FIBCD1;FIBCD1	Body;Body	Island	FIBCD1	15186	QRFP (-29829)	FIBCD1 (15185)
	cg26525025	chr 12: 52521183	8.21563	0.000340737	0.011544	0.000223169	0.00493987	0.237194	-0.00660409	0.0608403				bpl 41-16	47704	C12orf44 (57426)	KRT80 (64600)
	cg25934700	chr 22: 50644755	8.14067	0.00036575	-0.0056609	0.000226944	-0.00365832	0.0394104	0.00200258	0.339143	SELO	Body	Island	SELO	10	PANX2 (35596)	TUBGCP6 (38644)
	cg16563569	chr 1: 17519808	8.70661	0.000214437	-0.00798548	0.000239834	-0.00224195	0.539306	0.00574352	0.0130433				PADI1	-11812	PADI2 (-73861)	PADI1 (-11812)
	cg26070487	chr 10: 47086508	8.84845	0.000187639	-0.00780674	0.000240205	-0.00660612	0.00440474	0.00120062	0.815276	PPYR1	5'UTR	S_Shelf	PPYR1	-275	PPYR1 (2975)	ANXA8L1 (87613)
	cg01913958	chr 14: 24658184	7.97373	0.000428302	0.00449192	0.000246366	0.00236052	0.118528	-0.0021314	0.147494	IPO4	TSS200	Island	IPO4	-109	IPO4 (829)
	cg01215682	chr 1: 3424530	7.9614	0.000433332	-0.0078797	0.000248867	-0.00449603	0.0817234	0.00338367	0.208165	MEGF6	Body	N_Shore	MEGF6	23482	ARHGEF16 (53384)	MEGF6 (103528)
	cg25174844	chr 15: 73195113	8.27463	0.000322267	0.0492306	0.000255298	0.036354	0.0160078	-0.0128765	0.557367				ADPGK	-118446	NEO1 (-149711)	ADPGK (-118988)
	cg23754392	chr 10: 22611454	9.24432	0.00012936	0.0140205	0.000265933	0.00246903	0.786281	-0.0115515	0.00379278	BMI1	5'UTR	N_Shelf	BMI1	1316	SPAG6 (-22919)	COMMD3-BMI1 (6143)
	cg16538964	chr 10: 133758887	8.59311	0.000238635	-0.00754693	0.000266664	-0.00211484	0.544995	0.00543209	0.0137149	PPP2R2D;PPP2R2D;PPP2R2D	Body;Body;Body		PPP2R2D	5353	PPP2R2D (10928)	BNIP3 (36547)
	cg04331694	chr 16: 50104184	7.91516	0.000452717	-0.00680683	0.00027072	-0.00329565	0.16645	0.00351118	0.107524	HEATR3	Body	S_Shelf	HEATR3	4304	PAPD5 (-82644)	HEATR3 (4304)
	cg12137439	chr 21: 44983258	9.89752	7.01795e-05	-0.00914949	0.000271075	-0.000840703	0.936707	0.00830878	0.00122182	HSF2BP	Body	N_Shore	DQ577420	-1811	SIK1 (-136257)	HSF2BP (96115)
	cg19239148	chr 19: 34663206	8.07445	0.000389379	0.00609314	0.000271514	0.00424248	0.0257601	-0.00185066	0.457973	LSM14A;LSM14A	TSS200;TSS200	Island	LSM14A	-145	LSM14A (-145)
	cg21814238	chr 11: 72343473	9.52626	9.93158e-05	-0.00865466	0.000274572	-0.00836849	0.00100865	0.000286163	0.990749	PDE2A;PDE2A;PDE2A;PDE2A	Body;Body;Body;Body		PDE2A	10031	CLPB (-197906)	PDE2A (42023)
	cg11331556	chr 5: 32312356	7.89106	0.000463167	-0.0147474	0.000291332	-0.00667001	0.211683	0.00807743	0.0832244	MTMR12	Body	Island	MTMR12	758	MTMR12 (757)
	cg01295673	chr 12: 118453982	7.77317	0.000517884	0.0190142	0.000299295	0.0102456	0.112335	-0.00876866	0.171124	RFC5;RFC5;RFC5;RFC5	TSS1500;TSS1500;TSS1500;TSS1500	N_Shore	RFC5	-523	RFC5 (-523)
	cg18802998	chr 3: 172444423	8.01839	0.000410585	-0.0162623	0.000301067	-0.0116029	0.0226395	0.00465938	0.50347				NCEH1	-15415	ECT2 (-27875)	NCEH1 (-15416)
	cg12212591	chr 7: 73021662	9.82451	7.51344e-05	0.0108484	0.000307628	0.000889538	0.950057	-0.00995891	0.00118018	MLXIPL;MLXIPL;MLXIPL;MLXIPL	Body;Body;Body;Body	Island	MLXIPL	-508	TBL2 (-28650)	MLXIPL (17207)
	cg04484075	chr 9: 139159559	8.45467	0.000271906	0.0130799	0.000313307	0.00356914	0.568986	-0.00951076	0.0137395			Island	QSOX2	-21872	GPSM1 (-62372)	QSOX2 (-21873)
	cg02375409	chr 12: 4488749	7.79467	0.000507441	0.0268145	0.000319038	0.0173362	0.0449773	-0.00947826	0.355576	FGF23;FGF23	5'UTR;1stExon		FGF23	145	FGF23 (144)
	cg26463621	chr 18: 13219222	7.77255	0.00051819	0.0172301	0.000326281	0.00782443	0.213838	-0.00940567	0.0876453	C18orf1;C18orf1	5'UTR;5'UTR	S_Shore	C18orf1	437	C18orf1 (437)
	cg18823849	chr 8: 19094722	8.52713	0.000253947	-0.00902034	0.000327281	-0.00226132	0.622778	0.00675902	0.0108868			N_Shore	LOC100128993	8310	PSD3 (-223527)	SH2D4A (-76764)
	cg10956811	chr 1: 157071076	8.15637	0.000360362	-0.0137831	0.000328072	-0.0106919	0.0121607	0.00309121	0.659264	ETV3L	TSS1500		ETV3L	-1476	ETV3L (-1477)
	cg17736840	chr 1: 75140187	8.08605	0.000385131	-0.0127349	0.000330397	-0.009683	0.0144437	0.00305186	0.621855	C1orf173	TSS1500		C1orf173	-765	TYW3 (-58648)	FPGT-TNNI3K (476292)
	cg27222669	chr 17: 48711658	7.9973	0.000418856	0.0255157	0.000335223	0.0091916	0.378613	-0.0163241	0.0364511	ABCC3;ABCC3	TSS1500;TSS1500	N_Shore	ABCC3	-559	ABCC3 (-559)
	cg18572653	chr 10: 72200922	7.63391	0.000590975	0.017627	0.000344381	0.0100161	0.0921952	-0.0076109	0.218245	NODAL	Body	Island	NODAL	543	NODAL (542)
	cg04862002	chr 17: 9074365	8.68691	0.000218453	-0.0186434	0.000355197	-0.00388976	0.722624	0.0147536	0.00692257	NTN1	Body		NTN1	149507	NTN1 (149507)	STX8 (404909)
	cg00857921	chr 1: 92257380	7.67064	0.000570746	0.0183003	0.000356321	0.0117055	0.0500683	-0.00659478	0.34678	TGFBR3	Body		Metazoa_SRP	38246	TGFBR3 (94455)	HSP90B3P (156813)
	cg03778909	chr 17: 80833393	8.02361	0.00040856	0.0161767	0.000360478	0.0124212	0.0139652	-0.00375553	0.643489	TBCD	Body	S_Shelf	TBCD	-20307	ZNF750 (-35463)	B3GNTL1 (176292)
	cg11076434	chr 6: 10464902	8.08101	0.000386972	-0.0215638	0.000363549	-0.0169004	0.0117979	0.00466347	0.682296				GCNT2	-27553	GCNT2 (-121090)	TFAP2A (-49433)
	cg08043565	chr 11: 12308645	7.99211	0.00042092	-0.0103116	0.000366369	-0.00347243	0.431856	0.00683917	0.0298043	MICALCL;MICALCL	1stExon;5'UTR		MICALCL	199	MICALCL (199)
	cg05476094	chr 11: 76733236	7.58734	0.000617668	-0.00846785	0.000369137	-0.00511039	0.0699908	0.00335747	0.27968	ACER3	3'UTR		B3GNT6	-12198	B3GNT6 (-12198)	ACER3 (161320)
	cg24862668	chr 16: 25703160	7.71696	0.000546222	0.0108901	0.00037095	0.00742986	0.0340586	-0.00346024	0.440256	HS3ST4	TSS200	Island	HS3ST4	-186	HS3ST4 (-186)
	cg24766104	chr 19: 16309072	7.57239	0.000626489	-0.0076802	0.000371961	-0.00388268	0.153422	0.00379753	0.139508	AP1M1;AP1M1	Body;Body	Island	AP1M1	408	AP1M1 (408)
	cg16269418	chr 1: 155043883	8.00583	0.000415489	0.0144494	0.000376838	0.0111987	0.0132412	-0.00325071	0.662559			Island	LOC100505666	-7416	EFNA3 (-7464)	ADAM15 (20122)
	cg20912172	chr 1: 211500571	8.03154	0.000405509	0.00554013	0.000382886	0.00434964	0.0119702	-0.00119049	0.687381	TRAF5;TRAF5	5'UTR;5'UTR	Island	TRAF5	424	TRAF5 (424)
	cg11615634	chr 4: 141415372	8.34892	0.000300439	-0.00674419	0.000387862	-0.00574796	0.0056275	0.000996228	0.837699			N_Shelf	BC041818	4114	CLGN (-66558)	ELMOD2 (-29939)
	cg06675190	chr 15: 89346205	7.87165	0.000471755	0.0211692	0.000395993	0.00733977	0.414496	-0.0138294	0.0341723	ACAN;ACAN	TSS1500;TSS1500	Island	ACAN	-468	ACAN (-468)
	cg00974761	chr 17: 33866073	8.19896	0.000346147	-0.0156277	0.000403954	-0.0130128	0.00725645	0.00261492	0.797781	SLFN12L	TSS1500		SLFN12L	-1358	SLFN12L (-51316)	SLFN14 (19036)
	cg13002939	chr 4: 55094499	7.70962	0.000550036	0.00581555	0.000407582	0.00224396	0.337932	-0.00357158	0.0507663	PDGFRA	TSS1500	Island	PDGFRA	-764	PDGFRA (-764)
	cg04112866	chr 2: 105925965	8.90522	0.000177883	0.016864	0.000412744	0.0160227	0.00176994	-0.00084128	0.980146	TGFBRAP1;TGFBRAP1	5'UTR;5'UTR		TGFBRAP1	-10803	TGFBRAP1 (20182)	GPR45 (67766)
	cg02747950	chr 15: 63526883	8.8626	0.000185158	0.0149955	0.000414408	0.0141691	0.00189848	-0.000826421	0.975836	RAB8B	Body		APH1B	-42865	APH1B (-42865)	RAB8B (45156)
	cg03622664	chr 13: 21371628	7.71711	0.000546145	-0.00636059	0.000419165	-0.00237948	0.361872	0.00398111	0.0458701	XPO4	Body		N6AMT2	-23533	N6AMT2 (-23572)	XPO4 (105284)
	cg06945634	chr 8: 30413794	7.43908	0.000711008	-0.00764824	0.000421715	-0.0039425	0.147202	0.00370573	0.155483	RBPMS;RBPMS;RBPMS	Body;Body;Body		RBPMS	78480	GTF2E2 (101943)	RBPMS (171851)
	cg00083833	chr 16: 50583273	7.85953	0.000477205	0.0220906	0.000427173	0.00727193	0.455496	-0.0148187	0.0295858	NKD1	Body	Island	NKD1	1033	NKD1 (1033)	SNX20 (131990)
	cg22079043	chr 11: 1785631	7.87603	0.000469804	0.0218816	0.000429008	0.00708967	0.466969	-0.0147919	0.0281062	CTSD;HCCA2	TSS1500;TSS200	S_Shore	MOB2	-130	CTSD (-410)
	cg08762472	chr 5: 1891789	7.4221	0.000722567	0.0284574	0.000432619	0.0143379	0.161172	-0.0141194	0.14315				IRX4	-8909	IRX4 (-8910)	IRX2 (859979)
	cg23034362	chr 1: 3200586	7.71873	0.000545306	0.0211747	0.000432814	0.00769679	0.38446	-0.0134779	0.0419372	PRDM16;PRDM16	Body;Body	N_Shelf	MIR4251	156048	ARHGEF16 (-170560)	PRDM16 (214845)
	cg20525037	chr 3: 64203257	8.11222	0.00037572	-0.0104025	0.00043732	-0.00279042	0.593621	0.00761211	0.0156401	PRICKLE2	5'UTR		PRICKLE2	7874	PSMD6 (-194138)	PRICKLE2 (7873)
	cg02235659	chr 3: 45066580	7.41759	0.000725669	0.0159953	0.000444763	0.00990857	0.0651286	-0.00608673	0.318011	CLEC3B	TSS1500		CLEC3B	-1178	CLEC3B (-1178)
	cg16354520	chr 1: 152671707	8.56643	0.000244713	-0.0174364	0.000459858	-0.0160378	0.00282292	0.00139857	0.950204	LCE2A	3'UTR		LCE2A	330	LCE2A (868)
	cg01565824	chr 17: 79361553	7.50415	0.000668405	0.0149882	0.000463533	0.010319	0.0354067	-0.00466912	0.465051			Island	BAHCC1	-11986	TMEM105 (-57080)	BAHCC1 (-11986)
	cg13859639	chr 11: 2846716	9.52964	9.90028e-05	0.01409	0.000480487	0.0148011	0.000535844	0.000711126	0.980093	KCNQ1;KCNQ1	Body;Body		KCNQ1DN	-44546	CDKN1C (60278)	KCNQ1 (380496)
	cg02869929	chr 13: 28527832	9.47164	0.00010453	0.0125157	0.000483523	0.000702764	0.97763	-0.011813	0.00121707			Island	ATP5EP2	8490	CDX2 (15484)	PDX1 (33665)
	cg11748260	chr 6: 30624395	7.33433	0.000785403	0.0155988	0.000483654	0.00749792	0.194283	-0.00810088	0.123036	DHX16;DHX16	Body;Body		DHX16	5365	C6orf136 (9580)	DHX16 (16434)
	cg10201685	chr 7: 44315903	9.17929	0.0001375	0.0186735	0.000485537	0.018882	0.000919277	0.000208508	0.999018	CAMK2B;CAMK2B;CAMK2B;CAMK2B;CAMK2B;CAMK2B;CAMK2B;CAMK2B	Body;Body;Body;Body;Body;Body;Body;Body		CAMK2B	-45957	CAMK2B (49326)	YKT6 (75326)
	cg14411375	chr 17: 49243027	8.13618	0.000367305	0.0151061	0.000490541	0.00362291	0.663161	-0.0114832	0.0121562	NME2;NME2;NME2;NME1-NME2;NME2;NME2	1stExon;TSS1500;TSS1500;Body;5'UTR;TSS1500	N_Shore	NME2	232	NME1-NME2 (12131)	MBTD1 (94399)
	cg04854282	chr 4: 178682852	7.25571	0.000846358	0.0159556	0.000509293	0.00809492	0.163633	-0.0078607	0.153325	LOC285501	Body		LOC285501	32942	AGA (-319196)
	cg15726169	chr 6: 53661064	7.2296	0.000867631	0.0226342	0.000516773	0.0119236	0.142869	-0.0107106	0.17758	LRRC1	Body	S_Shore	LRRC1	1531	MLIP (-315180)	LRRC1 (1531)
	cg16265859	chr 1: 19401069	7.66946	0.000571383	0.0122347	0.000521539	0.00396104	0.476919	-0.00827362	0.0307366	UBR4	3'UTR		AX747516	936	ALDH4A1 (-171777)	UBR4 (135676)
	cg22279415	chr 5: 159343231	8.267	0.000324599	-0.0147523	0.000526494	-0.00300418	0.745641	0.0117481	0.00838758	ADRA1B	TSS1500	Island	ADRA1B	-508	ADRA1B (-508)
	cg21785067	chr 1: 54587182	7.22874	0.000868348	0.0142743	0.000531276	0.00700104	0.185746	-0.00727325	0.136355			N_Shore	CDCP2	32261	CDCP2 (32260)	TCEANC2 (67909)
	cg12068916	chr 8: 17267342	7.87366	0.00047086	-0.0119642	0.000535765	-0.00992513	0.0089957	0.0020391	0.798093	MTMR7	Body	N_Shelf	MTMR7	3698	MTMR7 (3697)	VPS37A (162942)
	cg23461824	chr 7: 134605363	7.18337	0.000906641	-0.0166574	0.000546081	-0.00850868	0.162479	0.00814868	0.160145	CALD1;CALD1;CALD1;CALD1;CALD1	Body;Body;Body;Body;Body		CALD1	133	AGBL3 (-65895)	CALD1 (141200)
	cg07509364	chr 20: 29610620	7.17296	0.000915664	0.0152558	0.00054736	0.00878914	0.0999676	-0.0064667	0.251766	FRG1B	TSS1500	N_Shore	FRG1B	-1258	DEFB115 (-234846)
	cg23166773	chr 1: 243659016	7.16429	0.000923247	0.0163785	0.000564744	0.00994873	0.0785068	-0.00642973	0.307414	SDCCAG8;AKT3	Body;3'UTR		Mir_584	70725	SDCCAG8 (239710)	AKT3 (347567)
	cg10476260	chr 2: 74682101	7.13469	0.000949626	0.00597348	0.000568476	0.00314169	0.147434	-0.00283178	0.180517	INO80B	TSS200	Island	INO80B	-48	WBP1 (-3425)	INO80B (-48)
	cg02548368	chr 5: 96452274	8.14816	0.00036317	-0.0118426	0.00057791	-0.0024355	0.744176	0.00940712	0.00911327	LIX1	Body		LIX1	26246	RIOK2 (66730)	LNPEP (158119)
	cg15903421	chr 9: 117267460	7.10708	0.000974909	0.0145737	0.000587821	0.00854267	0.0944792	-0.00603104	0.271913	DFNB31;DFNB31	5'UTR;1stExon	Island	DFNB31	276	DFNB31 (275)
	cg02742971	chr 2: 19558059	7.32514	0.000792299	0.00966025	0.000588485	0.00374495	0.352905	-0.0059153	0.0595865	OSR1	5'UTR	Island	OSR1	313	OSR1 (312)
	cg04743876	chr 7: 130013617	7.20545	0.000887798	0.00662877	0.000595727	0.00286035	0.276387	-0.00376842	0.0877442				AK097910	-4230	CPA1 (-6672)	CPA5 (28988)
	cg14242936	chr 12: 52404134	7.10913	0.000973008	0.0138674	0.000599734	0.00849154	0.077011	-0.00537583	0.319537	GRASP	Body	S_Shelf	GRASP	-170	NR4A1 (-41051)	GRASP (3387)
	cg25514104	chr 17: 8899225	7.91916	0.000451006	-0.00642803	0.000612242	-0.00150557	0.683917	0.00492246	0.0130212				NTN1	-25633	PIK3R5 (-83392)	NTN1 (-25633)
	cg02768721	chr 7: 158221370	7.18235	0.000907518	0.0149333	0.000613925	0.0100512	0.0461253	-0.00488213	0.444553	PTPRN2;PTPRN2;PTPRN2	Body;Body;Body	S_Shore	MIR595	104135	PTPRN2 (159111)
	cg21816336	chr 2: 101924912	7.41932	0.000724475	-0.00298699	0.000619688	-0.00102054	0.447299	0.00196645	0.0396658	RNF149	1stExon	Island	RNF149	266	RNF149 (265)
	cg06705930	chr 11: 31823191	7.4726	0.000688732	0.0256859	0.000636007	0.00822697	0.494135	-0.0174589	0.0326169	PAX6;PAX6;PAX6	Body;Body;Body	S_Shore	PAX6	4819	PAX6 (16317)	ELP4 (291895)
	cg07557424	chr 9: 34613043	10.353	4.58882e-05	0.00664546	0.00063676	-0.000484331	0.96399	-0.00712979	0.000257255	C9orf23;C9orf23	TSS1500;TSS1500	S_Shore	C9orf23	-933	C9orf23 (-934)
	cg07565928	chr 17: 47022063	7.02391	0.00105524	0.00233315	0.000641996	0.00138451	0.0918508	-0.000948635	0.288785	SNF8	1stExon	Island	SNF8	91	SNF8 (90)
	cg06669056	chr 4: 5570715	7.17177	0.000916704	-0.00916973	0.000644465	-0.00632969	0.0403343	0.00284005	0.485268	EVC2;EVC2	Body;Body	S_Shore	C4orf6	43833	C4orf6 (43833)	EVC2 (139578)
	cg03141944	chr 2: 206595862	7.16398	0.000923518	-0.0067488	0.000650897	-0.00466517	0.0401546	0.00208363	0.487969	NRP2;NRP2;NRP2;NRP2;NRP2;NRP2	Body;Body;Body;Body;Body;Body		NRP2	48504	NRP2 (48639)	INO80D (355043)
	cg26934683	chr 1: 204658803	8.2703	0.000323588	-0.00588209	0.000667522	-0.0055355	0.00292407	0.000346587	0.974167			S_Shelf	LRRN2	-4206	LRRN2 (-4207)
	cg10975391	chr 1: 201632478	7.48749	0.000679062	-0.00955353	0.000676696	-0.00764723	0.0141654	0.00190631	0.741587	NAV1	Body		NAV1	15029	IPO9 (-165809)	NAV1 (15029)
	cg27168573	chr 12: 120700929	7.10404	0.000977731	0.0120157	0.00067973	0.00822521	0.0434974	-0.00379051	0.475058	PXN;PXN	Body;Body	N_Shelf	PXN	2645	RPLP0 (-61916)	PXN (2644)
	cg24842334	chr 7: 157647224	7.05498	0.00102449	0.0139687	0.000681348	0.00925028	0.0530271	-0.00471839	0.426386	PTPRN2;PTPRN2;PTPRN2	Body;Body;Body	N_Shore	LOC100506585	-52	DNAJB6 (517515)	PTPRN2 (733257)
	cg26924104	chr 5: 133340445	7.20984	0.000884098	-0.00503726	0.000682614	-0.00365873	0.029653	0.00137852	0.57089	VDAC1	TSS200	Island	VDAC1	212	VDAC1 (378)
	cg12323347	chr 10: 112256517	7.82879	0.000491301	0.0170426	0.00068441	0.0148799	0.00653508	-0.00216267	0.886146	DUSP5	TSS1500	N_Shore	DUSP5	-1107	DUSP5 (-1107)
	cg06724236	chr 14: 67853825	6.9617	0.00111967	0.0162447	0.000699441	0.00784135	0.208118	-0.00840339	0.138669	PLEK2	3'UTR		PLEK2	25003	PLEK2 (25002)	EIF2S1 (26792)
	cg13189434	chr 6: 33139083	7.02643	0.00105272	-0.00974684	0.000700917	-0.00427644	0.272814	0.0054704	0.0983439	COL11A2;COL11A2;COL11A2	Body;Body;Body		COL11A2	6587	COL11A2 (21161)	HLA-DPB1 (95381)
	cg10681065	chr 7: 100239172	8.03779	0.000403116	0.02162	0.000710078	0.0198068	0.00411627	-0.00181326	0.948809	TFR2;TFR2	5'UTR;1stExon		TFR2	29	TFR2 (28)
	cg09695851	chr 17: 3907499	7.33566	0.000784415	0.0153535	0.00072043	0.011968	0.0181807	-0.00338554	0.696527			Island	AB062083	2513	ATP2A3 (-39742)	ZZEF1 (138753)
	cg25030832	chr 2: 242751949	7.05101	0.00102836	-0.00851034	0.000726854	-0.00588146	0.042252	0.00262888	0.493106	NEU4;NEU4;NEU4;NEU4;NEU4	TSS200;5'UTR;TSS200;TSS200;5'UTR	N_Shelf	NEU4	-80	NEU4 (1790)	PDCD1 (49108)
	cg10140957	chr 16: 58768477	11.4852	1.60486e-05	0.0224568	0.000734053	-0.00426198	0.784038	-0.0267187	5.19196e-05	GOT2	TSS1500	S_Shore	GOT2	-231	GOT2 (-232)
	cg15145767	chr 3: 50306428	6.93257	0.00115119	-0.00971342	0.000734875	-0.00453372	0.232619	0.00517969	0.124569	SEMA3B;SEMA3B	5'UTR;5'UTR		SEMA3B	123	C3orf45 (-10089)	SEMA3B (1389)
	cg18087306	chr 19: 2446487	7.05686	0.00102265	0.0156015	0.000736201	0.0109033	0.0396276	-0.00469817	0.511271	LMNB2	Body	S_Shore	LMNB2	10471	TIMM13 (-18613)	LMNB2 (10470)
	cg18167340	chr 1: 44679636	7.51656	0.000660578	0.0167488	0.000740585	0.00455929	0.607165	-0.0121895	0.021734	DMAP1;DMAP1;DMAP1	Body;Body;Body	S_Shore	DMAP1	512	DMAP1 (512)
	cg02128112	chr 16: 48844757	7.01696	0.00106226	0.0200921	0.000741157	0.00835942	0.313537	-0.0117327	0.0831124			Island	U6	-79045	N4BP1 (-200638)	CBLN1 (470984)
	cg21653149	chr 17: 4108148	7.13452	0.000949777	-0.0114865	0.000745147	-0.00424528	0.400064	0.00724127	0.0556392	ANKFY1;ANKFY1	Body;Body		ANKFY1	58994	ANKFY1 (59125)	CYB5D2 (61687)
	cg03036373	chr 14: 37051902	6.86046	0.0012331	0.0132468	0.000746608	0.00705659	0.151159	-0.00619021	0.201626	NKX2-8	TSS200	N_Shore	NKX2-8	-116	NKX2-8 (-117)
	cg03735592	chr 6: 138821354	7.36558	0.000762428	0.0162973	0.000749281	0.00494791	0.538452	-0.0113494	0.0299728	NHSL1;NHSL1	TSS1500;Body		NHSL1	-775	ECT2L (-295893)	HEBP2 (96019)
	cg13736939	chr 7: 157647241	6.87432	0.00121691	0.0162962	0.000758991	0.00999248	0.0831623	-0.00630368	0.333332	PTPRN2;PTPRN2;PTPRN2	Body;Body;Body	N_Shore	LOC100506585	-35	DNAJB6 (517532)	PTPRN2 (733240)
	cg00118808	chr 9: 132097931	7.09571	0.000985517	0.0108318	0.00076429	0.00404879	0.393172	-0.00678303	0.0583697			N_Shore	AX747401	-871	METTL11A (-290503)	PPP2R4 (224704)
	cg26192309	chr 1: 211765568	7.68956	0.000560595	-0.0109349	0.000777242	-0.00955434	0.00709165	0.00138055	0.889169				SLC30A1	-13469	SLC30A1 (-13470)	NEK2 (83403)
	cg14460735	chr 1: 246728727	7.09689	0.000984407	0.0304978	0.000782368	0.0111436	0.410948	-0.0193542	0.0546716	CNST;TFB2M;CNST	TSS1500;Body;TSS1500	N_Shore	TFB2M	838	CNST (-911)	TFB2M (837)
	cg06494421	chr 11: 130356164	7.15994	0.000927075	-0.00657037	0.000784502	-0.00226772	0.452167	0.00430265	0.0455167				ADAMTS15	37296	ADAMTS15 (37296)	SNX19 (430217)
	cg01940508	chr 17: 5185538	7.09551	0.000985699	-0.00680428	0.000787767	-0.00501799	0.0286761	0.0017863	0.603224	RABEP1;RABEP1	TSS200;TSS200	Island	RABEP1	-19	RABEP1 (-19)
	cg00831710	chr 8: 144240945	6.82942	0.00127014	0.01957	0.000798864	0.00943437	0.215219	-0.0101356	0.143273	LY6H;LY6H;LY6H	Body;Body;Body	Island	LY6H	512	LY6H (809)
	cg27143946	chr 16: 22744814	6.97133	0.00110945	-0.0150313	0.000802133	-0.00603214	0.343897	0.00899916	0.0755368				MIR548D2	15212	HS3ST2 (-81045)	LOC100132247 (219971)
	cg13277040	chr 20: 62716332	8.09776	0.00038089	0.0113826	0.000805035	0.00173581	0.856341	-0.0096468	0.00617885	OPRL1;C20orf201;OPRL1	5'UTR;TSS1500;5'UTR	Island	OPRL1	-36	OPRL1 (-36)
	cg16627198	chr 17: 51835167	6.94001	0.00114305	0.00970829	0.000818216	0.00394006	0.336769	-0.00576823	0.0790621			S_Shore	KIF2B	-65071	KIF2B (-65071)
	cg23028941	chr 6: 133824178	7.03586	0.00104331	-0.00844646	0.000818398	-0.0061732	0.0310933	0.00227326	0.589665	EYA4;EYA4;EYA4	Body;Body;Body		AK093513	4617	TCF21 (-386080)	EYA4 (261684)
	cg12725599	chr 2: 70044302	6.84495	0.00125146	0.0143882	0.000820503	0.00649738	0.26069	-0.00789078	0.114558	ANXA4	Body		GMCL1	-12515	GMCL1 (-12515)	ANXA4 (75176)
	cg11524128	chr 2: 127950725	6.86068	0.00123284	-0.00859456	0.000822799	-0.0037888	0.277681	0.00480577	0.105385	CYP27C1	Body		CYP27C1	12618	BIN1 (-85823)	CYP27C1 (12617)
	cg05150077	chr 12: 61806201	6.81401	0.00128894	-0.0255893	0.000825688	-0.0119752	0.236575	0.0136141	0.130159				FAM19A2	414813	FAM19A2 (780418)
	cg16496928	chr 5: 68485488	6.95217	0.00112989	-0.00898183	0.000826152	-0.00632397	0.0398704	0.00265786	0.528802	CENPH	1stExon	Island	CENPH	114	CENPH (114)
	cg01538969	chr 6: 30624636	6.75946	0.00135779	0.0169376	0.000827002	0.00966545	0.118554	-0.00727215	0.263337	DHX16;DHX16	Body;Body		DHX16	5124	C6orf136 (9821)	DHX16 (16193)
	cg15148683	chr 19: 36736872	6.93648	0.0011469	0.0306327	0.000828458	0.0214105	0.0417954	-0.00922213	0.517319			Island	ZNF146	9530	ZNF565 (-31307)	ZFP14 (133232)
	cg07441143	chr 8: 143824001	7.25765	0.000844794	-0.0118201	0.000832048	-0.00357695	0.545667	0.00824315	0.0312743	SLURP1	TSS200	S_Shelf	SLURP1	-172	SLURP1 (-173)
	cg04783338	chr 16: 23160430	7.89935	0.000459546	-0.00394888	0.000837518	-0.00365171	0.00423416	0.000297174	0.959536	USP31	1stExon	Island	USP31	161	USP31 (160)
	cg07313319	chr 22: 38714426	6.73878	0.00138485	0.0181539	0.00084681	0.0104919	0.113168	-0.00766204	0.27655	CSNK1E;CSNK1E	TSS1500;TSS1500	S_Shore	CSNK1E	-337	CSNK1E (-338)
	cg04436701	chr 1: 168344264	6.8376	0.00126027	-0.00709367	0.000847849	-0.00471069	0.0571283	0.00238298	0.441796	MIR557	TSS1500		MIR557	-497	TBX19 (93987)	XCL2 (168970)
	cg24983716	chr 3: 150967759	6.88356	0.00120624	-0.00696117	0.000848992	-0.0047826	0.0469287	0.00217857	0.491927	MED12L;P2RY14;P2RY14	Body;TSS1500;5'UTR		P2RY14	-761	GPR171 (-46772)	P2RY14 (28470)
	cg14528441	chr 9: 40792150	6.86601	0.00122659	0.00523091	0.00085775	0.00357705	0.0484756	-0.00165386	0.48535	ZNF658	TSS200	Island	ZNF658	-38	ZNF658 (-39)
	cg14168713	chr 10: 60579479	6.78043	0.0013309	-0.0142622	0.000859567	-0.0066059	0.24559	0.00765634	0.127029	BICC1	Body		BICC1	26236	PHYHIPL (-356868)	BICC1 (306576)
	cg13975075	chr 8: 33453217	8.69821	0.000216141	-0.00743089	0.000861112	-0.000441348	0.976954	0.00698954	0.00211039	DUSP26	Body	N_Shelf	DUSP26	4222	RNF122 (-28575)	DUSP26 (4221)
	cg12737536	chr 10: 5227162	6.84507	0.00125132	-0.011171	0.000865933	-0.0047191	0.310768	0.00645188	0.0925145	AKR1CL1	TSS200		AKR1CL1	-12	AKR1C4 (-11635)	AKR1C3 (90595)
	cg22792941	chr 17: 39143416	7.79991	0.000504927	-0.00547143	0.000871043	-0.00101289	0.797884	0.00445853	0.00945456	KRT40	TSS200		KRT40	-29	KRT40 (-30)
	cg18053846	chr 3: 169100731	7.20596	0.000887368	-0.0153751	0.000878002	-0.012297	0.0166377	0.0030781	0.748445	MECOM	Body		MECOM	-1419	MECOM (280831)
	cg05719052	chr 17: 3561497	6.70199	0.00143433	-0.0126942	0.000879693	-0.00736597	0.112589	0.00532822	0.282438	CTNS;CTNS	Body;Body		TAX1BP3	10476	TAX1BP3 (10475)	CTNS (21736)
	cg25515091	chr 2: 27196810	7.85302	0.000480153	-0.0078493	0.00087995	-0.00136927	0.818544	0.00648003	0.00845091	MAPRE3	5'UTR	S_Shelf	MAPRE3	3286	TMEM214 (-58963)	MAPRE3 (3286)
	cg18876487	chr 21: 45706101	6.72231	0.00140679	0.0077862	0.000880504	0.00474546	0.0902357	-0.00304074	0.334323	AIRE	Body	S_Shore	AIRE	339	AIRE (339)
	cg19742935	chr 2: 9800556	9.17298	0.000138317	-0.00698181	0.000886793	4.9075e-06	0.999997	0.00698672	0.000997513				YWHAQ	-29450	TAF1B (-183014)	YWHAQ (-29451)
	cg00845319	chr 1: 28520623	7.14183	0.000943192	0.00695928	0.000887232	0.00218901	0.523058	-0.00477027	0.0361854	PTAFR;PTAFR	TSS200;TSS200		PTAFR	-176	PTAFR (-17169)	DNAJC8 (38918)
	cg01352108	chr 11: 64058878	6.86127	0.00123215	0.0141783	0.000894113	0.00568552	0.35029	-0.00849281	0.0784465	KCNK4;KCNK4	5'UTR;1stExon	Island	KCNK4	86	KCNK4 (86)	KCNK4 (86)
	cg11175067	chr 7: 99998326	7.37617	0.000754795	-0.0067969	0.000895889	-0.00573054	0.0108336	0.00106636	0.837308				ZCWPW1	8841	PILRA (27259)	ZCWPW1 (27975)
	cg10028071	chr 10: 22604918	7.11842	0.000964441	0.00538532	0.00090122	0.0017035	0.520038	-0.00368183	0.0370756	COMMD3	TSS1500	Island	COMMD3-BMI1	-393	COMMD3-BMI1 (-393)
	cg17995197	chr 2: 26408167	7.20706	0.000886438	0.00907418	0.000902394	0.00266647	0.568633	-0.00640771	0.0299238	FAM59B	Body	Island	FAM59B	4583	HADHA (59426)	RAB10 (151439)
	cg08612271	chr 6: 143575123	6.92053	0.00116447	-0.00802578	0.000905097	-0.00583457	0.0338716	0.00219122	0.585379	AIG1	Body		ADAT2	188691	AIG1 (193101)	ADAT2 (196717)
	cg19248656	chr 17: 48712198	6.88163	0.00120846	-0.0080524	0.000907804	-0.00311589	0.377156	0.00493651	0.0700871	ABCC3;ABCC3	TSS200;TSS200	Island	ABCC3	-19	ABCC3 (-19)
	cg06428196	chr 2: 19338174	6.70466	0.00143068	-0.0124826	0.000911273	-0.00594474	0.229714	0.00653784	0.142456				MIR4757	-210015	NT5C1B-RDH14 (-567329)	OSR1 (220197)
	cg26134712	chr 10: 32348319	7.21022	0.000883775	-0.0115497	0.000916927	-0.00333833	0.579866	0.00821141	0.0287907			S_Shelf	Y_RNA	2646	KIF5B (-2949)
	cg08465708	chr 1: 57836927	7.22866	0.000868411	-0.00711125	0.000917628	-0.00202353	0.589677	0.00508772	0.027567	DAB1	5'UTR		DAB1	51945	C8B (-405240)	DAB1 (879283)
	cg09773473	chr 7: 36700939	8.92681	0.000174307	0.00734422	0.000924647	0.00793311	0.000700251	0.000588894	0.954842	AOAH	Body		AOAH	63215	AOAH (63214)	ANLN (271508)
	cg23256951	chr 1: 155163205	7.82086	0.000495006	-0.0162248	0.000924942	-0.00276196	0.827557	0.0134628	0.00834358	MUC1;MUC1;MUC1;MUC1;MUC1;MUC1;MUC1	TSS1500;TSS1500;TSS1500;TSS1500;TSS1500;TSS1500;TSS1500	N_Shore	MUC1	-499	MUC1 (-500)
	cg19676553	chr 14: 105751629	6.91418	0.00117154	0.0147559	0.00093093	0.0108413	0.0320096	-0.00391465	0.604348	BRF1	Body		PACS2	-15540	BRF1 (15699)	BTBD6 (36751)
	cg17819264	chr 8: 109299286	7.10505	0.000976793	-0.00820477	0.000933486	-0.00648906	0.0188314	0.00171572	0.731102				EIF3E	-38327	TTC35 (-156566)	EIF3E (-38328)
	cg18964319	chr 6: 36665554	8.29545	0.000315992	0.0158064	0.000933534	0.00155564	0.93872	-0.0142507	0.00365229				AK125083	-73	CDKN1A (21318)	CPNE5 (141665)
	cg22924015	chr 10: 10687311	7.2747	0.000831208	-0.00627722	0.000937819	-0.00522328	0.0125015	0.00105393	0.817146				SFTA1P	149566	CELF2 (-372581)
	cg13634602	chr 18: 76739226	6.77015	0.00134401	-0.0120328	0.000952432	-0.00496307	0.333208	0.00706975	0.0882244	SALL3	TSS1500	Island	SALL3	-1048	SALL3 (-1048)
	cg14731458	chr 3: 139196491	6.61971	0.00155155	-0.00769348	0.000953954	-0.00443454	0.118843	0.00325894	0.280237	RBP2	TSS1500		RBP2	-1139	RBP2 (-1140)
	cg10632722	chr 6: 49833873	6.70233	0.00143388	-0.0158003	0.00095664	-0.00702402	0.27966	0.00877627	0.113906	CRISP1;CRISP1	5'UTR;5'UTR		CRISP1	345	CRISP1 (344)
	cg12282588	chr 1: 157737828	6.74014	0.00138306	-0.00736086	0.000968271	-0.00502353	0.0517168	0.00233733	0.488646	FCRL2	Body		FCRL2	-113	FCRL3 (-67182)	FCRL2 (9093)
	cg07983888	chr 6: 30541585	6.63619	0.00152733	-0.00694335	0.000977755	-0.00434875	0.0821632	0.0025946	0.372195	ABCF1;ABCF1	Body;Body	S_Shelf	ABCF1	2416	ABCF1 (2416)	PPP1R10 (43434)
	cg16277071	chr 17: 75537317	7.97935	0.000426032	0.0175844	0.000983227	0.0169971	0.00297881	-0.000587302	0.992086				LOC100507351	-5705	TNRC6C (-463000)	SEPT9 (259826)
	cg23900712	chr 15: 99344807	8.67764	0.000220368	0.0147878	0.00100261	0.00055742	0.990861	-0.0142304	0.0018401	IGF1R	Body		MIR4714	17153	IGF1R (152047)	PGPEP1L (204077)
	cg27428104	chr 6: 32044496	6.58184	0.0016087	0.0144708	0.00100399	0.00865647	0.102879	-0.00581438	0.320814	TNXB	Body	N_Shelf	TNXB	-30112	TNXB (32654)	CYP21A2 (38404)
	cg01597553	chr 18: 13219225	7.86062	0.000476712	0.0155264	0.00100418	0.00230758	0.867141	-0.0132188	0.00693692	C18orf1;C18orf1	5'UTR;5'UTR	S_Shore	C18orf1	440	C18orf1 (440)
	cg22638105	chr 8: 41462487	8.74327	0.000207163	-0.0076256	0.00100675	-0.000222211	0.994531	0.00740339	0.00165794	AGPAT6	Body		AGPAT6	26781	AGPAT6 (26781)	NKX6-3 (42387)
	cg05211189	chr 16: 2055403	6.71661	0.00141446	0.0156304	0.0010081	0.0107912	0.0492017	-0.00483921	0.508214	ZNF598	Body	S_Shore	ZNF598	-2979	ZNF598 (4359)	SYNGR3 (15458)
	cg08785155	chr 1: 169076388	6.56623	0.00163287	0.00953173	0.00101939	0.00569594	0.103893	-0.00383579	0.320525	ATP1B1;ATP1B1	Body;Body	Island	ATP1B1	442	ATP1B1 (442)
	cg14730119	chr 6: 31603535	7.73479	0.000537067	-0.00618888	0.00102359	-0.00102099	0.83938	0.00516789	0.00844504	BAT2	Body	S_Shelf	AF075059	10866	PRRC2A (15086)	BAG6 (16634)
	cg17211349	chr 3: 164915015	6.62871	0.00153827	0.0159063	0.00102361	0.0103888	0.0675371	-0.00551755	0.428854	SLITRK3	TSS1500		SLITRK3	-546	SLITRK3 (-547)
	cg10723146	chr 14: 65346721	7.28676	0.000821739	0.0039945	0.00102369	0.000982756	0.677873	-0.00301175	0.0199473			Island	SPTB	-120	SPTB (-56859)	CHURC1-FNTB (-34357)
	cg06937409	chr 14: 91281948	6.87712	0.00121366	0.00967889	0.00102667	0.00731034	0.027858	-0.00236855	0.655417	TTC7B	Body	N_Shore	TTC7B	813	TTC7B (812)
	cg10358623	chr 11: 65244146	7.01751	0.0010617	-0.00774151	0.00104105	-0.00617883	0.0186987	0.00156268	0.750403			N_Shore	MALAT1	-21086	SCYL1 (-48401)	FRMD8 (90106)
	cg00909286	chr 3: 149889135	6.78244	0.00132835	-0.00875204	0.00105307	-0.00321901	0.422229	0.00553302	0.0631525				LOC646903	200070	TSC22D2 (-237652)	PFN2 (-200395)
	cg13189271	chr 6: 15365693	9.11698	0.000145784	0.0162029	0.00105954	0.0181882	0.000468387	0.00198524	0.89974	JARID2	Body		JARID2	-35395	JARID2 (119167)	DTNBP1 (297595)
	cg01764082	chr 9: 98784014	6.76152	0.00135512	0.00693848	0.00106866	0.00507354	0.0353969	-0.00186494	0.602737	NCRNA00092	Body	Island	LINC00092	23	C9orf102 (146115)	HSD17B3 (280419)
	cg24057710	chr 11: 126311095	7.11564	0.000966998	0.0140784	0.00107002	0.00383508	0.623032	-0.0102433	0.0265665	KIRREL3;KIRREL3	Body;Body		ST3GAL4	33967	ST3GAL4 (85556)	KIRREL3 (559670)
	cg02697094	chr 12: 117320299	6.77472	0.00133816	0.033984	0.00107342	0.0250565	0.0335923	-0.0089275	0.616706	HRK	TSS1500	S_Shore	HRK	-1067	HRK (-1068)
	cg01440570	chr 2: 239312993	6.84129	0.00125585	-0.00519417	0.00107709	-0.00177344	0.476591	0.00342073	0.0506597				ASB1	-22632	ASB1 (-22632)	TRAF3IP1 (83809)
	cg21198586	chr 11: 12791832	6.50296	0.00173464	0.0110648	0.00107982	0.00651353	0.113094	-0.00455131	0.307888	TEAD1	Body		TEAD1	-57835	RASSF10 (-239137)	TEAD1 (95864)
	cg14987607	chr 1: 204912206	6.49574	0.00174666	-0.00593215	0.00108524	-0.00306251	0.186194	0.00286964	0.197336	NFASC;NFASC;NFASC;NFASC;NFASC;NFASC	5'UTR;5'UTR;5'UTR;5'UTR;TSS1500;5'UTR		NFASC	-1147	CNTN2 (-100133)	NFASC (114425)
	cg19335617	chr 7: 120716269	6.53045	0.00168967	-0.00836608	0.0010878	-0.00396618	0.241794	0.00439989	0.14756	C7orf58;C7orf58	Body;Body		C7orf58	-373	WNT16 (-252820)	C7orf58 (87519)
	cg17412258	chr 14: 101193017	7.66621	0.000573145	0.00641788	0.00108925	0.00601184	0.00454896	-0.000406039	0.972323	DLK1	TSS1500	Island	DLK1	-184	DLK1 (-184)
	cg04124361	chr 10: 129144306	6.60847	0.0015683	-0.0084223	0.00109335	-0.00356049	0.322922	0.00486181	0.100534	DOCK1	Body		DOCK1	9143	NPS (-203306)	DOCK1 (550284)
	cg23924526	chr 2: 45998548	8.37865	0.000292125	0.0254901	0.00109719	0.00154099	0.976977	-0.0239491	0.00264382	PRKCE	Body		TRNA_Pseudo	-61035	EPAS1 (-525992)	PRKCE (119506)
	cg00867406	chr 16: 89997889	7.42607	0.000719848	-0.0072881	0.00109851	-0.00653803	0.0070568	0.000750075	0.928531	TUBB3	Body	N_Shelf	TUBB3	1047	DEF8 (-17249)	TUBB3 (8203)
	cg07949028	chr 10: 118433149	6.60102	0.0015795	-0.00564154	0.0011016	-0.00238453	0.323462	0.00325701	0.100739	HSPA12A	3'UTR	S_Shelf	C10orf82	-3374	PNLIPRP2 (52685)	HSPA12A (68935)
	cg23316886	chr 14: 37186181	6.83934	0.00125818	-0.00982946	0.00111365	-0.00326047	0.498502	0.006569	0.0471602	SLC25A21;SLC25A21	Body;Body		PAX9	50984	PAX9 (59409)	SLC25A21 (455683)
	cg21735345	chr 20: 48624567	6.71282	0.00141958	-0.00610744	0.00112091	-0.00225746	0.422104	0.00384999	0.0658079			N_Shore	SNAI1	25055	SNAI1 (25055)	TMEM189-UBE2V1 (145767)
	cg02846961	chr 19: 812000	6.51169	0.00172023	-0.00925489	0.00112696	-0.00427044	0.262262	0.00498445	0.136053	PTBP1;PTBP1;PTBP1;PTBP1	3'UTR;3'UTR;3'UTR;3'UTR	Island	MIR3187	-1583	LPPR3 (9951)	PTBP1 (14609)
	cg17234201	chr 4: 783597	6.59565	0.00158763	-0.0072532	0.00113374	-0.0029841	0.344676	0.0042691	0.0931287	CPLX1	Body	N_Shelf	LOC100129917	-7961	CPLX1 (36347)	PCGF3 (84025)
	cg09248896	chr 1: 114642809	6.93991	0.00114316	-0.00655145	0.00113482	-0.00525278	0.0189977	0.00129867	0.760855	SYT6	Body		SYT6	-922	SYT6 (53662)	OLFML3 (120780)
	cg16326611	chr 12: 116784790	6.78459	0.00132562	-0.0145988	0.00113695	-0.00498554	0.479345	0.00961328	0.0519304				MED13L	-69799	MAP1LC3B2 (-212395)	MED13L (-69800)
	cg23815825	chr 11: 1929483	6.43404	0.00185277	-0.00573539	0.00114454	-0.00312151	0.157109	0.00261388	0.239141				TNNT3	-11315	TNNT3 (-11315)	LSP1 (43089)
	cg14640621	chr 10: 124906748	6.51619	0.00171285	0.0212661	0.00115378	0.00942676	0.291802	-0.0118394	0.119814	HMX2	TSS1500	N_Shore	HMX2	-889	HMX2 (-889)
	cg24438277	chr 19: 2120959	6.43701	0.00184752	-0.0079508	0.00116311	-0.00398369	0.20849	0.00396711	0.181367	AP3D1;AP3D1	Body;Body	Island	AP3D1	-9454	IZUMO4 (24092)	AP3D1 (30596)
	cg10013356	chr 6: 150244295	6.88288	0.00120702	-0.00623122	0.00116607	-0.00495107	0.0206839	0.00128015	0.746542	RAET1G	TSS200	S_Shore	RAET1G	-81	RAET1G (-82)
	cg14791530	chr 1: 85040857	6.57574	0.00161811	-0.0137481	0.00117293	-0.00556676	0.358215	0.00818132	0.0895274	CTBS	TSS1500	S_Shore	CTBS	-694	CTBS (-695)
	cg23995605	chr 6: 160681418	7.66932	0.00057146	-0.00752834	0.00118319	-0.00717391	0.00406127	0.000354435	0.98477	SLC22A2	TSS1500	S_Shore	SLC22A2	-1455	SLC22A2 (-1456)
	cg00090431	chr 2: 241853101	6.46661	0.00179596	-0.0117728	0.0011954	-0.005321	0.279956	0.00645178	0.129265			N_Shelf	C2orf54	-17528	SNED1 (-85153)	AGXT (44940)
	cg14854112	chr 5: 34732408	6.5794	0.00161245	-0.00913094	0.00119924	-0.00359598	0.379747	0.00553496	0.0825805	RAI14;RAI14;RAI14;RAI14;RAI14;RAI14	Body;Body;Body;Body;Body;Body		RAI14	44745	TTC23L (-106860)	RAI14 (75813)
	cg19112204	chr 11: 35425551	6.90703	0.00117956	-0.00696957	0.00120211	-0.00563798	0.0183527	0.00133159	0.777483	SLC1A2	Body		SLC1A2	15554	SLC1A2 (15553)	CD44 (265135)
	cg06885583	chr 11: 10715445	6.60491	0.00157364	-0.00628219	0.00120811	-0.0045241	0.0414349	0.00175809	0.58365	MRVI1;MRVI1;MRVI1;MRVI1;MRVI1	TSS1500;1stExon;5'UTR;1stExon;5'UTR		MRVI1	90	CTR9 (-57365)	MRVI1 (-41598)
	cg24849555	chr 20: 52781187	6.41109	0.00189389	-0.0125623	0.0012084	-0.00612264	0.228605	0.0064397	0.166905	CYP24A1;CYP24A1	Body;Body		CYP24A1	7305	BCAS1 (-93884)	CYP24A1 (9328)
	cg25382573	chr 12: 93096844	6.91331	0.00117252	-0.00843956	0.00122245	-0.00687732	0.0175069	0.00156224	0.790035	C12orf74;C12orf74	5'UTR;1stExon		C12orf74	226	PLEKHG7 (-33420)	CLLU1 (279110)
	cg18120975	chr 6: 151313327	10.2647	4.98205e-05	0.00585623	0.00122919	0.00736922	8.93456e-05	0.00151299	0.632581	MTHFD1L	Body		U6	52970	AKAP12 (-247806)	MTHFD1L (126513)
	cg12970662	chr 3: 46873759	8.67493	0.000220931	-0.00741396	0.00122964	-0.00812153	0.000778786	-0.00070757	0.939253	PRSS42	Body	N_Shore	PRSS42	1554	PRSS45 (-87480)	PRSS42 (1825)
	cg07272929	chr 8: 129071149	6.37327	0.00196365	-0.00460165	0.00123565	-0.00232878	0.20507	0.00227287	0.190529	PVT1	Body		MIR1207	9752	MYC (322835)
	cg06894204	chr 19: 608804	6.38286	0.00194573	0.0103276	0.00123701	0.00628281	0.1025	-0.00404477	0.351049	HCN2	Body	N_Shelf	HCN2	18912	HCN2 (18912)	POLRMT (24763)
	cg24697648	chr 6: 32188317	8.41385	0.00028258	-0.0120482	0.00124189	-0.0128359	0.00114087	-0.000787649	0.971059	NOTCH4	Body		NOTCH4	3527	GPSM3 (-25018)	NOTCH4 (3526)
	cg26724194	chr 16: 84352851	6.38632	0.00193929	-0.0103623	0.00124301	-0.00501632	0.234611	0.00534594	0.164439	WFDC1	Body		WFDC1	24451	ATP2C2 (-49281)	WFDC1 (24451)
	cg12261095	chr 19: 7764345	6.35718	0.00199412	0.0163208	0.00124604	0.00847589	0.189124	-0.00784492	0.208232	FCER2	Body		FCER2	20	FCER2 (2686)	TRAPPC5 (18639)
	cg25327888	chr 10: 18689440	6.348	0.0020117	0.0268767	0.00124877	0.0145718	0.163238	-0.0123049	0.240627	CACNB2;CACNB2;CACNB2;CACNB2;CACNB2;CACNB2;CACNB2;CACNB2;CACNB2	Body;Body;Body;Body;Body;TSS200;Body;Body;Body		CACNB2	-72	NSUN6 (251109)	CACNB2 (259835)
	cg01888395	chr 9: 132145105	7.65773	0.000577773	0.0143593	0.00126794	0.0138432	0.00379887	-0.000516099	0.99119			N_Shore	BC094873	39411	METTL11A (-243329)	PPP2R4 (271878)
	cg09115705	chr 1: 167036150	6.33243	0.00204189	0.0100569	0.00127014	0.005385	0.171385	-0.00467189	0.231692	GPA33	Body		GPA33	23718	GPA33 (23717)	MAEL (77632)
	cg25503410	chr 5: 17181737	6.36439	0.00198041	-0.00952558	0.00127162	-0.00588292	0.0966592	0.00364267	0.37005	LOC285696	Body		LOC285696	35794	MYO10 (-245353)	BASP1 (-36012)
	cg23612492	chr 14: 100890363	7.55676	0.000635849	-0.00918683	0.00127366	-0.00871698	0.00451248	0.000469844	0.982255	WDR25;WDR25	Body;Body		WDR25	42027	WARS (-47684)	BEGAIN (144043)
	cg13460556	chr 15: 89709638	6.53416	0.00168367	0.0136704	0.00127441	0.00975975	0.0448392	-0.00391068	0.57241	ABHD2;ABHD2	Body;Body		RLBP1	55284	RLBP1 (55283)	ABHD2 (78258)
	cg14779825	chr 19: 43099845	7.49817	0.000672215	0.0133999	0.00127738	0.0125934	0.00499415	-0.00080655	0.975518	CEACAM8	TSS1500		CEACAM8	-763	CEACAM8 (-764)
	cg07056299	chr 7: 73393148	6.44398	0.00183526	0.0120343	0.0012777	0.00513176	0.325369	-0.00690259	0.109116				ELN	-49278	ELN (-49278)	WBSCR28 (117660)
	cg08394896	chr 7: 5525075	6.33948	0.00202817	0.0172186	0.00129273	0.00847553	0.225509	-0.00874305	0.175719	FBXL18	Body	N_Shore	MIR589	10473	TNRC18 (-61899)	FBXL18 (28323)
	cg12280150	chr 11: 93819150	6.3505	0.0020069	-0.00763109	0.00130512	-0.0036073	0.253421	0.00402379	0.154035	HEPHL1	Body	N_Shelf	PANX1	-42943	PANX1 (-42943)	HEPHL1 (64773)
	cg24413054	chr 7: 106302117	6.33065	0.00204539	-0.00642647	0.00130588	-0.00315471	0.227851	0.00327176	0.17461	FLJ36031	TSS1500	S_Shore	CCDC71L	-483	NAMPT (-376480)	PIK3CG (-203806)
	cg10625020	chr 10: 10183998	6.30007	0.00210613	-0.00689451	0.00131112	-0.00386523	0.146341	0.00302928	0.271668				BC032914	83314	CELF2 (-875894)
	cg24905333	chr 20: 48732474	6.29994	0.00210639	0.00998988	0.00133759	0.00498454	0.218307	-0.00500534	0.185499	UBE2V1;UBE2V1;UBE2V1;TMEM189-UBE2V1;UBE2V1;UBE2V1;UBE2V1	1stExon;5'UTR;5'UTR;Body;1stExon;5'UTR;1stExon	S_Shelf	UBE2V1	17	TMEM189-UBE2V1 (37860)	SNAI1 (132962)
	cg20512175	chr 15: 89148310	6.29714	0.00211205	0.0146844	0.00134693	0.00891338	0.106636	-0.00577106	0.353387			Island	AK054749	-476	DET1 (-58399)	AEN (-16216)
	cg23669440	chr 3: 137851776	6.39318	0.0019266	-0.0132283	0.00135383	-0.00897502	0.0618154	0.00425332	0.497868	A4GNT	TSS1500		A4GNT	-547	A4GNT (-548)
	cg04464504	chr 7: 148303238	6.31392	0.00207839	-0.00820434	0.001356	-0.00516508	0.090493	0.00303926	0.396929	C7orf33	Body		C7orf33	15582	CUL1 (-92694)
	cg11359814	chr 12: 132972940	6.33976	0.00202762	0.0304601	0.00136698	0.0199151	0.075428	-0.010545	0.446363			Island	GALNT9	-67035	P2RX2 (-222462)	GALNT9 (-67036)
	cg12549345	chr 19: 2789453	6.32581	0.00205488	-0.0103712	0.00137161	-0.00670909	0.0796744	0.00366215	0.432346	THOP1	Body	N_Shore	THOP1	3948	ZNF554 (-30418)	THOP1 (3948)
	cg00581764	chr 6: 158183853	6.51342	0.00171739	0.0142725	0.00137485	0.00522075	0.44108	-0.00905176	0.0693242				SNX9	-60440	SNX9 (-60440)	ZDHHC14 (381297)
	cg22176895	chr 1: 214162039	6.2971	0.00211212	0.0129467	0.00137671	0.00612243	0.256053	-0.00682426	0.156635	PROX1;PROX1	5'UTR;1stExon	N_Shore	PROX1	180	PROX1 (180)
	cg06942685	chr 19: 56879432	6.25609	0.00219668	0.0111512	0.001391	0.00663742	0.117319	-0.00451378	0.333738	ZNF542;ZNF542;ZNF542;ZNF542	TSS1500;TSS1500;TSS200;TSS200	Island	ZNF542	-35	ZNF542 (-57)
	cg25812683	chr 10: 6691515	8.24088	0.000332705	-0.00964927	0.00139102	-0.01025	0.00132843	-0.000600695	0.974178				LOC439949	69129	PRKCQ (-69262)	SFMBT2 (761932)
	cg02129877	chr 8: 21871837	6.33947	0.00202818	0.00524511	0.00140054	0.00227092	0.319591	-0.00297419	0.118209			S_Shelf	NPM2	-9807	NPM2 (-10516)	XPO7 (94658)
	cg20454213	chr 11: 70305696	6.24044	0.00222984	-0.0131324	0.00140596	-0.00674937	0.201676	0.006383	0.207171			N_Shelf	BC127192	-13227	CTTN (61085)	SHANK2 (630145)
	cg11285003	chr 5: 45696592	7.30317	0.000809015	0.0111812	0.00140858	0.00195667	0.82904	-0.00922456	0.0117381	HCN1	TSS1500	S_Shore	HCN1	-372	HCN1 (-373)
	cg20819617	chr 6: 43045052	6.9542	0.0011277	0.0123156	0.00140897	0.010581	0.012434	-0.00173463	0.874993	PTK7;PTK7;PTK7;PTK7	Body;Body;Body;Body	Island	PTK7	473	SRF (-93867)	PTK7 (1024)
	cg04788769	chr 2: 102800604	6.65873	0.00149481	-0.00569226	0.00142469	-0.00176233	0.557623	0.00392993	0.0435039			N_Shelf	IL1RL2	-2828	IL1RL2 (-2828)
	cg18032190	chr 13: 78493229	6.3491	0.00200959	0.0057572	0.00142539	0.00240984	0.345138	-0.00334736	0.106766	EDNRB;EDNRB;EDNRB	TSS1500;5'UTR;TSS1500	Island	EDNRB	-263	EDNRB (673)
	cg01408486	chr 5: 139027024	6.22133	0.00227103	0.0136139	0.00143455	0.00801162	0.124272	-0.0056023	0.323543	CXXC5	TSS1500	N_Shore	CXXC5	-1276	CXXC5 (-1276)
	cg15990090	chr 4: 186306065	6.22091	0.00227195	0.0132599	0.00144147	0.00789471	0.11859	-0.00536522	0.336083				LRP2BP	-5893	ANKRD37 (-11774)	LRP2BP (-5914)
	cg20670946	chr 12: 122502170	6.25507	0.00219882	0.0182906	0.00144296	0.00857769	0.264427	-0.0097129	0.154523				MLXIP	-14481	MLXIP (-14481)	BCL7A (42310)
	cg22627753	chr 1: 988623	6.32343	0.00205956	-0.0138641	0.00145311	-0.00941749	0.0633217	0.00444661	0.503456	AGRN	Body	N_Shore	AK310350	-6459	RNF223 (21063)	AGRN (33121)
	cg13999877	chr 10: 15413440	7.06678	0.00101304	-0.0105629	0.00145326	-0.00939084	0.00940813	0.00117204	0.920811	FAM171A1	TSS1500	S_Shore	FAM171A1	-382	FAM171A1 (-383)
	cg13568107	chr 2: 220412529	6.84671	0.00124937	-0.00805365	0.00145326	-0.00678974	0.0148637	0.00126391	0.847948	TMEM198	Body	Island	MIR3132	1340	CHPF (-4043)	TMEM198 (3785)
	cg23546619	chr 17: 58755368	6.2562	0.00219644	0.012584	0.0014591	0.00807118	0.0851155	-0.00451282	0.424712	BCAS3;BCAS3	5'UTR;5'UTR	Island	BCAS3	197	BCAS3 (197)
	cg22411165	chr 7: 42251735	6.19861	0.00232098	-0.00722126	0.00146567	-0.00423027	0.127497	0.00299099	0.320084	GLI3	Body		GLI3	24883	INHBA (-509030)	GLI3 (24882)
	cg25429446	chr 4: 113839045	7.5535	0.000637821	-0.00968785	0.00147774	-0.00945982	0.00377071	0.00022803	0.996302	ANK2	Body		ANK2	99807	ANK2 (-131739)	LARP7 (280434)
	cg10166664	chr 5: 60624229	6.21721	0.00228	-0.0152413	0.00148108	-0.00947605	0.0990571	0.00576521	0.386806			N_Shelf	ZSWIM6	-3870	ZSWIM6 (-3870)
	cg24233594	chr 10: 103066371	7.05706	0.00102246	0.020976	0.00148127	0.0186966	0.00931896	-0.0022794	0.924142			N_Shelf	AX747408	-43064	LBX1 (-77655)	BTRC (-47453)
	cg15235057	chr 19: 16683989	7.11303	0.000969403	0.00770193	0.0014966	0.00696426	0.00822928	-0.000737665	0.940644	SLC35E1	TSS1500	S_Shore	SLC35E1	-796	SLC35E1 (-797)
	cg13067908	chr 3: 9958786	6.47936	0.00177421	0.0115939	0.00150243	0.00875023	0.034245	-0.00284362	0.670298	IL17RC;IL17RC;IL17RC;IL17RC;IL17RC;IL17RC	1stExon;1stExon;1stExon;5'UTR;5'UTR;5'UTR	S_Shore	IL17RC	5	IL17RC (5)
	cg26483809	chr 15: 90377257	6.46483	0.00179902	-0.00515657	0.00150836	-0.00180324	0.478273	0.00335333	0.0630876	AP3S2;AP3S2	3'UTR;Body		ANPEP	-19185	ANPEP (-19186)	C15orf38-AP3S2 (78964)
	cg21854332	chr 1: 144989624	7.56592	0.000630347	0.0123998	0.00151497	0.0121893	0.00358348	-0.000210486	0.998083	PDE4DIP;PDE4DIP;PDE4DIP;PDE4DIP	Body;Body;Body;Body		PDE4DIP	5409	PPIAL4A (-625379)	PDE4DIP (5408)
	cg17024482	chr 17: 54230730	6.38919	0.00193398	-0.00957192	0.00152523	-0.00697639	0.0431077	0.00259553	0.614187	ANKFN1	TSS200		ANKFN1	-105	NOG (-440329)	PCTP (402391)
	cg06854306	chr 4: 10575210	6.63606	0.00152752	-0.00541072	0.00153408	-0.00159465	0.592565	0.00381607	0.0395213	CLNK	Body		CLNK	82975	ZNF518B (-116179)	CLNK (111175)
	cg13686857	chr 11: 131996760	6.19892	0.0023203	0.0203305	0.00153436	0.00945378	0.273801	-0.0108767	0.15309	NTM;NTM;NTM;NTM	Body;Body;Body;Body		NTM	216049	NTM (216049)	OPCML (816276)
	cg02206767	chr 17: 17990805	6.35165	0.00200469	0.0275809	0.00154449	0.0105257	0.417183	-0.0170552	0.082602	DRG2	TSS1500	N_Shore	DRG2	-477	DRG2 (-477)
	cg01242977	chr 5: 111071312	6.15559	0.00241862	-0.00765147	0.00154882	-0.00380851	0.227638	0.00384295	0.191252	C5orf13;C5orf13;C5orf13;C5orf13;C5orf13;C5orf13;C5orf13;C5orf13;C5orf13;C5orf13;C5orf13	Body;Body;Body;Body;Body;Body;Body;Body;Body;Body;Body		7SK	-15554	STARD4 (-223156)	NREP (241315)
	cg08675544	chr 3: 14163491	6.14489	0.00244355	-0.0119471	0.00154955	-0.00702709	0.127709	0.00491998	0.327482	CHCHD4;CHCHD4	Body;5'UTR	N_Shelf	CHCHD4	2880	TMEM43 (-2948)	CHCHD4 (2879)
	cg26255052	chr 1: 23038321	6.74942	0.00137087	0.0237487	0.00155798	0.00624272	0.659958	-0.017506	0.0297838	EPHB2;EPHB2	Body;Body	Island	EPHB2	990	EPHB2 (991)
	cg06480663	chr 11: 60184082	6.87303	0.0012184	-0.00577816	0.00155811	-0.00500108	0.0125044	0.000777084	0.887081	MS4A14;MS4A14	Body;Body		MS4A5	-12979	MS4A5 (-12979)	MS4A14 (20596)
	cg17409313	chr 20: 42876939	6.96944	0.00111145	0.0142105	0.00156155	0.0125875	0.0102383	-0.00162302	0.91722	GDAP1L1	Body	S_Shore	GDAP1L1	1032	JPH2 (-60722)	FITM2 (62949)
	cg15322932	chr 11: 67777682	6.23005	0.00225213	0.0101459	0.00156604	0.00437718	0.328633	-0.00576873	0.121323	ALDH3B1;ALDH3B1;ALDH3B1	TSS200;TSS200;5'UTR		ALDH3B1	-107	ALDH3B1 (-107)
	cg09201238	chr 17: 79486912	7.83131	0.000490127	0.0199245	0.00156723	0.00145512	0.968372	-0.0184693	0.00417259			Island	ACTG1	-7020	FSCN2 (-8504)	ACTG1 (-7021)
	cg08721324	chr 16: 89384602	7.17137	0.000917053	0.0176022	0.00156999	0.0162804	0.00688862	-0.00132176	0.963357	ANKRD11	5'UTR		ANKRD11	2162	ZNF778 (100492)	ANKRD11 (172366)
	cg18279842	chr 1: 200879897	6.31581	0.00207463	-0.0057434	0.00157306	-0.00223154	0.405227	0.00351186	0.0878455	C1orf106;C1orf106	Body;Body	N_Shore	C1orf106	15949	GPR25 (37732)	KIF21B (112930)
	cg05695925	chr 2: 206493817	11.7293	1.28094e-05	-0.00697952	0.00158298	-0.00988959	1.32346e-05	-0.00291006	0.319764				NRP2	-53406	NRP2 (-53406)
	cg20247911	chr 2: 2124618	6.38501	0.00194173	0.033042	0.0015833	0.0244908	0.0395497	-0.00855126	0.643063	MYT1L	5'UTR		MYT1L	52142	PXDN (-376328)	MYT1L (210426)
	cg22917372	chr 12: 122186536	8.23956	0.00033312	0.0160216	0.00158502	0.0173651	0.00117294	0.00134356	0.954579	TMEM120B	Body		AK123181	-27634	TMEM120B (35879)	RHOF (45057)
	cg21325485	chr 7: 158364932	7.90742	0.000456048	-0.0206347	0.00158869	-0.021478	0.00194766	-0.000843286	0.989022	PTPRN2;PTPRN2;PTPRN2	Body;Body;Body	S_Shore	PTPRN2	15550	PTPRN2 (15549)
	cg24916020	chr 19: 33096688	6.10877	0.00252958	0.00608184	0.00159043	0.00331385	0.171633	-0.00276799	0.257841	ANKRD27	Body	Island	PDCD5	24595	PDCD5 (24595)	ANKRD27 (69413)
	cg23785612	chr 6: 387171	6.33633	0.00203429	-0.0197639	0.00159161	-0.014336	0.0453247	0.00542793	0.608604				IRF4	-4567	IRF4 (-4567)
	cg02082571	chr 12: 8276718	6.13079	0.00247678	0.0140592	0.0015943	0.00854719	0.112307	-0.00551203	0.36497	CLEC4A;CLEC4A;CLEC4A;CLEC4A	Body;Body;Body;Body		CLEC4A	491	CLEC4A (491)
	cg17703212	chr 10: 82117257	7.62171	0.000597853	0.0149551	0.00159519	0.00149619	0.941645	-0.0134589	0.0057388	DYDC1;DYDC2	TSS1500;5'UTR	S_Shore	DYDC2	700	MAT1A (-67824)	C10orf58 (-56317)
	cg02181220	chr 2: 220282563	6.15833	0.00241228	-0.00639451	0.00159992	-0.00296815	0.277437	0.00342636	0.15412	DES	TSS1500	N_Shore	DES	-535	DES (-535)
	cg16084190	chr 11: 61716821	6.68259	0.00146115	-0.0163219	0.00160095	-0.00443429	0.642828	0.0118876	0.032794	BEST1;BEST1	TSS1500;TSS1500		BEST1	-534	BEST1 (-534)
	cg07682515	chr 10: 134838014	6.38942	0.00193355	-0.00875754	0.00160149	-0.00310198	0.472655	0.00565556	0.0672001			S_Shelf	GPR123	-46418	TTC40 (-81926)	GPR123 (-46418)
	cg19936757	chr 11: 2452218	6.25271	0.0022038	-0.00902501	0.00160255	-0.00368203	0.370709	0.00534298	0.10273				TRPM5	-7943	KCNQ1 (-14002)	TRPM5 (-7944)
	cg10985086	chr 5: 153418668	6.78948	0.00131946	0.00417989	0.00160458	0.00357158	0.0142076	-0.00060831	0.869684	MFAP3;MFAP3;FAM114A2;MFAP3	5'UTR;5'UTR;TSS200;Body	Island	MFAP3	150	FAM114A2 (-172)	MFAP3 (150)
	cg14184400	chr 3: 49460057	6.10254	0.00254474	0.015514	0.00160831	0.00894337	0.139975	-0.00657062	0.309381	AMT;AMT;AMT;NICN1;AMT;AMT;AMT;AMT;AMT;AMT	Body;5'UTR;1stExon;3'UTR;1stExon;1stExon;5'UTR;5'UTR;1stExon;5'UTR		AMT	54	AMT (53)
	cg18996141	chr 3: 71359873	6.77668	0.00133567	0.0131526	0.0016099	0.0112118	0.014521	-0.0019408	0.866353	FOXP1;FOXP1	5'UTR;5'UTR		FOXP1	-5962	FOXP1 (-65558)	EIF4E3 (414652)
	cg00873811	chr 16: 56654264	7.50272	0.000669313	-0.0155773	0.00161848	-0.0153537	0.00368843	0.00022361	0.998643			S_Shelf	MT1L	2892	MT1E (-5320)	MT2A (11787)
	cg04611670	chr 1: 3509766	6.15774	0.00241363	-0.0098271	0.00162757	-0.00637598	0.0839909	0.00345112	0.446102	MEGF6	Body	N_Shore	MEGF6	18293	MEGF6 (18292)	ARHGEF16 (138620)
	cg01216100	chr 14: 105202338	6.08895	0.00257809	-0.00837666	0.00162915	-0.00441378	0.193378	0.00396288	0.232759	ADSSL1;ADSSL1	Body;Body		ADSSL1	6111	SIVA1 (-17131)	ADSSL1 (6111)
	cg17858643	chr 3: 45720216	7.57346	0.000625856	-0.00708157	0.00163241	-0.000729503	0.938466	0.00635207	0.00604137	LIMD1	3'UTR		Mir_720	7693	SACM1L (-10537)	LIMD1 (83894)
	cg02645710	chr 12: 85430085	6.07619	0.00260983	0.0160485	0.00165089	0.00844185	0.195122	-0.00760665	0.232215	TSPAN19;LRRIQ1;LRRIQ1	TSS200;TSS200;TSS200		LRRIQ1	-13	TSPAN19 (-31)
	cg16424182	chr 16: 2127647	6.71849	0.00141192	-0.00791683	0.00165478	-0.00201791	0.679071	0.00589892	0.0285976	TSC2;TSC2;TSC2	Body;Body;Body	N_Shore	TSC2	-5050	TSC2 (29658)	PKD1 (58251)
	cg24751648	chr 2: 103236124	6.11064	0.00252505	0.01142	0.00166106	0.00539795	0.266833	-0.00602208	0.165124	SLC9A2	TSS200	Island	SLC9A2	-41	SLC9A2 (-41)
	cg03682690	chr 22: 39759848	6.06929	0.00262715	0.0135185	0.0016622	0.00776685	0.14327	-0.0057516	0.308025	SYNGR1;SYNGR1;SYNGR1	TSS1500;Body;Body		SYNGR1	-326	RPL3 (-44179)	TAB1 (-35910)
	cg26160492	chr 3: 38009911	6.33942	0.00202828	-0.00583059	0.00167149	-0.00434259	0.0394387	0.001488	0.653358	CTDSPL;CTDSPL;MIR26A1	Body;Body;TSS1500		MIR26A1	-983	VILL (-25166)	CTDSPL (106243)
	cg21352837	chr 2: 10199417	6.05937	0.00265225	0.00323964	0.00168039	0.00186846	0.14165	-0.00137118	0.312418	CYS1	Body		KLF11	15046	KLF11 (15736)	CYS1 (21120)
	cg00112517	chr 17: 37783011	7.03118	0.00104797	0.0123375	0.00168301	0.00230777	0.812094	-0.0100297	0.0149799	PPP1R1B	TSS200	N_Shore	PPP1R1B	-165	PPP1R1B (-165)
	cg08850729	chr 1: 60036715	6.31264	0.00208093	0.0194606	0.00168518	0.00705849	0.458796	-0.0124021	0.0735733	FGGY;FGGY	Body;Body		FGGY	55390	HOOK1 (-243817)	FGGY (274091)
	cg24193422	chr 18: 29409612	6.25381	0.00220148	-0.0082208	0.00168616	-0.00316471	0.416029	0.00505609	0.0877594	KIAA1012	3'UTR		MCART2	-68769	MCART2 (-68770)	TRAPPC8 (113478)
	cg01460202	chr 16: 23706506	6.57226	0.0016235	0.0177177	0.00169315	0.00503237	0.619726	-0.0126853	0.0377847	ERN2	Body		PLK1	16306	PLK1 (16306)	ERN2 (18314)
	cg16705697	chr 11: 134731585	6.32714	0.00205226	-0.0127587	0.0016933	-0.00950748	0.0395753	0.00325127	0.654766				AK130852	-123660	B3GAT1 (-449774)
	cg24987604	chr 17: 40189970	6.30318	0.00209987	-0.0076461	0.00170168	-0.00564667	0.0419732	0.00199943	0.640501			N_Shore	ZNF385C	74	ZNF385C (73)
	cg20910202	chr 8: 1922810	6.05715	0.0026579	0.0152083	0.00171248	0.00755111	0.23476	-0.00765717	0.194818	KBTBD11	5'UTR	Island	KBTBD11	767	MYOM2 (-70347)	ARHGEF10 (150662)
	cg14499577	chr 8: 1414612	6.39104	0.00193056	0.011885	0.0017129	0.00915079	0.032177	-0.00273417	0.708437				DLGAP2	-34956	C8orf42 (-919282)	DLGAP2 (-34956)
	cg27481720	chr 19: 797202	6.54496	0.00166639	-0.00401896	0.00171781	-0.00115363	0.614151	0.00286533	0.0391088	PTBP1;PTBP1;PTBP1;PTBP1	TSS200;TSS200;TSS200;TSS200	Island	PTBP1	-189	PTBP1 (-189)
	cg17936236	chr 1: 167520305	7.10112	0.000980458	0.0128339	0.00171947	0.00217986	0.842767	-0.0106541	0.0127686	CREG1	Body	N_Shelf	CREG1	2751	CD247 (-32459)	CREG1 (2750)
	cg03919980	chr 8: 140717689	7.89909	0.000459659	0.0178669	0.00172217	0.000843954	0.986845	-0.017023	0.00337061			Island	KCNK9	-2390	KCNK9 (-2391)
	cg17128833	chr 11: 3647695	6.03155	0.00272395	0.00930081	0.00172615	0.00533021	0.146361	-0.0039706	0.307798	TRPC2	TSS200		TRPC2	-18	ZNF195 (-247244)	ART5 (15789)
	cg24087211	chr 6: 139309874	7.08664	0.000994061	0.00940911	0.00172902	0.00874786	0.00706594	-0.000661251	0.96832	REPS1;REPS1	TSS1500;TSS1500	S_Shore	REPS1	-476	REPS1 (-477)
	cg01695533	chr 16: 86542905	6.111	0.00252419	0.00493243	0.00172909	0.00218611	0.314941	-0.00274632	0.136405	FOXF1	TSS1500	Island	LOC400550	-439	FOXF1 (-1227)
	cg09977376	chr 1: 53951348	6.34634	0.0020149	0.0123038	0.00173339	0.00419904	0.503029	-0.00810475	0.0625409				DMRTB1	26277	DMRTB1 (26277)	GLIS1 (248528)
	cg09493621	chr 15: 74823581	6.40762	0.00190018	-0.00970388	0.00173503	-0.00312448	0.542351	0.0065794	0.0532376				ARID3B	-9966	SEMA7A (-97283)	ARID3B (-9966)
	cg08005460	chr 17: 38473382	6.02773	0.00273395	0.0157832	0.0017386	0.00820121	0.20561	-0.00758196	0.226068	RARA;RARA;RARA	TSS1500;5'UTR;TSS1500	N_Shore	RARA	-1090	RARA (7960)	GJD3 (47562)
	cg10520799	chr 5: 72784272	6.05722	0.00265772	-0.0119495	0.00173977	-0.00742724	0.105163	0.00452227	0.395946				BTF3	-9977	FOXD1 (-39921)	BTF3 (-9977)
	cg25207776	chr 2: 9960899	6.12068	0.00250089	-0.0128367	0.00174889	-0.00552772	0.336504	0.00730895	0.125167				TAF1B	-22671	YWHAQ (-189794)	TAF1B (-22671)
	cg11818127	chr 12: 125148176	6.11714	0.00250939	-0.0108299	0.00176374	-0.00463357	0.341707	0.00619637	0.123042			S_Shelf	NCOR2	-96166	NCOR2 (-96167)	SCARB1 (200342)
	cg08496452	chr 10: 75118636	6.71974	0.00141024	0.00407533	0.00177011	0.000970533	0.715842	-0.00310479	0.0254172	TTC18	TSS200	Island	TTC18	-19	TTC18 (-20)
	cg14264678	chr 8: 10286243	6.19925	0.00231955	-0.00677402	0.00178013	-0.00260584	0.419774	0.00416817	0.0894396	MSRA;MSRA;MSRA	3'UTR;3'UTR;3'UTR		PRSS55	-96812	PRSS55 (-96812)	MSRA (374414)
	cg07970874	chr 6: 39290526	6.00203	0.00280215	-0.00784348	0.00178264	-0.00454188	0.142102	0.0033016	0.319867	KCNK16;KCNK16;KCNK16;KCNK16	TSS200;TSS200;TSS200;TSS200		KCNK16	-196	KCNK16 (-197)
	cg08318505	chr 11: 133903913	6.33994	0.00202729	0.0109805	0.00178292	0.00842255	0.0337286	-0.00255799	0.703898	LOC100128239	Body	N_Shelf	LOC100128239	1747	IGSF9B (-77034)	JAM3 (-34906)
	cg07427606	chr 12: 132334338	6.15078	0.00242979	-0.0117359	0.00179875	-0.00821434	0.0590679	0.00352157	0.559484	MMP17	Body	N_Shore	MMP17	11738	ULK1 (-44940)	MMP17 (21398)
	cg25718132	chr 10: 48335838	6.07477	0.00261339	-0.00947301	0.00180061	-0.00625675	0.0801323	0.00321626	0.475934				ZNF488	-19250	ZNF488 (-19250)	ANXA8L1 (80614)
	cg03982897	chr 11: 1990108	6.16963	0.00238631	0.0118347	0.0018015	0.00463964	0.406746	-0.00719511	0.0950623			N_Shore	AK126380	-4880	MRPL23 (21607)	IGF2 (172232)
	cg21997401	chr 4: 12225077	5.98874	0.0028381	-0.00736052	0.00181751	-0.00434736	0.132328	0.00301316	0.341252				BC042433	-28	HS3ST1 (-794541)
	cg08508227	chr 20: 61162102	6.06485	0.00263836	-0.010039	0.00182238	-0.00664355	0.079747	0.0033954	0.479315	C20orf166;MIR133A2	Body;TSS200		MIR133A2	-16	SLCO4A1 (-111694)	GATA5 (-111077)
	cg10044184	chr 6: 112271264	7.09067	0.000990253	-0.00813211	0.00183075	-0.00129146	0.862396	0.00684065	0.0119189				FYN	-76609	FYN (-230000)	WISP3 (-104106)
	cg04865026	chr 2: 201936505	6.26826	0.00217125	-0.0143681	0.00183105	-0.00500483	0.492011	0.00936326	0.067872	NDUFB3;NDUFB3;FAM126B	5'UTR;1stExon;TSS200	S_Shore	NDUFB3	44	FAM126B (-114)	NDUFB3 (44)
	cg23803225	chr 10: 135268757	6.65522	0.00149983	-0.0080572	0.00183636	-0.00196156	0.706651	0.00609564	0.0272895	LOC619207	Body	N_Shelf	LOC619207	-983	LOC619207 (-983)
	cg11204139	chr 17: 3907470	6.01939	0.00275589	0.0178479	0.00183651	0.0113412	0.0971151	-0.00650663	0.426316			Island	AB062083	2542	ATP2A3 (-39713)	ZZEF1 (138782)
	cg01020475	chr 13: 114304812	6.22898	0.00225445	-0.0125477	0.00183792	-0.00452599	0.467768	0.00802173	0.0750819	ATP4B	Body	S_Shelf	ATP4B	7701	ATP4B (7700)	TFDP1 (65757)
	cg18778299	chr 3: 133649819	8.54829	0.000248931	-0.00591504	0.00183887	-0.0067746	0.000656773	-0.000859559	0.872711	C3orf36	TSS1500	S_Shelf	C3orf36	-1163	RAB6B (-35129)	SLCO2A1 (99100)
	cg21763873	chr 8: 1585876	6.5351	0.00168217	-0.00641341	0.00184162	-0.00173655	0.651134	0.00467686	0.0350818	DLGAP2	Body		AK093412	-15293	CLN8 (-125993)	DLGAP2 (136308)
	cg16990945	chr 18: 74832261	5.97724	0.00286958	-0.00756373	0.00184676	-0.00380958	0.229326	0.00375415	0.2079	MBP;MBP	5'UTR;5'UTR	Island	MBP	12513	MBP (12512)	ZNF236 (296146)
	cg10114625	chr 1: 110081561	6.18025	0.00236215	-0.00749323	0.00184697	-0.00282636	0.436169	0.00466687	0.0856379	GPR61	TSS1500		GPR61	-932	GPR61 (-932)
	cg26662578	chr 12: 124782446	5.96066	0.00291557	-0.00575399	0.00185694	-0.0033159	0.146615	0.00243809	0.31753	FAM101A	5'UTR	S_Shelf	FAM101A	2378	NCOR2 (269563)	ZNF664 (324685)
	cg04787024	chr 2: 99553442	6.01452	0.0027688	-0.00904487	0.00186001	-0.00580221	0.093401	0.00324266	0.439135	C2orf55	TSS1500	Island	C2orf55	-758	MGAT4A (-205854)	TSGA10 (217744)
	cg14184077	chr 4: 42895607	7.25223	0.000849158	-0.0125464	0.00186133	-0.0122041	0.00478581	0.000342334	0.995216	GRXCR1	1stExon		GRXCR1	325	GRXCR1 (325)
	cg13434396	chr 19: 1508555	6.01628	0.00276411	0.0249055	0.00186562	0.0160644	0.0911395	-0.00884107	0.446397	ADAMTSL5	Body	N_Shore	ADAMTSL5	2580	ADAMTSL5 (4632)	REEP6 (17391)
	cg11486359	chr 17: 4489504	5.94006	0.00297378	-0.00711761	0.00188691	-0.00391378	0.174545	0.00320382	0.275311	SMTNL2;SMTNL2	Body;5'UTR	S_Shore	SMTNL2	1671	GGT6 (-25629)	ALOX15 (55466)
	cg05930315	chr 19: 52430630	6.01703	0.00276214	0.00538709	0.00189054	0.00352682	0.0853382	-0.00186027	0.466827	ZNF613;ZNF613	TSS200;TSS200		ZNF613	-57	ZNF613 (-57)
	cg25928955	chr 5: 65439870	6.14167	0.00245108	0.00550397	0.0018966	0.0039584	0.0519122	-0.00154558	0.603841	SFRS12;SFRS12	TSS1500;TSS1500	Island	SREK1	-214	SREK1 (-214)
	cg06214606	chr 13: 111303340	6.87021	0.00122168	-0.00887727	0.0019047	-0.00808072	0.00927252	0.000796544	0.94967	CARS2	Body	S_Shore	CARKD	16449	CARKD (35410)	CARS2 (55139)
	ch.2.161489025R	chr 2: 161780779	7.22374	0.000872485	0.00662262	0.00190884	0.00644379	0.00487532	-0.000178826	0.995334				TANK	-212686	RBMS1 (-430462)	TANK (-212686)
	cg08950873	chr 7: 155868239	5.97092	0.00288704	-0.00733824	0.00191756	-0.00345061	0.278769	0.00388763	0.169355				Mir_598	-141565	SHH (-263273)	C7orf13 (565108)
	cg24146349	chr 7: 1542769	5.93122	0.00299909	-0.00713315	0.00193012	-0.00423433	0.132298	0.00289882	0.350204	INTS1	Body	N_Shore	INTS1	1249	MICALL2 (-43661)	INTS1 (1248)
	cg22176913	chr 11: 11258914	6.05316	0.00266809	-0.013929	0.00193111	-0.00957619	0.0672049	0.00435281	0.536702				CSNK2A1	115990	ZBED5 (-379295)	CSNK2A1 (115989)
	ch.3.3261545R	chr 3: 167742416	5.97716	0.0028698	0.0077122	0.00193155	0.00354285	0.295762	-0.00416935	0.157865	GOLIM4	Body		GOLIM4	71001	GOLIM4 (71000)	SERPINI1 (288985)
	cg09099893	chr 4: 17516661	6.80197	0.00130384	-0.0058759	0.00193941	-0.00117524	0.792598	0.00470065	0.0186817	CLRN2	TSS200	S_Shelf	CLRN2	-126	QDPR (-2805)	CLRN2 (-126)
	cg05959346	chr 1: 40102679	5.91715	0.00303986	-0.00842418	0.00195215	-0.00431558	0.221109	0.00410859	0.222367	HEYL	Body	N_Shelf	HEYL	2669	PABPC4 (-60159)	HEYL (2668)
	cg14312783	chr 10: 131504572	5.96473	0.00290422	-0.00789449	0.00195284	-0.00363579	0.294604	0.00425869	0.159637	MGMT	Body		MIR4297	137066	MGMT (239119)	EBF3 (257518)
	cg06361057	chr 16: 67219207	6.56795	0.0016302	0.00869632	0.0019705	0.00743818	0.0161692	-0.00125814	0.875104	KIAA0895L;EXOC3L	TSS1500;Body	Island	KIAA0895L	-1264	EXOC3L1 (4899)	NOL3 (11443)
	cg04588774	chr 16: 3207967	5.91951	0.00303298	-0.00944912	0.00197519	-0.00575211	0.120327	0.00369701	0.379318			Island	TRNA_Lys	-489	OR1F1 (-46279)	CASP14L (13748)
	cg04838064	chr 6: 57181606	5.89559	0.00310343	0.00640643	0.00197561	0.00359213	0.165216	-0.00281431	0.295294	PRIM2	TSS1500		PRIM2	-815	PRIM2 (-815)
	cg11861043	chr 3: 49131662	5.89741	0.00309799	0.00531763	0.00197853	0.0028017	0.203572	-0.00251593	0.243506	QRICH1;QRICH1	TSS200;TSS200	Island	QRICH1	-158	QRICH1 (-159)
	cg18730511	chr 22: 50435413	5.8928	0.00311173	-0.00901816	0.00198088	-0.00504623	0.166547	0.00397192	0.293599	IL17REL	3'UTR	N_Shelf	IL17REL	15642	PIM3 (81271)	MLC1 (88367)
	cg27313492	chr 16: 679543	6.12346	0.00249423	-0.00909881	0.00198669	-0.00664888	0.048363	0.00244992	0.631051	WFIKKN1	TSS1500	S_Shore	AK128777	305	WFIKKN1 (-1468)	AK128777 (305)
	cg01730666	chr 17: 41924302	6.01097	0.00277824	0.0158615	0.00199494	0.00663626	0.365461	-0.00922524	0.119914	CD300LG;CD300LG;CD300LG;CD300LG	TSS1500;TSS1500;TSS1500;TSS1500		CD300LG	-213	CD300LG (-213)
	cg08660883	chr 12: 48430830	6.62527	0.00154335	-0.00766325	0.00199927	-0.00667906	0.014005	0.000984187	0.900414				COL2A1	-32545	COL2A1 (-32546)	SENP1 (68810)
	cg04682133	chr 1: 55681841	6.97096	0.00110983	0.0119796	0.00200024	0.00193696	0.859668	-0.0100427	0.0130653	USP24	TSS1500	S_Shore	LOC100507634	761	USP24 (-803)
	cg09857273	chr 8: 95230984	6.27331	0.00216076	-0.0122839	0.00200947	-0.00388311	0.562296	0.00840083	0.0543258	CDH17	TSS1500		CDH17	-1453	CDH17 (-10170)	GEM (43562)
	cg16012719	chr 10: 102985022	6.33846	0.00203014	0.0131786	0.00201315	0.003914	0.601519	-0.00926462	0.0462587			Island	LBX1	3695	LBX1 (3694)	TLX1 (93962)
	cg06638529	chr 1: 44704073	5.91895	0.00303462	0.0138991	0.00201413	0.00657526	0.2774	-0.00732383	0.175032	ERI3	Body		DMAP1	24949	DMAP1 (24949)	ERI3 (116865)
	cg20938359	chr 12: 322250	6.54357	0.00166861	0.0165487	0.0020144	0.00406663	0.705849	-0.0124821	0.0294017	SLC6A12;SLC6A12;SLC6A12	5'UTR;5'UTR;5'UTR		SLC6A12	363	SLC6A12 (1120)	IQSEC3 (146202)
	cg26274166	chr 19: 50060174	5.88531	0.00313418	-0.0105042	0.00203147	-0.00630731	0.128535	0.00419693	0.365717	NOSIP	Body	Island	TRNA_Lys	-22169	NOSIP (23628)	RCN3 (29300)
	cg09965939	chr 8: 99306870	6.13488	0.00246709	0.0263	0.00203309	0.0093944	0.480541	-0.0169056	0.0762081	NIPAL2	TSS1500	S_Shore	NIPAL2	-249	NIPAL2 (-250)
	cg06330431	chr 8: 144460468	6.45213	0.001821	-0.0162198	0.0020359	-0.013567	0.0196768	0.00265275	0.844069	RHPN1	Body	N_Shore	RHPN1	9444	RHPN1 (9444)	MAFA (52133)
	cg03006225	chr 1: 16010482	5.86716	0.00318928	0.00760884	0.00203726	0.00404506	0.199398	-0.00356378	0.252098	PLEKHM2	TSS1500	N_Shore	PLEKHM2	-344	PLEKHM2 (-344)
	cg15220048	chr 3: 20575513	6.1214	0.00249915	-0.0148406	0.00203788	-0.0109789	0.0455048	0.00386179	0.651651				SGOL1	-347789	SGOL1 (-347816)
	cg18984724	chr 2: 220299604	6.37405	0.00196219	0.0146141	0.00204283	0.00414032	0.630302	-0.0104738	0.0414162	SPEG	TSS200	Island	SPEG	-95	SPEG (-95)
	cg03991309	chr 1: 68237761	6.12529	0.00248985	-0.0154434	0.0020472	-0.0055302	0.479199	0.00991324	0.0769695	GNG12	5'UTR		U7	575	GNG12 (61393)	GADD45A (86902)
	cg00146951	chr 10: 17270376	6.44865	0.00182708	0.00502716	0.0020492	0.00132562	0.670441	-0.00370154	0.0349063	VIM;VIM	5'UTR;1stExon	N_Shore	VIM	119	VIM (119)
	cg27575890	chr 22: 36907158	6.30306	0.00210011	0.0146831	0.00206117	0.0117632	0.0272127	-0.00291996	0.778828	EIF3D	Body	S_Shelf	FOXRED2	-4010	FOXRED2 (-4011)
	cg13892828	chr 11: 121000727	6.50302	0.00173455	-0.009164	0.00206938	-0.00781441	0.0171165	0.0013496	0.871873	TECTA	Body	S_Shore	TECTA	27353	SC5DL (-162660)	TECTA (27353)
	cg22973076	chr 8: 22436458	5.84219	0.00326664	-0.0132883	0.00208471	-0.00739221	0.172572	0.00589604	0.291385	PDLIM2	TSS200	Island	PDLIM2	205	PDLIM2 (205)
	cg19178081	chr 17: 7558889	6.87663	0.00121423	-0.00797603	0.0020919	-0.00135066	0.848232	0.00662537	0.0145509	ATP1B2	Body	S_Shelf	ATP1B2	4636	WRAP53 (-30499)	ATP1B2 (4636)
	cg06081361	chr 1: 3193787	5.98743	0.00284168	-0.00644783	0.00211372	-0.00451246	0.0636261	0.00193537	0.567941	PRDM16;PRDM16	Body;Body	N_Shore	MIR4251	149249	ARHGEF16 (-177359)	PRDM16 (208046)
	cg21484586	chr 19: 35531859	6.2602	0.00218806	0.00513653	0.00211428	0.00156339	0.588973	-0.00357315	0.0504635	HPN;HPN	5'UTR;5'UTR	Island	HPN	450	HPN (450)
	cg08096367	chr 15: 95384471	5.8424	0.003266	-0.00682245	0.00211841	-0.00408117	0.132354	0.00274127	0.364179			N_Shelf	MCTP2	485106	MCTP2 (543042)
	cg04423314	chr 7: 100239188	5.99768	0.00281387	0.01701	0.0021188	0.0120036	0.060877	-0.00500636	0.580534	TFR2	TSS200		TFR2	13	TFR2 (12)
	cg23408411	chr 14: 75821227	6.56258	0.00163858	-0.0112617	0.0021322	-0.00256273	0.743788	0.00869901	0.0257272				LOC731223	60121	JDP2 (-77609)	FOS (75747)
	cg25716102	chr 2: 59156510	6.06333	0.00264219	-0.0071383	0.00213456	-0.0026066	0.467923	0.0045317	0.0827531				FLJ30838	3765	FANCL (-687996)
	cg16711450	chr 11: 2183505	6.76122	0.00135551	-0.0116483	0.00214229	-0.0106596	0.0096607	0.000988723	0.955699	INS;INS-IGF2;INS-IGF2	TSS1500;TSS1500;TSS1500	N_Shelf	INS	-1066	INS-IGF2 (-1067)
	cg00402352	chr 11: 134373160	6.94265	0.00114018	-0.024179	0.00215492	-0.00365698	0.877497	0.020522	0.0124053				AK095081	16768	B3GAT1 (-91349)
	cg26607785	chr 17: 45810424	5.82575	0.0033186	0.0164648	0.00215624	0.00825931	0.240773	-0.00820552	0.213658	TBX21	TSS200	N_Shore	TBX21	-185	TBX21 (-185)
	cg07800524	chr 19: 49259452	6.33225	0.00204225	-0.0104963	0.00215681	-0.00292914	0.641593	0.00756718	0.0410733	FGF21;FGF21;FUT1	1stExon;5'UTR;TSS1500	S_Shelf	FGF21	305	FUT1 (-806)	FGF21 (305)
	cg05647602	chr 22: 18258664	5.85574	0.00322443	-0.00827423	0.00216986	-0.00527086	0.102299	0.00300337	0.439497	BID;BID	TSS1500;TSS1500	S_Shore	BID	-1233	BID (-1234)
	cg19940389	chr 22: 44351213	7.22801	0.000868946	-0.00269865	0.00217299	-0.000275775	0.942137	0.00242287	0.00753211	SAMM50	TSS200	Island	SAMM50	-47	SAMM50 (-47)
	cg05335955	chr 15: 83349264	6.08257	0.00259393	0.010385	0.0021764	0.00779053	0.0432329	-0.00259451	0.676718	AP3B2	Body	Island	AP3B2	-129	CPEB1 (-32537)	AP3B2 (29370)
	cg05959464	chr 8: 70064456	6.63249	0.00153274	-0.0125099	0.00217682	-0.0111727	0.0121079	0.00133715	0.930861				TRNA_Pseudo	-7883	SULF1 (-314402)	C8orf34 (821500)
	cg05666036	chr 6: 101848236	6.07926	0.00260215	0.0390789	0.00218655	0.0293364	0.0431507	-0.00974249	0.67804	GRIK2;GRIK2;GRIK2	Body;Body;Body	N_Shore	GRIK2	1376	GRIK2 (1376)
	cg04036182	chr 15: 45458818	5.95835	0.00292206	0.0271396	0.00218909	0.0190735	0.0631994	-0.00806609	0.576114			Island	SHF	11686	SHF (34554)	DUOX1 (36627)
	cg17218435	chr 17: 19913408	6.16553	0.0023957	-0.00911228	0.00219225	-0.00710673	0.0338684	0.00200555	0.738679			Island	SPECC1	760	SPECC1 (760)
	cg14096855	chr 10: 5541823	6.19198	0.00233576	-0.0092225	0.00219277	-0.00726709	0.0316218	0.00195541	0.754931	CALML5	TSS1500	S_Shore	CALML5	-290	CALML5 (-291)
	cg04940329	chr 17: 39093054	6.0424	0.00269574	0.0150613	0.0021953	0.0054553	0.47532	-0.00960602	0.0818393	KRT23	5'UTR		KRT23	151	KRT23 (781)
	cg26717066	chr 5: 132581310	5.79148	0.00342964	-0.0076176	0.00219616	-0.00411567	0.193195	0.00350192	0.269451	FSTL4	Body		FSTL4	-19693	HSPA4 (193649)	FSTL4 (366912)
	cg00672214	chr 8: 1132883	6.05985	0.00265103	-0.00692026	0.00220067	-0.0024558	0.489775	0.00446446	0.0773946			Island	LOC286083	117944	C8orf42 (-637553)	DLGAP2 (-316685)
	cg22919728	chr 3: 126242490	6.25917	0.0021902	0.0208598	0.0022076	0.00608877	0.616633	-0.014771	0.0464086	CHST13	TSS1500	N_Shore	CHST13	-640	CHST13 (-640)
	cg19450479	chr 3: 5018817	5.81451	0.00335462	-0.00649667	0.00221133	-0.00400317	0.119004	0.0024935	0.400263			N_Shore	BHLHE40	-2279	BHLHE40 (-2279)
	cg24908802	chr 5: 144726601	5.81197	0.00336281	-0.0218172	0.00221714	-0.0105762	0.265958	0.011241	0.193841				PRELID2	488298	PRELID2 (488297)
	cg27583655	chr 5: 59126518	7.2293	0.000867883	-0.0157014	0.00222067	-0.0157516	0.00404468	-5.01392e-05	0.999936	PDE4D;PDE4D	Body;Body		PDE4D	-62080	PDE4D (63102)
	cg14623306	chr 9: 84280537	5.90413	0.0030781	0.0137955	0.0022255	0.00943923	0.0733253	-0.0043563	0.537702	TLE1	Body		TLE1	23059	TLE1 (23058)
	cg24382680	chr 15: 80351977	6.52633	0.00169633	-0.00184036	0.00225352	-0.00161751	0.0142062	0.000222852	0.912654	ZFAND6	TSS200		ZFAND6	68	ZFAND6 (68)
	cg08413646	chr 5: 149996740	6.29416	0.00211806	-0.00778963	0.00226105	-0.00214854	0.650427	0.00564109	0.0409505	SYNPO;SYNPO	5'UTR;TSS1500		SYNPO	-465	MYOZ3 (-43663)	SYNPO (16099)
	cg23830169	chr 3: 50140110	5.96511	0.00290317	-0.00461427	0.00226992	-0.0033307	0.0554366	0.00128357	0.618561	RBM5	Body		LUST	-1689	SEMA3F (-52737)	RBM5 (13770)
	cg03518729	chr 1: 235147744	8.42587	0.000279396	0.0046505	0.00227574	0.00542342	0.000655146	0.000772914	0.842158				BC016972	-47998	IRF2BP2 (-402474)	TOMM20 (144511)
	cg03523426	chr 2: 75147006	5.80363	0.00338985	0.0111203	0.00228378	0.00707141	0.105127	-0.00404888	0.44041			Island	AK125960	-8359	POLE4 (-38768)	HK2 (87225)
	cg22231259	chr 15: 36843680	5.98054	0.00286051	-0.0145011	0.00228554	-0.0105986	0.0517841	0.00390252	0.638157				C15orf41	-28131	MEIS2 (549060)
	cg01998750	chr 3: 69434842	5.81474	0.0033539	0.00613576	0.00228926	0.00278897	0.313648	-0.00334679	0.160993	FRMD4B	Body	N_Shore	FRMD4B	588	FRMD4B (587)
	cg23066280	chr 7: 158032496	7.38459	0.000748776	0.0629863	0.00229709	0.0650727	0.00302868	0.00208645	0.993202	PTPRN2;PTPRN2;PTPRN2	Body;Body;Body		DQ583756	-170297	PTPRN2 (347985)	DNAJB6 (902787)
	cg04481053	chr 11: 73008839	6.0267	0.00273665	-0.00842651	0.00230684	-0.00294404	0.503341	0.00548247	0.0756701	P2RY6;P2RY6;P2RY6;P2RY6	3'UTR;3'UTR;3'UTR;3'UTR		P2RY6	1276	ARHGEF17 (-10823)	P2RY6 (25593)
	cg03853586	chr 1: 56655932	5.9936	0.00282491	-0.0107835	0.00230956	-0.00389279	0.480705	0.0068907	0.0828199				PPAP2B	389325	PPAP2B (389324)	AK127270 (609223)
	cg26135172	chr 3: 45595231	6.25595	0.00219698	0.014688	0.00231366	0.0120685	0.0243621	-0.00261947	0.82102				LIMD1	-41091	LIMD1 (-41091)	LARS2 (165157)
	cg00456086	chr 3: 197283111	5.74754	0.0035775	-0.00695805	0.00231721	-0.00408667	0.14641	0.00287138	0.350262	BDH1;BDH1;BDH1	TSS1500;TSS1500;5'UTR	Island	BDH1	-253	BDH1 (-254)
	cg11789885	chr 19: 11472731	5.74477	0.00358704	-0.00863492	0.00231879	-0.00447294	0.223379	0.00416198	0.240009	LPPR2;LPPR2	Body;Body	N_Shore	Prion_pknot	2092	LPPR2 (6670)	EPOR (22286)
	cg14438453	chr 6: 39786566	5.81413	0.00335584	0.0160126	0.002335	0.00706645	0.33629	-0.00894619	0.148297	DAAM2	5'UTR		DAAM2	25794	DAAM2 (26408)	MOCS1 (108888)
	cg02583525	chr 2: 26624612	6.48161	0.0017704	0.0128807	0.00233755	0.002872	0.755936	-0.0100087	0.026078	C2orf39	TSS200	Island	CCDC164	-171	EPT1 (55659)	OTOF (156953)
	cg16909579	chr 2: 220424259	6.20057	0.00231663	-0.00999846	0.00234395	-0.008104	0.0270716	0.00189446	0.800863	OBSL1	Body	N_Shelf	OBSL1	-40	OBSL1 (12008)	TMEM198 (15515)
	cg14651446	chr 6: 28574571	6.74898	0.00137143	0.00555223	0.00234661	0.000934655	0.852552	-0.00461758	0.0156039				TRNA_Ala	-361	SCAND3 (-19460)	TRIM27 (317196)
	cg16834726	chr 12: 57937408	7.40325	0.00073562	0.0154112	0.00236482	0.0160469	0.00285214	0.000635717	0.98953	DCTN2	Body	N_Shelf	DCTN2	3570	DCTN2 (3569)	MBD6 (20750)
	cg27642528	chr 10: 88814651	5.83155	0.00330019	0.0124651	0.00236885	0.00526264	0.369487	-0.00720245	0.130744	GLUD1	Body		FAM25A	34606	AL157440 (-84081)	GLUD1 (40124)
	cg20747380	chr 7: 27142275	5.75492	0.00355221	0.0192054	0.00236991	0.00913877	0.283017	-0.0100666	0.186685	HOXA2;HOXA2	1stExon;5'UTR	N_Shore	AK291164	30	HOXA2 (118)
	cg02119837	chr 11: 72466113	6.23373	0.00224421	-0.0113779	0.00237163	-0.0031656	0.64786	0.00821229	0.042879	STARD10	Body	Island	ARAP1	-2679	ARAP1 (-2680)
	cg09956747	chr 16: 31538556	6.09835	0.00255497	-0.0143361	0.00237374	-0.00453264	0.571236	0.00980349	0.0588531	AHSP	TSS1500		AHSP	-646	AHSP (-646)
	cg13224213	chr 7: 150689881	8.179	0.000352737	0.016087	0.00238547	-0.000707875	0.989178	-0.0167949	0.00159488	NOS3;NOS3;NOS3;NOS3	5'UTR;TSS1500;TSS1500;TSS1500		NOS3	-959	NOS3 (1738)	ATG9B (31704)
	cg07983659	chr 1: 886485	5.75115	0.0035651	-0.00570065	0.00238687	-0.00358141	0.112683	0.00211923	0.428154	NOC2L	Body	Island	NOC2L	7433	NOC2L (8193)	SAMD11 (25365)
	cg11799600	chr 1: 92764833	8.90865	0.000177309	-0.00421176	0.00239316	-0.00517073	0.000328707	-0.000958965	0.726662	RPAP2;GLMN	Body;TSS1500	Island	GLMN	-267	GLMN (-268)	RPAP2 (312)
	cg12977171	chr 11: 59521791	6.07977	0.00260089	0.00454828	0.00239324	0.00355568	0.0350294	-0.000992608	0.745727	STX3	TSS1500	N_Shore	STX3	-740	STX3 (-740)
	cg04378288	chr 11: 45718207	9.33358	0.00011897	-0.023728	0.00239878	0.00404756	0.849439	0.0277755	0.000331656				DQ595965	-25	SLC35C1 (-107415)	CHST1 (-31002)
	cg07951301	chr 19: 51143309	6.13239	0.00247297	0.0115194	0.00240443	0.00347961	0.600393	-0.00803976	0.0527597	SYT3;SYT3	TSS1500;TSS1500	S_Shore	SYT3	-217	SYT3 (-218)
	cg24644201	chr 11: 46299066	5.89034	0.0031191	0.00814167	0.00241795	0.0031234	0.440329	-0.00501826	0.1	CREB3L1	TSS200	N_Shore	CREB3L1	-161	CREB3L1 (-161)
	cg08576185	chr 16: 2055684	5.91502	0.00304608	0.0149959	0.0024299	0.0109425	0.0538787	-0.00405346	0.638651	ZNF598	Body	S_Shore	ZNF598	-3260	ZNF598 (4078)	SYNGR3 (15739)
	cg04104132	chr 11: 2465440	6.22867	0.00225512	0.0172083	0.00243399	0.0142608	0.0236296	-0.00294748	0.834976	KCNQ1	TSS1500	Island	KCNQ1	-780	KCNQ1 (-780)
	cg09438605	chr 15: 80757169	5.88703	0.00312903	-0.00768817	0.002435	-0.00293684	0.443833	0.00475133	0.099075	ARNT2	Body		ARNT2	21865	FAM108C1 (-230482)	ARNT2 (60478)
	cg02847760	chr 15: 40453199	6.03354	0.00271875	0.00630318	0.00243656	0.00206706	0.549061	-0.00423611	0.0654955	BUB1B	TSS200	Island	BUB1B	-10	BUB1B (-10)
	cg15292446	chr 17: 179838	5.79788	0.00340862	0.0192044	0.00244063	0.00814871	0.367696	-0.0110556	0.134046	RPH3AL	5'UTR		LOC100506388	-1157	DOC2B (-148419)	RPH3AL (22794)
	cg10265690	chr 5: 170744027	5.72337	0.00366155	0.0276939	0.0024437	0.0132114	0.283096	-0.0144826	0.189756			Island	TLX3	7740	NPM1 (-70680)	TLX3 (7740)
	cg14158073	chr 6: 28602705	6.18612	0.00234891	0.0237745	0.00244643	0.00670538	0.641683	-0.0170691	0.0450233			N_Shore	TRNA_Pseudo	-775	SCAND3 (-47594)	TRIM27 (289062)
	cg23732080	chr 11: 64120036	6.3761	0.00195835	-0.00807072	0.00244874	-0.00189678	0.734682	0.00617394	0.02991	CCDC88B	Body		CCDC88B	-321	RPS6KA4 (-6588)	CCDC88B (12347)
	cg24041118	chr 5: 1202449	5.91389	0.00304939	-0.0136991	0.00245286	-0.0100423	0.052718	0.0036568	0.646211	SLC6A19	Body	S_Shore	SLC6A19	740	SLC6A19 (740)
	cg10653131	chr 13: 24154260	5.71188	0.0037022	0.0135221	0.00245331	0.00655716	0.2718	-0.00696499	0.199518	TNFRSF19;TNFRSF19	5'UTR;5'UTR	S_Shore	TNFRSF19	762	TNFRSF19 (762)
	cg25455659	chr 2: 42670937	5.70557	0.00372472	-0.0122093	0.00245464	-0.00744055	0.129205	0.00476873	0.394039	KCNG3;KCNG3	3'UTR;3'UTR		SNORD75	3421	COX7A2L (-81950)	KCNG3 (50299)
	cg06691214	chr 2: 208394839	5.95038	0.00294446	-0.0054485	0.00245989	-0.00192346	0.499995	0.00352504	0.0800212	CREB1;CREB1;CREB1;CREB1	5'UTR;5'UTR;1stExon;1stExon	Island	CREB1	224	CREB1 (224)
	cg07743179	chr 3: 126278943	5.67836	0.0038234	-0.0137073	0.00246639	-0.00775468	0.171091	0.00595265	0.317105	C3orf22	TSS1500		C3orf22	-1185	CHST13 (35813)	TXNRD3 (95023)
	cg24051242	chr 11: 68096138	5.67369	0.00384059	0.013555	0.00247765	0.00765563	0.172333	-0.00589942	0.315809	LRP5	Body		LRP5	16031	PPP6R3 (-132047)	LRP5 (16031)
	cg06437396	chr 6: 108437013	6.16563	0.00239547	-0.0240186	0.00248151	-0.0196363	0.02637	0.00438226	0.815525			N_Shore	AF520419	-7826	NR2E1 (-50201)	OSTM1 (-41073)
	cg24491749	chr 4: 107236485	5.71188	0.00370218	-0.0248325	0.00248483	-0.0156127	0.114005	0.00921983	0.431575	AIMP1;TBCK;TBCK;AIMP1;AIMP1;TBCK;TBCK	TSS1500;5'UTR;5'UTR;TSS1500;TSS1500;5'UTR;5'UTR		AIMP1	-281	AIMP1 (-1178)	TBCK (937)
	cg20326682	chr 17: 64345488	8.73987	0.000207827	-0.00581249	0.00248961	-0.00706837	0.00039961	-0.00125588	0.751528	PRKCA	Body		PRKCA	46563	CACNG5 (-527859)	PRKCA (46563)
	cg11754374	chr 11: 131707651	5.72874	0.0036427	-0.00573921	0.00249274	-0.00261495	0.317215	0.00312427	0.166442	NTM	Body		NTM	-71848	SNX19 (-921270)	NTM (-73060)
	cg07998951	chr 7: 152456579	6.12695	0.0024859	0.0294367	0.00250112	0.0238213	0.0284667	-0.00561535	0.80045	ACTR3B;ACTR3B	TSS1500;TSS1500	N_Shore	ACTR3C	-271	ACTR3B (-271)
	cg26535925	chr 16: 89233863	5.67259	0.00384467	0.0134153	0.00250142	0.00688384	0.234047	-0.00653144	0.237622			S_Shore	CDH15	-4299	CDH15 (-4299)
	ch.19.1528169R	chr 19: 47592633	8.53727	0.000251531	0.00983969	0.00250202	-0.00092062	0.952395	-0.0107603	0.000925565	ZC3H4	Body		ZC3H4	22853	TMEM160 (-40752)	ZC3H4 (24375)
	cg06460691	chr 5: 74162851	6.02005	0.00275415	0.0134943	0.00251246	0.00434564	0.562599	-0.00914869	0.0633819	FAM169A	TSS1500	S_Shore	FAM169A	-236	NSA2 (99749)	GCNT4 (163872)
	cg12683813	chr 2: 145779560	7.11843	0.000964431	-0.00897198	0.00251293	-0.00905891	0.00422713	-8.69284e-05	0.999425				BC040861	-821	ZEB2 (-501603)
	cg16391792	chr 15: 58723657	5.77924	0.00347019	-0.00496595	0.00251503	-0.00207549	0.380644	0.00289046	0.129618	LIPC	TSS1500		LIPC	-517	LIPC (-517)
	cg20497212	chr 7: 36672687	5.96875	0.00289303	-0.00651348	0.00251659	-0.00496799	0.0421405	0.0015455	0.709146	AOAH	Body		AOAH	91467	AOAH (91466)	ANLN (243256)
	cg02805920	chr 14: 86000477	6.01918	0.00275645	0.0121004	0.0025178	0.00943103	0.0367594	-0.00266934	0.742929	FLRT2	5'UTR	Island	FLRT2	3906	FLRT2 (3990)
	cg21582582	chr 3: 182698605	5.85632	0.00322264	-0.0102558	0.00252939	-0.0074086	0.0581677	0.00284724	0.625216	DCUN1D1	TSS1500	Island	DCUN1D1	-279	DCUN1D1 (-280)
	cg04699199	chr 13: 37679803	6.0119	0.00277575	-0.00939336	0.00253071	-0.00731545	0.0370518	0.00207791	0.741904	CSNK1A1L	TSS200		CSNK1A1L	-2	CSNK1A1L (-3)
	cg26619215	chr 7: 43692456	5.83789	0.00328016	-0.00793515	0.00253797	-0.0056812	0.0612129	0.00225395	0.611842	C7orf44	5'UTR		STK17A	69765	STK17A (69765)	C7orf44 (76626)
	cg27516100	chr 6: 30624520	5.97637	0.00287196	0.0118405	0.00253864	0.0090974	0.0404507	-0.00274315	0.720941	DHX16;DHX16	Body;Body		DHX16	5240	C6orf136 (9705)	DHX16 (16309)
	cg26465611	chr 5: 126626719	5.6465	0.00394231	0.0184412	0.00255219	0.0105556	0.16591	-0.00788553	0.330451	MEGF10;MEGF10	5'UTR;1stExon	Island	MEGF10	264	MEGF10 (264)
	cg16173280	chr 22: 50617822	6.25324	0.00220268	-0.00636071	0.00255738	-0.00160767	0.702014	0.00475303	0.0358721	PANX2;PANX2;PANX2	Body;3'UTR;3'UTR	Island	TRABD	-6536	PANX2 (8663)	TUBGCP6 (65577)
	cg23304605	chr 14: 91866373	5.68902	0.00378443	0.00912304	0.00256013	0.00578999	0.110711	-0.00333304	0.445022	CCDC88C	Body		CCDC88C	16809	GPR68 (-155522)	CCDC88C (17814)
	cg26278647	chr 6: 13697102	5.65434	0.0039127	-0.0158686	0.00256412	-0.0079782	0.249378	0.00789043	0.224941	RANBP9	Body		RANBP9	26	RANBP9 (14693)	NOL7 (81544)
	cg23357526	chr 5: 177790659	5.90207	0.00308417	-0.0075146	0.00259242	-0.00563632	0.0474024	0.00187828	0.684323	COL23A1	Body		COL23A1	-93295	AGXT2L2 (-130857)	COL23A1 (226896)
	cg13476123	chr 9: 140331284	6.23094	0.00225021	-0.00935068	0.00259314	-0.00237984	0.699166	0.00697084	0.0367114	ENTPD8;ENTPD8	Body;Body	N_Shore	ENTPD8	4617	ENTPD8 (4616)	NOXA1 (13438)
	cg06452129	chr 16: 85265566	5.86667	0.00319078	-0.00629186	0.00259574	-0.00463855	0.052488	0.00165331	0.657693			N_Shelf	LINC00311	-50997	KIAA0182 (-381357)	KIAA0513 (204157)
	cg11190248	chr 12: 110156389	6.78647	0.00132325	0.0142511	0.00260131	0.00198985	0.897762	-0.0122612	0.0126803	C12orf34	5'UTR	Island	C12orf34	4203	TRPV4 (114822)	MVK (144890)
	cg05545441	chr 4: 174442812	5.70214	0.003737	0.0243109	0.00260394	0.0159822	0.0951797	-0.00832867	0.491478			N_Shore	HAND2	7718	SCRG1 (-122196)	HAND2 (8565)
	cg09080173	chr 8: 22605334	5.64209	0.00395904	0.0122685	0.00260668	0.00609854	0.25819	-0.00616993	0.21839	PEBP4	Body		EGR3	-54519	EGR3 (-54520)	PEBP4 (180086)
	cg15059176	chr 1: 3306447	5.76681	0.00351189	-0.010456	0.00260837	-0.00423821	0.405284	0.0062178	0.120269	PRDM16;PRDM16	Body;Body	N_Shore	ARHGEF16	-64699	ARHGEF16 (-64699)	PRDM16 (320706)
	cg11593247	chr 11: 64522232	5.69107	0.00377697	-0.00858874	0.00261188	-0.00385822	0.330416	0.00473052	0.161963	PYGM;PYGM	Body;Body		PYGM	5955	RASGRP2 (-9904)	PYGM (5954)
	cg06990529	chr 11: 130099296	5.62444	0.00402682	-0.0176959	0.0026153	-0.010229	0.16141	0.00746685	0.34167	ZBTB44	3'UTR		ZBTB44	32528	ST14 (69615)	ZBTB44 (85310)
	cg01760103	chr 7: 151664041	5.62417	0.00402786	-0.00941869	0.00261574	-0.00544178	0.161701	0.00397691	0.341196	GALNTL5;GALNTL5	5'UTR;Body		GALNTL5	-251	GALNT11 (-58736)	GALNTL5 (10578)
	cg06917325	chr 11: 62783123	5.83331	0.0032946	-0.0116379	0.00261649	-0.00846238	0.0569991	0.00317548	0.636943	SLC22A8	5'UTR		SLC22A8	194	SLC22A8 (193)
	cg09533709	chr 5: 156900363	5.6666	0.00386685	0.0061828	0.00262092	0.00287908	0.30467	-0.00330372	0.180214	NIPAL4	3'UTR		AL049415	6131	NIPAL4 (13337)	ADAM19 (102419)
	cg21119032	chr 2: 211341315	7.40153	0.000736822	0.00382799	0.00262229	0.0001566	0.990791	-0.00367139	0.00459057	LANCL1;LANCL1;CPS1;LANCL1	5'UTR;5'UTR;TSS1500;5'UTR	Island	LANCL1	114	LANCL1 (113)
	cg27190239	chr 12: 10085174	5.6177	0.00405299	-0.00902184	0.00263101	-0.00473949	0.221311	0.00428234	0.258	CLEC2A	TSS200		CLEC2A	-194	CLEC2A (-195)
	cg23920389	chr 2: 27592846	5.78238	0.00345975	0.00385536	0.00263153	0.00272752	0.0664095	-0.00112784	0.595879	EIF2B4;SNX17;EIF2B4;EIF2B4	Body;TSS1500;1stExon;Body	Island	EIF2B4	73	SNX17 (-542)	EIF2B4 (72)
	cg20104307	chr 16: 778658	5.61249	0.00407336	0.0112298	0.00263416	0.00625797	0.183695	-0.00497181	0.307311	HAGHL;HAGHL	Body;Body	Island	HAGHL	1393	HAGHL (1393)	NARFL (12338)
	cg10066186	chr 14: 23083160	5.69918	0.00374765	-0.00661315	0.00264404	-0.00288044	0.353674	0.00373272	0.148595				ABHD4	16014	OXA1L (-152570)	ABHD4 (16014)
	cg03981596	chr 16: 21695771	6.25747	0.00219379	0.0139884	0.00264709	0.0120063	0.0191838	-0.00198216	0.885414	OTOA;OTOA;OTOA	1stExon;5'UTR;Body		OTOA	22	OTOA (5937)	RRN3P1 (134723)
	cg16264776	chr 1: 92549234	5.9905	0.00283331	-0.00535942	0.00264788	-0.00421728	0.0355444	0.00114214	0.759618	BTBD8	Body	S_Shelf	BTBD8	3373	RPAP2 (-215287)	BTBD8 (3373)
	cg17319795	chr 14: 93170808	5.64989	0.00392947	0.0142534	0.00264941	0.00671322	0.297188	-0.00754014	0.186963	LGMN;LGMN	Body;Body		LGMN	28365	LGMN (44238)	RIN3 (190684)
	cg14532148	chr 3: 11079679	5.60759	0.00409259	-0.0181016	0.00265096	-0.0102458	0.174555	0.00785584	0.322112	SLC6A1	3'UTR		SLC6A1	45260	HRH1 (-116534)	SLC6A1 (45260)
	cg16329896	chr 7: 47515060	5.70134	0.00373989	0.0120203	0.00265841	0.00517913	0.361934	-0.00684117	0.144259	TNS3	5'UTR		TNS3	64139	TNS3 (106681)
	cg07408232	chr 6: 30113978	5.95722	0.00292521	-0.00844014	0.00266307	-0.00656911	0.0382719	0.00187103	0.742925	TRIM40	Body		TRIM40	9469	TRIM40 (9469)	TRIM10 (14732)
	cg09391093	chr 10: 38265555	5.94177	0.00296889	0.00514844	0.00266667	0.00398373	0.0397503	-0.00116471	0.733914	ZNF25	TSS200	Island	ZNF25	-102	ZNF25 (-103)
	cg19720135	chr 6: 167178955	6.35411	0.00199998	-0.0063723	0.00266872	-0.00139318	0.768789	0.00497913	0.0271917	RPS6KA2	Body		RPS6KA2	96816	BRP44L (-382470)	RPS6KA2 (96815)
	cg07776409	chr 17: 27182127	5.61658	0.00405736	0.00480858	0.00267801	0.00238342	0.261826	-0.00242516	0.218075	ERAL1	1stExon	Island	ERAL1	85	ERAL1 (85)
	cg16045223	chr 1: 1206372	6.1363	0.00246374	-0.00872193	0.00268311	-0.00725601	0.0244347	0.00146592	0.843034	UBE2J2;UBE2J2;UBE2J2;UBE2J2	5'UTR;5'UTR;5'UTR;5'UTR	N_Shelf	UBE2J2	2862	FAM132A (-24271)	UBE2J2 (2861)
	cg07726222	chr 16: 2125875	5.91648	0.00304182	-0.00806998	0.0026899	-0.00268426	0.545399	0.00538572	0.0711069	TSC2;TSC2;TSC2	Body;Body;Body	Island	TSC2	-6822	TSC2 (27886)	PKD1 (60023)
	cg03405473	chr 5: 149680926	7.26309	0.000840438	-0.00771579	0.00269122	-0.00806168	0.00311245	-0.000345891	0.987918	ARSI	Body	N_Shore	ARSI	1599	CAMK2A (-11524)	ARSI (1598)
	cg17470143	chr 13: 36706433	6.12523	0.00249001	-0.0157491	0.00269464	-0.0130756	0.0248621	0.00267348	0.840257	DCLK1	TSS1500	S_Shore	DCLK1	-919	DCLK1 (-920)
	cg09895514	chr 1: 231907041	5.60521	0.00410195	-0.00744138	0.00269706	-0.00373456	0.253648	0.00370682	0.226673	TSNAX-DISC1;DISC1;TSNAX-DISC1;DISC1;DISC1;DISC1;TSNAX-DISC1;DISC1;TSNAX-DISC1;DISC1;DISC1;DISC1;DISC1;DISC1;DISC1;DISC1;TSNAX-DISC1;DISC1;DISC1;TSNAX-DISC1;DISC1;DISC1	Body;Body;Body;Body;Body;Body;Body;Body;Body;Body;Body;Body;Body;3'UTR;Body;Body;Body;Body;Body;Body;Body;Body		DISC2	47222	DISC1 (144481)	SIPA1L2 (744201)
	cg23209976	chr 5: 138872772	5.75097	0.00356573	0.0125673	0.00269852	0.00885533	0.0686256	-0.00371192	0.591306				TMEM173	-10429	UBE2D2 (-67978)	TMEM173 (-10430)
	cg14992181	chr 4: 54232638	5.9896	0.00283577	0.00540001	0.00269892	0.00428073	0.0342361	-0.00111928	0.771631	SCFD2	TSS1500	S_Shore	SCFD2	-396	SCFD2 (-397)
	cg18068832	chr 17: 72889350	7.09952	0.000981948	0.0236536	0.0027026	0.00189622	0.965283	-0.0217574	0.00715275	FADS6	Body	Island	FADS6	355	FADS6 (354)
	cg18178189	chr 11: 31161032	5.74945	0.00357094	-0.0135081	0.00270264	-0.00535412	0.423774	0.00815394	0.11439				DCDC5	-11820	DCDC5 (-32526)	DCDC1 (230324)
	cg05329893	chr 4: 71384359	5.66835	0.00386036	-0.0170772	0.00270516	-0.00752776	0.346402	0.00954943	0.154999	AMTN;AMTN	1stExon;5'UTR		AMTN	62	AMTN (62)
	cg07530172	chr 11: 95431373	5.58558	0.00418013	0.0137184	0.00270676	0.00759648	0.189089	-0.00612188	0.303333				FAM76B	91581	SESN3 (-467128)	CEP57 (-92251)
	cg25079847	chr 10: 99343486	6.80484	0.00130026	-0.00696867	0.00270919	-0.00678086	0.00657174	0.000187804	0.995622	ANKRD2;DHDPSL;ANKRD2;DHDPSL	3'UTR;TSS1500;3'UTR;TSS1500		PI4K2A	-615	C10orf62 (-5963)	ANKRD2 (11231)
	cg05848175	chr 1: 153330257	5.65074	0.00392629	0.0102986	0.00271304	0.00669303	0.101959	-0.00360558	0.478842	S100A9	TSS200		S100A9	-72	S100A9 (-72)
	cg27390443	chr 16: 3790454	7.96687	0.000431095	0.00538479	0.00271509	0.00614557	0.00108019	0.000760785	0.886521	CREBBP;CREBBP	Body;Body		TRAP1	-22856	TRAP1 (-22857)	CREBBP (139666)
	cg18613031	chr 10: 45967496	5.62958	0.00400696	-0.0100576	0.0027161	-0.00469855	0.304597	0.00535907	0.183856	MARCH8;MARCH8;MARCH8	Body;Body;Body		40976	-9844	Mar-08 (63322)	ALOX5 (97868)
	cg00551143	chr 7: 28998860	5.77842	0.00347295	-0.00621689	0.00272002	-0.00448018	0.0610514	0.00173671	0.625289	TRIL	TSS1500	S_Shore	DQ601810	114	TRIL (-832)
	cg17165311	chr 17: 1466280	6.98783	0.00109214	0.00528044	0.0027262	0.00530614	0.00478631	2.56988e-05	0.999857	PITPNA	TSS200	Island	PITPNA	-170	PITPNA (-171)
	cg07617866	chr 19: 45873294	5.89033	0.00311913	0.0267489	0.00272775	0.0204477	0.0434063	-0.00630116	0.716018	ERCC2;ERCC2	Body;Body	N_Shore	ERCC2	551	ERCC2 (550)
	cg12332526	chr 10: 94792635	5.5788	0.00420748	-0.00703825	0.00272904	-0.00397276	0.177761	0.00306549	0.321357	EXOC6;EXOC6	Body;Body		CYP26C1	-28385	CYP26C1 (-28385)	EXOC6 (184411)
	cg11592640	chr 15: 78637901	5.60111	0.00411819	-0.00810266	0.00273126	-0.00397577	0.270087	0.00412689	0.21277	CRABP1	Body	S_Shelf	CRABP1	5236	IREB2 (-92616)	CRABP1 (5236)
	cg08188419	chr 16: 30022634	5.69431	0.00376523	0.00438103	0.00273753	0.001831	0.38606	-0.00255003	0.133508	DOC2A	TSS1500	N_Shore	DOC2A	108	DOC2A (-234)
	cg22280333	chr 11: 193016	5.66981	0.00385495	-0.0100119	0.00273837	-0.00669735	0.0895641	0.00331455	0.51801	SCGB1C1;LOC653486	TSS200;TSS200		SCGB1C1	-63	ODF3 (-3744)	SCGB1C1 (-63)
	cg10376161	chr 1: 112057879	6.52663	0.00169584	0.010553	0.00274101	0.00975516	0.0106704	-0.000797792	0.966136	ADORA3	Body	N_Shore	ADORA3	-11136	RAP1A (-104525)	ADORA3 (-11137)
	cg03299740	chr 2: 17997779	5.83903	0.00327656	-0.00641366	0.00275618	-0.00225104	0.510798	0.00416262	0.0827328	MSGN1	TSS200		MSGN1	-6	MSGN1 (-6)
	cg18065599	chr 11: 47968995	5.67085	0.0038511	0.0112536	0.00276889	0.00760983	0.0854392	-0.00364374	0.533616				PTPRJ	-33114	NUP160 (-98939)	PTPRJ (-33114)
	cg18118535	chr 5: 13943415	5.76582	0.00351523	-0.00926568	0.00277024	-0.00670099	0.0604054	0.00256469	0.631581	DNAH5	Body		DNAH5	1174	DNAH5 (1173)
	cg22187125	chr 19: 58565865	5.57575	0.00421985	-0.00978031	0.0027758	-0.00584222	0.145732	0.00393809	0.379655	ZSCAN1	3'UTR		ZNF135	-4741	ZNF135 (-4741)
	cg07811212	chr 2: 142889033	6.20803	0.00230013	0.00486915	0.0027826	0.00117577	0.7274	-0.00369338	0.0341316	LRP1B;LRP1B	5'UTR;1stExon	S_Shore	LRP1B	237	LRP1B (236)
	cg06376500	chr 2: 25015796	6.38953	0.00193335	-0.00764728	0.00279058	-0.00688814	0.0135154	0.000759141	0.942514	CENPO;C2orf79	TSS1500;Body	N_Shore	CENPO	-378	CENPO (-534)	PTRHD1 (454)
	cg04850999	chr 10: 77872084	5.72925	0.00364093	0.0247967	0.00279425	0.00967281	0.437409	-0.0151239	0.110797	C10orf11	Body	Island	Metazoa_SRP	129987	ZNF503 (-710572)
	cg23408558	chr 5: 56679194	6.1557	0.00241836	0.0219638	0.00280648	0.00553236	0.707707	-0.0164315	0.0375296				ACTBL2	99442	ACTBL2 (99441)	GPBP1 (169294)
	cg01295034	chr 16: 48576092	5.59783	0.00413117	0.0238395	0.00281043	0.0151524	0.113947	-0.00868709	0.452718	N4BP1	3'UTR		N4BP1	68028	SIAH1 (-156864)	N4BP1 (68027)
	cg19465320	chr 17: 40426890	5.71471	0.00369214	0.0137598	0.00281326	0.00541656	0.431286	-0.00834325	0.113924	STAT5B	5'UTR	N_Shore	STAT5B	1534	GHDC (-80341)	STAT5B (1533)
	cg23222278	chr 3: 8623867	5.6001	0.00412217	-0.00756498	0.00282622	-0.00347154	0.31999	0.00409344	0.176599				LINC00312	10400	CAV3 (-151618)	LMCD1 (80357)
	cg04655474	chr 2: 112642012	6.15938	0.00240984	0.00491629	0.00283516	0.00419233	0.0211038	-0.000723963	0.878229	ANAPC1	TSS1500	S_Shore	ANAPC1	-271	ANAPC1 (-272)
	cg12582728	chr 17: 36162433	5.56648	0.00425763	-0.0151503	0.0028374	-0.00929964	0.132068	0.0058507	0.411513				HNF1B	-57337	TBC1D3 (-121526)	HNF1B (-57338)
	cg04737283	chr 3: 36805426	5.99239	0.00282817	0.0162174	0.00284269	0.00472588	0.630467	-0.0114915	0.0525957			N_Shore	DCLK3	-24074	DCLK3 (-24075)	TRANK1 (181121)
	cg23139473	chr 8: 30890632	5.72214	0.00366586	-0.00452535	0.00284841	-0.00324238	0.0644078	0.00128298	0.618995	WRN;PURG;PURG;PURG	TSS200;TSS1500;1stExon;5'UTR		WRN	-145	PURG (-316)	WRN (-145)
	cg10772263	chr 10: 73746656	6.64703	0.0015116	-0.00795047	0.00284912	-0.00759771	0.00814284	0.000352751	0.988281	CHST3	5'UTR		CHST3	22537	CHST3 (22537)	SPOCK2 (101874)
	cg17055804	chr 13: 44090227	5.60055	0.0041204	-0.00770131	0.00285887	-0.00501504	0.103165	0.00268627	0.484672	ENOX1;ENOX1	5'UTR;5'UTR		ENOX1	113386	ENOX1 (113385)	DNAJC15 (492866)
	cg19258348	chr 10: 118639701	5.70484	0.00372732	-0.0142071	0.00286076	-0.0100961	0.0674278	0.00411098	0.60701				AK092331	8494	ENO4 (30679)	KIAA1598 (125386)
	cg21012296	chr 20: 21502728	5.56963	0.00424478	0.011583	0.0028629	0.00725679	0.12192	-0.00432624	0.436219			Island	NKX2-2	-8064	PAX1 (-183568)	NKX2-2 (-8065)
	cg27154394	chr 19: 56671146	7.00347	0.00107599	-0.0109673	0.00286655	-0.000918445	0.96256	0.0100488	0.00779711	ZNF444	Body	Island	GALP	-16242	GALP (-16242)	ZNF444 (18612)
	cg20598063	chr 1: 186344152	5.54395	0.00435093	0.00428942	0.00287916	0.00213419	0.263625	-0.00215524	0.224767	C1orf27;C1orf27;MIR548F1;C1orf27;TPR	TSS1500;TSS1500;Body;TSS1500;1stExon	Island	TPR	305	C1orf27 (-4746)	TPR (304)
	cg09798435	chr 1: 3566304	6.10122	0.00254796	0.0128721	0.00288126	0.00332577	0.696267	-0.00954638	0.0402543	WDR8	Body	N_Shore	WRAP73	367	TP73 (-2824)	WRAP73 (366)
	cg14102576	chr 14: 93453170	5.60868	0.00408831	-0.00519966	0.00288267	-0.00344511	0.09568	0.00175455	0.508104	ITPK1;ITPK1;ITPK1	Body;Body;Body		CHGA	63726	CHGA (63726)	ITPK1 (129092)
	cg09247392	chr 14: 94424156	7.53715	0.000647797	-0.00970464	0.00288377	-4.54624e-05	0.999881	0.00965918	0.00337756	ASB2	TSS1500		ASB2	-389	PRIMA1 (-169391)	ASB2 (18919)
	cg14583299	chr 6: 85229391	6.94024	0.0011428	-0.0119845	0.00288458	-0.0120851	0.00486	-0.000100598	0.999579				TBX18	243780	KIAA1009 (-292057)	TBX18 (244507)
	cg00045787	chr 16: 69318027	6.02646	0.00273727	-0.00492737	0.00288791	-0.00405879	0.0274644	0.000868576	0.830787	SNTB2	Body		VPS4A	-27259	VPS4A (-27259)	SNTB2 (96978)
	cg26706520	chr 17: 15655637	6.64077	0.00152067	-0.0144779	0.00289099	-0.0138643	0.00808347	0.0006136	0.989329			S_Shelf	CDRT15P2	-12379	MEIS3P1 (-34526)	TBC1D26 (20047)
	cg18587340	chr 20: 39995654	6.01929	0.00275614	0.00941103	0.00289241	0.00773804	0.0278427	-0.00167299	0.828217	EMILIN3	TSS200	Island	EMILIN3	-156	EMILIN3 (-157)
	cg13131519	chr 7: 127032423	5.65862	0.00389664	-0.00681766	0.00289497	-0.00473117	0.0766536	0.0020865	0.572916	ZNF800;ZNF800	5'UTR;1stExon	Island	ZNF800	-100	ZNF800 (343)
	cg02181506	chr 14: 94856984	5.52785	0.00441884	0.0106521	0.00289844	0.00626152	0.15695	-0.00439056	0.365374	SERPINA1;SERPINA1;SERPINA1;SERPINA1;SERPINA1;SERPINA1;SERPINA1;SERPINA1;SERPINA1;SERPINA1;SERPINA1;SERPINA1;SERPINA1;SERPINA1;SERPINA1;SERPINA1;SERPINA1;SERPINA1;SERPINA1;SERPINA1	1stExon;5'UTR;1stExon;1stExon;5'UTR;5'UTR;1stExon;5'UTR;1stExon;5'UTR;5'UTR;5'UTR;1stExon;5'UTR;1stExon;1stExon;1stExon;1stExon;5'UTR;5'UTR		SERPINA1	45	SERPINA1 (44)
	cg13029957	chr 5: 75831679	6.9884	0.00109155	-0.00428422	0.00289874	-0.00435737	0.00446663	-7.31441e-05	0.998261	IQGAP2	Body		IQGAP2	-73240	F2RL2 (87560)	IQGAP2 (132531)
	cg19569081	chr 10: 103892506	5.79623	0.00341405	0.00509988	0.00289896	0.00177285	0.520355	-0.00332703	0.0824558	PPRC1	TSS1500	N_Shore	PPRC1	-280	PPRC1 (-280)
	cg17657467	chr 3: 156840716	7.18819	0.000902488	-0.00641394	0.00290129	-0.0067214	0.00324151	-0.00030746	0.986378			S_Shelf	LOC339894	75	CCNL1 (37765)	TIPARP (446264)
	cg10775229	chr 10: 88023052	5.53508	0.0043882	0.0267927	0.00290757	0.0161976	0.141395	-0.0105951	0.395827	GRID1	Body	Island	MIR346	1493	GRID1 (103197)
	cg13816999	chr 11: 12398883	5.53143	0.00440367	0.0199503	0.00290945	0.00999049	0.259784	-0.00995979	0.229673	PARVA	TSS1500	N_Shore	PARVA	-142	PARVA (-142)
	ch.1.87505147F	chr 1: 87732559	5.51004	0.00449524	0.00701607	0.00293229	0.00400961	0.174116	-0.00300647	0.337785				Mir_590	-45017	LMO4 (-61591)	LOC339524 (134880)
	cg01882870	chr 15: 89910748	6.39786	0.001918	0.0105488	0.00293244	0.00197188	0.827664	-0.00857693	0.0216457	MIR9-3	TSS1500	Island	MIR9-3	-499	POLG (-32723)	RHCG (129050)
	cg03038726	chr 1: 175048753	6.18496	0.00235151	0.00599547	0.00293412	0.00520299	0.018897	-0.000792472	0.901224	TNN	Body	Island	TNN	2234	TNN (11760)	TNR (663998)
	cg09514188	chr 17: 48942734	5.70037	0.00374336	0.00416794	0.00294166	0.0015827	0.459894	-0.00258524	0.104992	TOB1	TSS1500	N_Shore	TOB1	981	TOB1 (980)
	cg01281157	chr 5: 178422260	5.53735	0.00437865	0.0223268	0.00295078	0.0106485	0.295018	-0.0116783	0.200035	GRM6	TSS200	Island	GRM6	-136	GRM6 (-137)
	cg09189497	chr 10: 2147517	5.60887	0.00408758	-0.00832505	0.00295315	-0.00564112	0.0869549	0.00268393	0.540276				LOC282980	-90975	PFKP (-962194)	ADARB2 (-367848)
	cg12352984	chr 21: 46687249	8.01517	0.000411834	-0.00578777	0.00295677	0.000352977	0.980072	0.00614074	0.00164798	POFUT2;POFUT2;POFUT2	3'UTR;Body;Body	S_Shore	POFUT2	10076	POFUT2 (20561)	ADARB1 (192757)
	cg07602659	chr 17: 80844196	5.85818	0.00321688	0.01386	0.00295703	0.0108329	0.0395195	-0.00302717	0.753372	TBCD	Body		TBCD	-9504	ZNF750 (-46266)	B3GNTL1 (165489)
	cg15065139	chr 14: 69726620	5.5066	0.00451012	0.0125047	0.00296196	0.00735119	0.158008	-0.00515354	0.366872	GALNTL1;GALNTL1	TSS200;TSS200	Island	GALNTL1	-60	GALNTL1 (-60)
	cg01813033	chr 6: 132272609	7.88243	0.000466968	0.015573	0.00296734	-0.000704896	0.988979	-0.0162779	0.00198322	CTGF	TSS200	S_Shore	CTGF	-91	CTGF (-92)
	cg26871372	chr 4: 41867517	5.70939	0.00371106	0.0112209	0.00297464	0.00819026	0.0594385	-0.0030306	0.649127			Island	BC025350	17052	PHOX2B (-116531)	TMEM33 (-69619)
	cg23957144	chr 8: 145635364	6.02581	0.00273898	0.0100407	0.00297562	0.00269976	0.677217	-0.00734091	0.0447561	CPSF1	TSS1500	S_Shore	CPSF1	-631	CPSF1 (-632)
	cg06111799	chr 3: 107941434	6.15168	0.0024277	-0.0129171	0.00297838	-0.00306335	0.738339	0.0098537	0.0342114	IFT57	TSS200	Island	IFT57	-17	IFT57 (-18)
	cg09667806	chr 12: 101868351	6.45142	0.00182224	-0.0155214	0.00297889	-0.0144104	0.0109588	0.00111105	0.970023				SPIC	-847	SPIC (-2984)
	cg22653976	chr 11: 17741070	5.59509	0.00414208	0.00842086	0.00298195	0.00568574	0.088816	-0.00273512	0.535906	MYOD1	TSS200	Island	MYOD1	-39	MYOD1 (-39)
	cg18150852	chr 20: 4807932	6.29797	0.00211036	0.00969519	0.00298379	0.00197511	0.79939	-0.00772008	0.0255022			S_Shelf	RASSF2	-3641	RASSF2 (-12164)	SLC23A2 (183006)
	cg26335760	chr 3: 133606960	6.03454	0.00271615	0.0120192	0.00298409	0.0100387	0.0254123	-0.00198046	0.851233	RAB6B	Body		RAB6B	7731	RAB6B (7730)	SRPRB (104084)
	cg06535156	chr 6: 155538055	6.69359	0.00144589	0.0149823	0.00298793	0.0145935	0.00707505	-0.000388784	0.99601	TIAM2;TIAM2	Body;TSS200	N_Shore	TIAM2	-41	CLDN20 (-47091)	TIAM2 (126633)
	cg07171864	chr 16: 75247277	5.54337	0.00435337	-0.00786053	0.00298953	-0.00504008	0.11236	0.00282045	0.467589				CTRB1	-5606	CTRB2 (-6206)	BCAR1 (52627)
	cg23589587	chr 1: 75558249	5.50179	0.00453104	-0.0142217	0.00299484	-0.00714805	0.259016	0.00707361	0.233887				LHX8	-35869	CRYZ (-359158)	LHX8 (-35869)
	cg03788408	chr 16: 4441939	5.76385	0.00352187	0.00975504	0.00300291	0.00736314	0.0493103	-0.0023919	0.700648	CORO7	Body		VASN	11061	VASN (20091)	CORO7-PAM16 (25022)
	cg08305378	chr 8: 118953376	5.9753	0.00287492	0.012882	0.00300515	0.0105808	0.0287205	-0.00230119	0.827762	EXT1	Body		AK025288	147122	EXT1 (170681)	MED30 (420412)
	cg12820608	chr 12: 53626390	6.17583	0.00237218	0.0055484	0.00300751	0.00483838	0.0185145	-0.000710016	0.907504	RARG	TSS1500	S_Shore	RARG	-350	RARG (-351)
	cg03754153	chr 1: 19202030	6.10936	0.00252817	0.0269207	0.00302183	0.00655551	0.726899	-0.0203652	0.0364415	ALDH4A1;ALDH4A1;ALDH4A1	Body;Body;Body	N_Shore	MIR4695	7744	TAS1R2 (-15876)	ALDH4A1 (27262)
	cg13509934	chr 9: 139456546	5.52064	0.0044496	-0.00916059	0.00302393	-0.00578275	0.120558	0.00337785	0.448914				AX747706	14468	EGFL7 (-103677)	NOTCH1 (-16309)
	cg10953378	chr 1: 14024101	5.47697	0.00464059	0.00523218	0.0030256	0.00292902	0.188452	-0.00230316	0.320298			N_Shelf	PRDM2	-2633	PRDM2 (-7248)	PDPN (113850)
	cg08330224	chr 16: 12996889	7.25516	0.000846797	-0.0114397	0.00303258	-0.0121962	0.00279422	-0.00075647	0.97444	SHISA9;SHISA9	Body;Body	Island	SHISA9	1413	SHISA9 (1413)
	cg05785932	chr 10: 79176193	6.69756	0.00144041	-0.00788109	0.00303326	-0.000970221	0.921631	0.00691086	0.012104	KCNMA1;KCNMA1;KCNMA1;KCNMA1	Body;Body;Body;Body		KCNMA1	-65674	KCNMA1 (221383)
	cg27248571	chr 6: 31685542	8.78081	0.00019997	-0.00597857	0.00303444	-0.00749223	0.000330094	-0.00151365	0.684873	LY6G6D	Body		LY6G6D	2410	LY6G6C (3968)	LY6G6F (10859)
	cg06125591	chr 16: 4741495	5.53944	0.00436986	0.0125026	0.00303747	0.00563334	0.337924	-0.0068693	0.171277			N_Shore	NUDT16L1	-2198	NUDT16L1 (-2198)
	cg03254566	chr 21: 44006596	5.48213	0.00461762	-0.0153209	0.00304504	-0.00778528	0.252485	0.00753565	0.242455			N_Shore	BC041455	28572	PDE9A (-67265)	SLC37A1 (86855)
	cg25292967	chr 13: 19241081	5.53538	0.00438696	-0.00598138	0.0030461	-0.00388493	0.107009	0.00209646	0.48524			S_Shore	DQ586768	78638	TUBA3C (514910)
	cg09413723	chr 1: 246670859	5.5656	0.00426127	0.022143	0.00304838	0.0095302	0.371583	-0.0126128	0.150545	SMYD3	TSS1500	S_Shore	SMYD3	-215	SMYD3 (-216)
	cg13713283	chr 7: 131240531	5.55378	0.00430999	0.00625568	0.00306045	0.00416381	0.096014	-0.00209187	0.517908	PODXL;PODXL	Body;Body	Island	PODXL	845	PODXL (844)
	cg03482851	chr 8: 70284236	5.52097	0.00444818	-0.0131621	0.00306403	-0.00603117	0.326263	0.00713096	0.18021				SULF1	-94622	SULF1 (-94622)
	cg02824489	chr 12: 1747274	5.95135	0.00294173	0.0113798	0.00306563	0.00933849	0.0292589	-0.00204127	0.827023	WNT5B;WNT5B	Body;Body	N_Shore	WNT5B	7297	ADIPOR2 (-52972)	WNT5B (8863)
	cg04609350	chr 10: 94833102	7.25944	0.000843357	0.014593	0.00306703	0.0155979	0.00274533	0.00100497	0.972364	CYP26A1;CYP26A1	TSS1500;TSS200	N_Shore	CYP26A1	-129	CYP26A1 (-544)
	cg20207470	chr 17: 37366501	5.65644	0.00390482	0.0139955	0.00307054	0.00531726	0.462249	-0.00867823	0.106932			Island	RPL19	9966	RPL19 (9966)	STAC2 (15538)
	cg08130912	chr 14: 64687388	5.46198	0.00470804	0.0131894	0.00307106	0.00719005	0.206102	-0.00599934	0.297672	SYNE2;SYNE2;SYNE2;SYNE2	Body;Body;Body;Body		SYNE2	4717	ESR2 (73739)	SYNE2 (367706)
	cg20274006	chr 8: 29778956	5.45825	0.00472497	-0.00734532	0.00308667	-0.00393624	0.217532	0.00340908	0.283656	LOC286135	TSS200		LOC286135	-72	DUSP4 (-570690)	TMEM66 (161692)
	cg02763617	chr 5: 64331196	5.49958	0.00454069	0.014511	0.00309119	0.00680773	0.309812	-0.00770323	0.193311			N_Shore	CWC27	266442	CWC27 (266442)	ADAMTS6 (446507)
	cg02010262	chr 3: 33840670	5.47315	0.00465768	0.00498037	0.00309775	0.00247018	0.270382	-0.00251018	0.227044	PDCD6IP;PDCD6IP;PDCD6IP	Body;Body;Body	Island	PDCD6IP	605	PDCD6IP (605)
	cg05694744	chr 17: 8191820	5.98194	0.00285667	0.00557328	0.0031002	0.00463796	0.0267239	-0.000935317	0.8471	RANGRF;SLC25A35	TSS200;3'UTR	N_Shore	RANGRF	-148	RANGRF (-148)
	cg06663644	chr 19: 40971204	5.54517	0.00434582	0.00591271	0.00310263	0.00395456	0.0944293	-0.00195815	0.525274	BLVRB	Body	N_Shore	BLVRB	521	SPTBN4 (-1921)	BLVRB (520)
	cg07499553	chr 5: 150326312	5.94432	0.00296164	0.0202586	0.0031132	0.0166773	0.0289021	-0.00358136	0.831964	LOC134466	TSS200	S_Shore	ZNF300P1	-166	ZNF300P1 (-2774)
	cg07057444	chr 6: 20118318	5.49975	0.00453995	-0.00733832	0.00311649	-0.00469004	0.115754	0.00264827	0.466152	MBOAT1	Body		MBOAT1	94352	MBOAT1 (94351)	ID4 (280702)
	cg01000637	chr 2: 74714095	5.48774	0.00459275	-0.00503522	0.00311758	-0.00316521	0.124072	0.00187	0.44575	TTC31;TTC31	Body;Body	S_Shelf	CCDC142	-3738	CCDC142 (-3739)
	cg12097883	chr 17: 62774939	6.53858	0.00167658	0.0176452	0.00311876	0.00257206	0.89242	-0.0150732	0.0153767	LOC146880;LOC146880	Body;Body	Island	LOC146880	2683	SMURF2 (-116554)	LOC146880 (2682)
	cg27276115	chr 12: 40618960	5.48251	0.00461593	0.00705902	0.00312306	0.00441317	0.126965	-0.00264585	0.439262	LRRK2	1stExon	S_Shore	LRRK2	148	LRRK2 (148)
	cg14265537	chr 9: 73404674	5.93302	0.00299393	-0.0123037	0.00313332	-0.00343291	0.65985	0.00887083	0.0500107	TRPM3;TRPM3;TRPM3;TRPM3;TRPM3;TRPM3;TRPM3;TRPM3;TRPM3	Body;Body;Body;Body;Body;Body;Body;Body;Body		MIR204	20326	KLF9 (-375102)	TRPM3 (331839)
	cg26266876	chr 3: 23957486	5.687	0.00379177	0.012875	0.00313408	0.00461774	0.503796	-0.00825729	0.0925191	RPL15;NKIRAS1	TSS1500;5'UTR	N_Shore	RPL15	-808	RPL15 (-1131)	NKIRAS1 (1050)
	cg25467603	chr 19: 984168	5.45345	0.00474685	0.00382089	0.00313491	0.0019425	0.253952	-0.00187838	0.24457	WDR18	TSS200	Island	WDR18	-159	GRIN3B (-16268)	ARID3A (58132)
	cg02145916	chr 8: 128806082	5.44415	0.00478956	0.019879	0.00316315	0.0101245	0.253269	-0.00975451	0.246393	PVT1	TSS1500	Island	PVT1	-696	MYC (57768)
	cg25152058	chr 8: 134222322	5.42936	0.00485821	-0.00646584	0.00317804	-0.00347625	0.217115	0.00298959	0.288197	WISP1;WISP1	Body;Body		WISP1	-2953	WISP1 (19041)	NDRG1 (87224)
	cg15925365	chr 6: 52858998	5.42923	0.00485882	0.0193732	0.00317846	0.0104161	0.217099	-0.00895717	0.288235	GSTA4	Body	N_Shore	AK125212	56	GSTA3 (-84503)	GSTA4 (1179)
	cg01601299	chr 3: 128745637	5.93806	0.0029795	0.0202843	0.00318614	0.00553234	0.672925	-0.0147519	0.0479394	CCDC48	Body	N_Shore	CCDC48	25166	GP9 (-34007)	ACAD9 (147305)
	cg16378234	chr 18: 76069002	6.51197	0.00171977	-0.00901926	0.00318683	-0.00131678	0.892492	0.00770248	0.0156553			N_Shore	SALL3	-671272	SALL3 (-671272)
	cg10151196	chr 19: 7911120	5.55067	0.00432289	-0.00944645	0.00319512	-0.00389019	0.406845	0.00555626	0.135265	EVI5L;EVI5L	5'UTR;TSS1500	N_Shore	EVI5L	-261	EVI5L (-261)
	cg17691233	chr 11: 100534857	5.908	0.00306668	-0.0105758	0.00319625	-0.00296197	0.65876	0.00761384	0.0509734				Metazoa_SRP	-21852	ARHGAP42 (-23549)
	cg26338050	chr 2: 100298107	5.47903	0.0046314	-0.00676873	0.00321203	-0.00307604	0.335347	0.00369269	0.178568	AFF3;AFF3	Body;Body		REV1	-191627	REV1 (-191628)	AFF3 (423937)
	cg19421368	chr 20: 45280288	5.97453	0.00287704	0.0245044	0.00321501	0.00638297	0.697103	-0.0181214	0.0435479	SLC13A3;SLC13A3	TSS200;5'UTR	S_Shore	SLC13A3	-188	SLC13A3 (-189)
	cg20211463	chr 8: 70623620	5.43676	0.00482372	0.0125511	0.00321682	0.00760521	0.145108	-0.0049459	0.404977	SLCO5A1;SLCO5A1;SLCO5A1	Body;Body;Body		SULF1	73782	SULF1 (83614)	SLCO5A1 (123678)
	cg12197579	chr 14: 101287676	6.38072	0.00194972	-0.0079457	0.00322099	-0.00740718	0.0112423	0.000538519	0.973453			N_Shelf	MEG3	-4768	MEG3 (-10081)	DLK1 (94475)
	cg08259506	chr 10: 11937255	6.05489	0.00266366	-0.00951337	0.00324055	-0.00226595	0.739785	0.00724742	0.0362691			S_Shore	LOC219731	-546	UPF2 (147584)	ECHDC3 (152900)
	cg04870498	chr 22: 40573877	5.56017	0.00428358	0.013177	0.00324109	0.00924505	0.0763287	-0.00393196	0.595078	TNRC6B;TNRC6B;TNRC6B	Body;TSS200;TSS200		TNRC6B	-51	TNRC6B (-51)
	cg24083367	chr 20: 48428997	5.73794	0.00361063	0.0207099	0.0032451	0.00677546	0.567012	-0.0139344	0.0743114	SLC9A8	TSS1500	N_Shore	SLC9A8	-252	SLC9A8 (-252)
	cg16864895	chr 1: 212208516	5.66556	0.00387074	0.00522265	0.00324734	0.00390717	0.0540894	-0.00131549	0.690646	INTS7;DTL	Body;TSS1500	N_Shore	DTL	-402	DTL (-402)	INTS7 (485)
	cg10695180	chr 11: 75427562	5.57267	0.00423237	-0.0071641	0.00324886	-0.00507854	0.07249	0.00208556	0.610233	MOGAT2	TSS1500		MOGAT2	-1371	MOGAT2 (-1371)
	cg27300045	chr 19: 47610813	6.91457	0.00117111	0.0106187	0.00325083	0.0109161	0.00444697	0.00029743	0.995422	ZC3H4	Body	N_Shelf	ZC3H4	4673	TMEM160 (-58932)	ZC3H4 (6195)
	cg27219221	chr 20: 30585327	5.50338	0.00452413	-0.00739448	0.0032533	-0.00497082	0.0940742	0.00242366	0.535069	XKR7	3'UTR	S_Shore	C20orf160	-12917	HCK (-54663)	XKR7 (29523)
	cg17083575	chr 7: 4746131	5.72827	0.00364435	0.0120893	0.0032536	0.00398376	0.562531	-0.00810551	0.0757471	FOXK1	Body		FOXK1	24202	KIAA0415 (-69130)	FOXK1 (24202)
	cg06257227	chr 17: 59941132	5.42836	0.0048629	0.00728193	0.00325587	0.00444532	0.141625	-0.00283661	0.41415	BRIP1	TSS1500	S_Shore	BRIP1	-212	BRIP1 (-213)
	cg25390243	chr 21: 46912506	5.4271	0.00486882	-0.00940003	0.00325618	-0.00462525	0.27915	0.00477477	0.224859	COL18A1;COL18A1;COL18A1	Body;Body;Body	Island	COL18A1	-11823	COL18A1 (37083)	SLC19A1 (49878)
	cg00819338	chr 3: 133646065	5.43245	0.00484377	0.0136519	0.00326467	0.00844285	0.134754	-0.00520907	0.429301			N_Shore	C3orf36	2591	RAB6B (-31375)	SLCO2A1 (102854)
	cg11423323	chr 1: 181287803	5.407	0.00496396	0.00487574	0.00326991	0.00252979	0.242608	-0.00234595	0.262006			Island	AF387615	-94775	CACNA1E (-164882)	MR1 (285243)
	cg19172222	chr 17: 45810426	5.76575	0.00351547	0.0169892	0.00327981	0.00534073	0.592736	-0.0116485	0.0677182	TBX21	TSS200	N_Shore	TBX21	-183	TBX21 (-183)
	cg04539476	chr 14: 23351487	5.52664	0.00442401	0.0119962	0.00328139	0.008285	0.0830119	-0.00371121	0.573195	REM2	TSS1500		REM2	-944	REM2 (-944)
	cg08940505	chr 17: 77997663	5.42265	0.0048897	-0.0093242	0.00328335	-0.0057213	0.139251	0.0036029	0.420565	TBC1D16	5'UTR	N_Shore	TBC1D16	11984	CBX4 (-184451)	TBC1D16 (11983)
	cg05106206	chr 3: 51429142	5.74469	0.00358732	0.00678101	0.00328671	0.00529272	0.0422998	-0.00148829	0.755331	RBM15B	1stExon	Island	RBM15B	444	RBM15B (444)
	cg24430578	chr 1: 231761688	5.55078	0.00432243	0.0147203	0.00328745	0.0103637	0.0754907	-0.00435661	0.600887	TSNAX-DISC1;DISC1;DISC1;DISC1;DISC1;TSNAX-DISC1;DISC1;DISC1;TSNAX-DISC1;DISC1;TSNAX-DISC1;DISC1;DISC1;TSNAX-DISC1;DISC1;DISC1;DISC1;DISC1;DISC1;DISC1;DISC1;DISC1;DISC1;TSNAX-DISC1;TSNAX-DISC1;DISC1;DISC1;DISC1;TSNAX-DISC1;DISC1;DISC1	Body;TSS1500;TSS1500;TSS1500;TSS1500;Body;TSS1500;TSS1500;Body;TSS1500;Body;TSS1500;TSS1500;Body;TSS1500;TSS1500;TSS1500;TSS1500;TSS1500;TSS1500;TSS1500;TSS1500;TSS1500;Body;Body;TSS1500;TSS1500;TSS1500;Body;TSS1500;TSS1500	N_Shore	DISC1	-872	DISC1 (-872)
	cg22897419	chr 3: 147449682	5.94195	0.00296838	-0.0100055	0.00328996	-0.00262648	0.694263	0.00737905	0.0448491				AK098763	-208109	AGTR1 (-965975)	ZIC1 (322502)
	cg15626951	chr 7: 1199922	6.9768	0.00110368	-0.00344081	0.00329406	-0.000208726	0.980657	0.00323209	0.00692793	ZFAND2A	TSS200	Island	ZFAND2A	-67	ZFAND2A (-68)
	cg22017900	chr 11: 28855503	6.5749	0.0016194	0.0343949	0.00329899	0.00436958	0.91796	-0.0300253	0.0134073				METTL15	723791	METTL15 (725706)
	cg14774511	chr 12: 3371886	5.40913	0.00495378	-0.00351548	0.00331897	-0.00214442	0.142995	0.00137106	0.414547	TSPAN9;TSPAN9	Body;Body		AK056228	37504	PRMT8 (-228538)	TSPAN9 (185366)
	cg18349298	chr 3: 158450550	5.52979	0.00441062	0.0149765	0.00332598	0.00601486	0.427645	-0.00896162	0.128133	RARRES1;RARRES1	TSS1500;TSS1500	Island	RARRES1	-275	RARRES1 (-276)
	cg13999415	chr 5: 81047848	5.88024	0.00314949	0.0120866	0.00332889	0.00333266	0.669221	-0.00875396	0.0502846	SSBP2	TSS1500	Island	SSBP2	-776	SSBP2 (-777)
	cg01550148	chr 5: 134735544	5.71146	0.00370369	0.013301	0.00333225	0.0102976	0.0448062	-0.00300339	0.743622	H2AFY;H2AFY;H2AFY;H2AFY;H2AFY	TSS1500;5'UTR;TSS1500;TSS1500;1stExon	S_Shore	H2AFY	30	H2AFY (-617)
	cg05308639	chr 19: 1525316	5.40984	0.0049504	0.0239191	0.00333298	0.0116038	0.290694	-0.0123154	0.217319	PLK5P	Body	Island	PLK5	359	PLK5 (1244)	MEX3D (42740)
	cg17969789	chr 5: 1084582	6.45381	0.00181808	-0.0119876	0.00333385	-0.0114366	0.00941171	0.000550978	0.987777	SLC12A7	Body	Island	MIR4635	-21493	SLC12A7 (27589)	NKD2 (75415)
	cg11716608	chr 7: 65447332	6.15002	0.00243156	-0.00619351	0.00334391	-0.00553006	0.0165729	0.000663454	0.93544	GUSB	TSS200	Island	GUSB	-31	GUSB (-32)
	cg15717844	chr 6: 32039999	5.39875	0.00500352	-0.00689503	0.00334465	-0.00418043	0.146739	0.0027146	0.408204	TNXB	Body		TNXB	-25615	CYP21A2 (33907)	TNXB (37151)
	cg08376014	chr 4: 79582887	6.24584	0.00221835	-0.00972778	0.00335329	-0.00181742	0.831565	0.00791036	0.0236416				LOC100505702	15740	BMP2K (-114644)	ANXA3 (110146)
	cg06897334	chr 1: 155579657	6.47132	0.0017879	0.00561414	0.00335542	0.00538247	0.00904903	-0.000231677	0.990147	MSTO1	TSS1500	N_Shore	MSTO1	-349	MSTO1 (-349)
	cg14873600	chr 3: 147072736	5.50212	0.00452963	0.0138255	0.00336385	0.0056711	0.413106	-0.00815445	0.136283				ZIC4	37481	PLSCR1 (-810109)	ZIC4 (49334)
	cg19183325	chr 12: 133066486	5.87753	0.00315769	-0.00578983	0.00337349	-0.00479657	0.0290885	0.000993257	0.843024	FBRSL1	TSS1500	N_Shore	FBRSL1	-670	GALNT9 (-160582)	P2RX2 (-128916)
	cg10177030	chr 20: 47897207	6.15208	0.00242676	-0.012696	0.0033899	-0.0113847	0.0161742	0.00131132	0.939983	C20orf199;C20orf199;SNORD12;C20orf199	Body;Body;TSS200;Body	S_Shelf	SNORD12	-12	ZNFX1 (-2452)
	cg04266779	chr 10: 114710018	5.36902	0.00514888	0.0084831	0.0033907	0.0048827	0.177706	-0.0036004	0.354306	TCF7L2;TCF7L2;TCF7L2;TCF7L2;TCF7L2;TCF7L2;TCF7L2;TCF7L2;TCF7L2;TCF7L2;TCF7L2;TCF7L2	5'UTR;1stExon;5'UTR;1stExon;5'UTR;1stExon;1stExon;1stExon;5'UTR;1stExon;5'UTR;5'UTR	N_Shelf	TCF7L2	10	TCF7L2 (10)
	cg12243262	chr 3: 194832929	5.65071	0.00392637	-0.00496208	0.00339647	-0.00169314	0.54233	0.00326894	0.0842768	C3orf21	Body		XXYLT1	9995	LSG1 (-439724)	XXYLT1 (158965)
	cg07022048	chr 12: 52638592	5.58443	0.00418478	0.0155637	0.00339675	0.00571014	0.493164	-0.00985356	0.101513	KRT7	Body	N_Shore	KRT86	-4491	KRT7 (11639)	AK300121 (13578)
	cg04672785	chr 11: 65792781	6.09813	0.00255552	-0.00950894	0.00339929	-0.00841861	0.0179332	0.00109033	0.9266	CATSPER1	1stExon	S_Shelf	CATSPER1	1207	CATSPER1 (1206)	CST6 (13320)
	cg16417163	chr 3: 121280760	5.40479	0.00497453	-0.00826265	0.0034017	-0.00387926	0.315518	0.00438339	0.199197				ARGFX	-6017	POLQ (-15908)	ARGFX (-6017)
	cg13091538	chr 2: 103059886	6.24899	0.00221166	0.00838373	0.00340307	0.00769902	0.0133408	-0.000684706	0.962061	IL18RAP	Body		MIR4772	11138	SLC9A4 (-29875)	IL18RAP (24633)
	cg04625975	chr 10: 44285864	7.38814	0.000746257	-0.00944317	0.00340403	-0.0104476	0.0020511	-0.0010044	0.93652	HNRNPA3P1	Body		HNRNPA3P1	1	HNRNPA3P1 (0)
	cg10260072	chr 6: 42421084	5.50158	0.00453196	-0.00724352	0.00342802	-0.00290118	0.431609	0.00434234	0.128609	TRERF1	TSS1500	Island	TRERF1	-1219	TRERF1 (-1302)
	cg17926000	chr 6: 5262017	5.35663	0.00521067	0.00378272	0.00344791	0.0019493	0.250579	-0.00183342	0.260271	LYRM4;LYRM4;FARS2;LYRM4	TSS1500;TSS1500;5'UTR;TSS1500	S_Shore	FARS2	434	LYRM4 (-846)	FARS2 (434)
	cg22192275	chr 2: 217528557	7.52208	0.000657131	0.00521843	0.00346591	0.00588491	0.00166011	0.000666478	0.910073	IGFBP2	Body		IGFBP2	30311	IGFBP2 (30431)	IGFBP5 (31714)
	cg20101349	chr 8: 20158134	5.4162	0.00492019	-0.00708831	0.00347502	-0.00314121	0.358905	0.0039471	0.170542			N_Shelf	5S_rRNA	10450	LZTS1 (-45332)
	cg21293397	chr 19: 35454992	6.94962	0.00113264	-0.00572741	0.00347719	-0.000310761	0.984646	0.00541665	0.00680449	ZNF792	TSS200	Island	ZNF792	-39	ZNF792 (-40)
	cg08598838	chr 16: 74331079	5.48666	0.00459751	-0.00399216	0.00348129	-0.00159778	0.433149	0.00239438	0.12909	PSMD7	Body	Island	PSMD7	407	PSMD7 (407)
	cg00999865	chr 14: 77422934	5.46635	0.00468828	0.00229821	0.00349369	0.00159035	0.084543	-0.000707868	0.57959			Island	IRF2BPL	72100	IRF2BPL (72099)	VASH1 (194700)
	cg16493042	chr 12: 76264753	5.78123	0.00346358	-0.0180236	0.00349951	-0.0146398	0.0340007	0.00338384	0.816194				PHLDA1	160768	KRR1 (-359336)	PHLDA1 (160802)
	cg01044722	chr 17: 8534126	5.35649	0.00521138	-0.00349873	0.00350544	-0.00213887	0.144537	0.00135986	0.420646	MYH10	TSS200	Island	MYH10	-90	MYH10 (-91)
	cg13572071	chr 1: 23707912	5.36526	0.00516755	0.00924621	0.00350929	0.00442276	0.304141	-0.00482345	0.211831	TCEA3	3'UTR		ZNF436	-11555	ZNF436 (-13034)	TCEA3 (43348)
	cg27434368	chr 19: 19650978	5.86691	0.00319004	0.0171928	0.0035098	0.0143917	0.0277565	-0.00280111	0.858195	CILP2	Body	Island	CILP2	1905	CILP2 (1905)	PBX4 (78746)
	cg04441898	chr 17: 2305401	5.36971	0.00514547	-0.00286143	0.00351054	-0.00179584	0.130477	0.00106559	0.451509	MNT	TSS1500	Island	MNT	-1143	MNT (-1144)
	cg05655556	chr 3: 184016629	6.5998	0.00158134	0.00487397	0.00351294	0.00483337	0.0068549	-4.05978e-05	0.9996	PSMD2	TSS1500	Island	PSMD2	-392	PSMD2 (-392)
	cg15921911	chr 14: 69156160	5.56331	0.00427066	0.0107747	0.00351551	0.00797138	0.0599737	-0.00280333	0.677606				ZFP36L1	104471	ZFP36L1 (106799)	RAD51B (869665)
	cg16926958	chr 12: 74565116	5.87384	0.00316888	-0.00771202	0.00352018	-0.00647632	0.0271894	0.0012357	0.862573			Island	LOC100507377	121295	NONE (NA)
	cg26345203	chr 14: 23005866	5.95369	0.00293515	-0.0138002	0.00352173	-0.0118727	0.0228489	0.00192745	0.893734				TCRA	-703	DAD1 (52276)	TCRDV2 (77778)
	cg15072832	chr 1: 27902739	5.36543	0.0051667	0.0103999	0.00352598	0.0049229	0.311969	-0.005477	0.205976	AHDC1	5'UTR	S_Shore	AHDC1	-24113	WASF2 (-86062)	AHDC1 (27403)
	cg18394567	chr 17: 2758375	5.98853	0.00283866	0.0173626	0.00353084	0.0150972	0.0211486	-0.00226541	0.906639	RAP1GAP2;RAP1GAP2	Body;Body	S_Shore	RAP1GAP2	58644	RAP1GAP2 (58644)	OR1D5 (208525)
	cg14995562	chr 22: 38714166	5.70164	0.00373879	0.0123713	0.00353307	0.00383486	0.605464	-0.0085364	0.0678677	CSNK1E;CSNK1E	TSS200;TSS1500	S_Shore	CSNK1E	-77	CSNK1E (-78)
	cg21389119	chr 2: 202848791	5.95833	0.00292211	-0.00476303	0.00353507	-0.00113605	0.742687	0.00362698	0.0382726				FZD7	-50518	FZD7 (-50518)	CDK15 (177640)
	cg15077218	chr 1: 27681916	5.39756	0.00500928	-0.00466439	0.00353963	-0.00206828	0.359701	0.00259611	0.171834	MAP3K6	Body	N_Shore	MAP3K6	6442	MAP3K6 (11420)	SYTL1 (13434)
	cg13217116	chr 12: 51611065	5.79832	0.0034072	0.00440388	0.00354723	0.00123172	0.664671	-0.00317217	0.0536827	POU6F1	Body	Island	POU6F1	412	DAZAP2 (-21442)	POU6F1 (-19116)
	cg07331478	chr 2: 221961668	5.62376	0.00402944	-0.0135761	0.00355868	-0.00452905	0.559869	0.00904701	0.0813509				EPHA4	475333	EPHA4 (475341)
	cg16708451	chr 19: 54411208	5.45341	0.00474703	0.0191608	0.00356541	0.0133352	0.0829672	-0.00582555	0.588877			N_Shore	CACNG7	-4782	CACNG7 (-4782)
	cg10892375	chr 14: 21944853	5.31256	0.00543668	0.0140553	0.00357714	0.00772952	0.209389	-0.0063258	0.315244	RAB2B;RAB2B;TOX4;RAB2B	Body;Body;TSS1500;TSS200	N_Shore	RAB2B	-21	TOX4 (-481)	RAB2B (278)
	cg19721609	chr 11: 118800731	5.62959	0.00400694	0.0029441	0.00357889	0.000970091	0.568165	-0.00197401	0.0791163			S_Shelf	BCL9L	-19118	UPK2 (-26276)	BCL9L (-19119)
	cg02483931	chr 17: 34202461	5.43411	0.00483603	0.0214554	0.00358852	0.00883949	0.414216	-0.0126159	0.141136	CCL5	Body		CCL5	4916	C17orf66 (-6567)	CCL5 (4915)
	cg10468059	chr 5: 41925485	5.31453	0.00542637	0.0062028	0.00359411	0.00361234	0.173844	-0.00259045	0.369987	FBXO4;FBXO4	1stExon;1stExon	Island	FBXO4	130	FBXO4 (130)
	cg05976800	chr 5: 172664995	5.69203	0.00377349	0.0209011	0.00360966	0.00639377	0.614602	-0.0145074	0.0664728			N_Shore	NKX2-5	-2680	NKX2-5 (-2681)
	cg07803006	chr 20: 31989458	5.86135	0.00320711	0.00404855	0.00361963	0.0034186	0.0266313	-0.000629948	0.870482	CDK5RAP1;CDK5RAP1	TSS200;TSS200	S_Shore	CDK5RAP1	-121	CDK5RAP1 (-122)
	cg25358853	chr 3: 46448631	5.32686	0.00536228	0.00894266	0.00362373	0.00549945	0.142949	-0.00344321	0.429651	CCRL2;CCRL2	TSS1500;TSS200		CCRL2	-89	CCRL2 (-89)
	cg21926782	chr 3: 49459909	5.32656	0.00536387	0.0129113	0.00362606	0.00794498	0.14264	-0.0049663	0.430413	AMT;AMT;AMT;NICN1;AMT;AMT;AMT;AMT;AMT;AMT	Body;5'UTR;1stExon;3'UTR;1stExon;1stExon;5'UTR;5'UTR;1stExon;5'UTR		AMT	-25	AMT (201)
	cg04843968	chr 1: 112525732	5.31057	0.00544716	-0.0148378	0.00363484	-0.00884897	0.160427	0.00598881	0.395647	KCND3;KCND3	5'UTR;5'UTR	S_Shore	KCND3	6045	KCND3 (6044)	DDX20 (227543)
	cg15043113	chr 5: 3790687	5.34009	0.00529437	-0.0161557	0.00363874	-0.00755928	0.32244	0.00859641	0.201225				IRX1	194520	IRX1 (194520)
	cg16084363	chr 7: 38331753	5.30913	0.00545469	-0.0113761	0.00364251	-0.00572882	0.270061	0.00564733	0.247259				TARP	-74	TARP (-18501)	TRGV3 (66929)
	cg05112070	chr 10: 79561476	5.46144	0.00471046	0.0147551	0.00364518	0.0057517	0.455081	-0.00900339	0.122414	DLG5	Body		DQ591438	8328	KCNMA1 (-163900)	DLG5 (124871)
	cg11405475	chr 1: 203830200	5.81626	0.003349	0.0178354	0.00364677	0.0148839	0.0290574	-0.0029515	0.854995	SNRPE	TSS1500	N_Shore	SNRPE	-526	SNRPE (-539)
	cg26091609	chr 2: 204734181	5.3074	0.0054638	-0.0127461	0.00365326	-0.00639491	0.272854	0.00635116	0.244882	CTLA4;CTLA4	Body;Body		CTLA4	1671	ICOS (-67289)	CTLA4 (1671)
	cg18536994	chr 17: 76230868	5.34968	0.00524568	-0.0107431	0.00365569	-0.00489429	0.342138	0.00584876	0.187092	LOC283999	Body	S_Shelf	TMEM235	3478	TMEM235 (3478)	SOCS3 (125289)
	cg24708882	chr 5: 90369235	5.81019	0.00336857	-0.0123102	0.00366541	-0.0102711	0.0291913	0.00203917	0.854858	GPR98;GPR98	Body;Body		GPR98	174157	ARRDC3 (309913)	GPR98 (514619)
	cg17330765	chr 1: 26503778	5.29826	0.00551212	0.0235331	0.00366833	0.0120161	0.260853	-0.0115169	0.257515	CNKSR1;CNKSR1	TSS1500;TSS1500		CNKSR1	-202	CNKSR1 (-202)
	cg15388570	chr 14: 78328609	5.29655	0.00552124	0.0144104	0.00368338	0.0072972	0.266899	-0.00711319	0.25185	ADCK1;ADCK1	Body;Body		ADCK1	3212	NRXN3 (-541483)	ADCK1 (62184)
	cg14485357	chr 10: 72201484	6.96512	0.00111603	0.0125017	0.00369678	0.0132656	0.00359596	0.000763925	0.978898	NODAL	TSS200	S_Shore	NODAL	-19	NODAL (-20)
	cg21230493	chr 8: 26722496	5.35953	0.00519616	0.0175357	0.00370109	0.0116079	0.106409	-0.00592772	0.522286	ADRA1A;ADRA1A;ADRA1A;ADRA1A;ADRA1A;ADRA1A;ADRA1A;ADRA1A	1stExon;5'UTR;1stExon;1stExon;5'UTR;5'UTR;5'UTR;1stExon	Island	ADRA1A	426	ADRA1A (425)
	cg16416184	chr 12: 104808130	5.28022	0.0056088	-0.0118443	0.00371632	-0.00619213	0.245438	0.00565218	0.275962				CHST11	-42561	CHST11 (-42561)	EID3 (110621)
	cg27612650	chr 18: 48352559	5.32895	0.00535151	-0.00792906	0.00371729	-0.00364015	0.337673	0.0042889	0.192088	MRO	TSS1500		MRO	-805	ME2 (-52872)	MRO (-6126)
	cg02196734	chr 15: 75018032	5.27567	0.00563343	-0.00845017	0.00372224	-0.00450429	0.232395	0.00394588	0.291443	CYP1A1	TSS200	N_Shore	CYP1A1	-155	CYP1A1 (-156)
	cg07986791	chr 16: 55498979	5.3928	0.00503228	0.010405	0.00373406	0.00429584	0.415348	-0.00610912	0.143959				MMP2	-14101	MMP2 (-14101)	IRX6 (140509)
	cg10759613	chr 2: 203001116	6.41783	0.00188172	-0.00706959	0.00373779	-0.000908766	0.917909	0.00616082	0.0149525				KIAA2012	678	FZD7 (101807)	SUMO1 (102205)
	cg13947088	chr 11: 61309985	5.59926	0.0041255	-0.00547543	0.00374596	-0.00177208	0.582204	0.00370334	0.0773585	SYT7	Body		SYT7	-115	SYT7 (38358)	SDHAF2 (112389)
	cg20209308	chr 22: 19137306	5.2687	0.00567145	0.0168303	0.00374734	0.00952658	0.193711	-0.00730369	0.344799	GSC2	Body	Island	GSC2	490	GSC2 (489)
	cg00152175	chr 16: 56459720	5.41528	0.00492453	0.00454703	0.00374853	0.00319324	0.0811954	-0.00135379	0.604576	AMFR	TSS1500	Island	AMFR	-276	AMFR (-277)
	cg24378940	chr 4: 7742291	5.26695	0.00568098	-0.0161612	0.00375044	-0.00905528	0.200193	0.00710589	0.33531	SORCS2	3'UTR		AFAP1-AS1	-13525	PSAPL1 (-305592)	AFAP1 (199361)
	cg11889068	chr 6: 28603167	5.33333	0.00532899	0.0106634	0.00375923	0.00476438	0.358213	-0.00589898	0.178858			Island	TRNA_Pseudo	-1237	SCAND3 (-48056)	TRIM27 (288600)
	cg11607332	chr 17: 42019987	5.26371	0.00569876	-0.00639292	0.00376226	-0.00346572	0.221808	0.0029272	0.306198	PPY	TSS200	S_Shelf	PPY	-154	PPY (-155)
	cg22112435	chr 1: 46664449	5.6442	0.00395105	-0.00870234	0.00376255	-0.00267411	0.614203	0.00602823	0.0685544	POMGNT1;POMGNT1	Body;TSS1500		POMGNT1	-328	C1orf190 (-4556)
	cg00999644	chr 16: 20817639	5.32344	0.00538002	0.00506309	0.00377172	0.00328664	0.116677	-0.00177645	0.49804	ERI2;LOC81691;LOC81691;ERI2	Body;TSS200;TSS200;Body	Island	LOC81691	-127	LOC81691 (-127)	ERI2 (155)
	cg03531687	chr 3: 25638551	5.26053	0.00571626	-0.0121557	0.00378043	-0.00690476	0.192021	0.0052509	0.348744	RARB;RARB	3'UTR;3'UTR		TRNA	-20790	TOP2B (67279)	RARB (168718)
	cg24280832	chr 10: 77871958	5.74402	0.0035896	0.0261991	0.00378247	0.00722253	0.675568	-0.0189766	0.0537995	C10orf11	Body	N_Shore	Metazoa_SRP	130113	ZNF503 (-710446)
	cg10647991	chr 6: 31129883	5.30527	0.00547501	0.00562821	0.00378713	0.00358678	0.126161	-0.00204143	0.475144	TCF19;TCF19	Body;Body	S_Shelf	TCF19	3581	CCHCR1 (-4318)	TCF19 (3581)
	cg20430572	chr 1: 227165264	8.38539	0.000290272	-0.00590982	0.00378734	0.000868009	0.894463	0.00677783	0.000804054	CABC1	Body	S_Shore	ADCK3	160	ADCK3 (37327)	CDC42BPA (340561)
	cg16328172	chr 13: 88323396	5.54873	0.00433096	0.00894051	0.00379071	0.00301414	0.556837	-0.00592637	0.0858959	SLITRK5	TSS1500	N_Shore	MIR4500HG	-178	SLITRK5 (-1473)
	cg24030622	chr 17: 59539397	5.2871	0.00557173	0.00669302	0.00380546	0.0041784	0.137238	-0.00251463	0.450505	TBX4	Body	Island	TBX4	5591	TBX4 (5591)	NACA2 (129165)
	cg24657523	chr 15: 48470754	5.25314	0.00575714	0.0267171	0.00381477	0.0140918	0.241058	-0.0126253	0.284598	MYEF2	TSS200	S_Shore	MYEF2	-196	MYEF2 (-197)
	cg05842855	chr 6: 28603263	5.32814	0.0053557	0.0129178	0.0038208	0.00566996	0.372299	-0.00724782	0.171252			Island	TRNA_Pseudo	-1333	SCAND3 (-48152)	TRIM27 (288504)
	cg26610808	chr 10: 102046685	5.46801	0.00468077	0.0130343	0.00382444	0.00959224	0.0644012	-0.00344206	0.673858	BLOC1S2;BLOC1S2	TSS1500;TSS1500	S_Shore	BLOC1S2	-246	BLOC1S2 (-247)
	cg23931027	chr 7: 2142553	5.27991	0.00561047	0.00669809	0.00383177	0.00319605	0.311749	-0.00350204	0.215664	MAD1L1;MAD1L1;MAD1L1	Body;Body;Body		MAD1L1	113091	MAD1L1 (130029)	ELFN1 (393756)
	cg26022315	chr 17: 47021804	5.53234	0.0043998	0.0118865	0.0038333	0.00402857	0.554076	-0.00785795	0.0874538	SNF8	Body	N_Shore	SNF8	350	SNF8 (349)
	cg27082881	chr 3: 11062724	5.3008	0.00549867	-0.0159995	0.00383934	-0.0103204	0.120654	0.00567918	0.491145	SLC6A1	Body	S_Shelf	SLC6A1	28305	HRH1 (-133489)	SLC6A1 (28305)
	cg11282844	chr 6: 154598634	5.45534	0.00473823	0.0135797	0.00383994	0.00500711	0.497539	-0.0085726	0.10812	IPCEF1;IPCEF1;IPCEF1	5'UTR;5'UTR;5'UTR		IPCEF1	52581	CNKSR3 (233118)	OPRM1 (238192)
	cg13285433	chr 10: 3342888	6.17189	0.00238115	-0.00571873	0.00384113	-0.000972261	0.861563	0.00474647	0.0222956				BC037918	-17998	PITRM1 (-127856)	KLF6 (484584)
	cg19753914	chr 2: 189305149	5.6709	0.00385091	-0.0150138	0.00384426	-0.00438398	0.64498	0.0106298	0.0616359	GULP1	5'UTR		GULP1	-129605	COL3A1 (-533949)	GULP1 (148754)
	cg03897392	chr 10: 134803718	5.8091	0.0033721	-0.0114038	0.00384599	-0.00288641	0.719111	0.00851744	0.0453126			N_Shore	AK125849	24681	GPR123 (-80714)	TTC40 (-47630)
	cg17780731	chr 5: 67483678	7.27077	0.000834325	0.0238248	0.00385228	-0.000291033	0.999231	-0.0241158	0.00374478				PIK3R1	-27905	CD180 (-991062)	PIK3R1 (-27905)
	cg18763191	chr 2: 86115509	5.27716	0.00562534	0.00497626	0.00385497	0.00312094	0.135422	-0.00185532	0.456839	ST3GAL5	Body	N_Shore	ST3GAL5	648	ST3GAL5 (647)
	cg13572840	chr 1: 16767524	5.24201	0.00581924	0.00465483	0.0038615	0.00268133	0.184554	-0.0019735	0.363834	NECAP2;NECAP2;NECAP2	Body;Body;Body	Island	NECAP2	358	SPATA21 (-3606)	NECAP2 (358)
	cg08698854	chr 7: 134575306	5.28165	0.00560107	-0.00706626	0.00386494	-0.00448008	0.129815	0.00258618	0.470143	CALD1;CALD1;CALD1;CALD1;CALD1	TSS1500;Body;TSS1500;Body;Body		CALD1	-844	AGBL3 (-95952)	CALD1 (111143)
	cg14599233	chr 9: 131842938	5.54861	0.00433145	0.00397255	0.0038652	0.00131079	0.571828	-0.00266177	0.0822334	DOLPP1;DOLPP1	TSS1500;TSS1500	Island	DOLPP1	-444	DOLPP1 (-444)
	cg03784113	chr 13: 112602492	5.26894	0.00567014	0.0192658	0.003887	0.00913083	0.317597	-0.010135	0.212527				SOX1	-119420	SOX1 (-119420)	C13orf16 (629478)
	cg11520439	chr 9: 107536568	5.43846	0.00481585	-0.0190517	0.00389935	-0.0139409	0.0670382	0.00511083	0.666417	LOC286367	TSS200		LOC286367	-64	NIPSNAP3B (10118)	ABCA1 (153958)
	cg14244577	chr 16: 70332878	6.74638	0.00137484	0.0113873	0.00391029	0.000715559	0.979897	-0.0106718	0.00822325	DDX19B;DDX19B;DDX19B	TSS200;TSS200;TSS200		DDX19B	-193	DDX19B (-193)
	cg19390995	chr 12: 106551225	5.22699	0.00590408	-0.014853	0.00391073	-0.00794671	0.232986	0.00690625	0.297761				NUAK1	-17414	NUAK1 (-17415)	CKAP4 (90487)
	cg19882512	chr 5: 133404710	5.22633	0.00590787	-0.0124441	0.00391112	-0.00700345	0.199865	0.00544064	0.342273			N_Shelf	TCF7	-45691	VDAC1 (-63887)	TCF7 (-45691)
	cg26335578	chr 11: 68722738	5.2781	0.00562026	0.0106326	0.00392277	0.00486119	0.344325	-0.00577139	0.193037				IGHMBP2	22966	MRGPRD (25716)	IGHMBP2 (51420)
	cg12447802	chr 16: 640047	5.4414	0.00480223	-0.00797397	0.00392359	-0.00586631	0.0653463	0.00210766	0.674641	RAB40C	TSS200	Island	RAB40C	-29	RAB40C (-29)
	cg14106345	chr 17: 19317240	5.36452	0.00517126	-0.00796836	0.00392651	-0.00319463	0.439929	0.00477373	0.135568	RNF112	Body		RNF112	2238	SLC47A1 (-119926)	RNF112 (2750)
	cg24214260	chr 19: 58193221	5.28559	0.00557984	0.00929256	0.00393103	0.00417694	0.356863	-0.00511561	0.184394	ZNF551	TSS200	N_Shore	ZNF776	-135	ZNF551 (-135)
	cg01016102	chr 7: 33146808	5.22074	0.00593979	0.0180511	0.00393202	0.0101092	0.203319	-0.00794184	0.338057	RP9	Body	N_Shore	RP9	2194	NT5C3 (-44400)	RP9 (2193)
	cg27542341	chr 15: 75248086	5.21872	0.0059514	0.00279168	0.00394026	0.00150985	0.226229	-0.00128183	0.30729	RPP25;RPP25	3'UTR;1stExon	N_Shore	RPP25	1689	COX5A (-17592)	RPP25 (1688)
	cg27349687	chr 5: 175936021	5.25624	0.00573996	-0.00564435	0.00394352	-0.00266651	0.320892	0.00297784	0.21153	FAF2	3'UTR		RNF44	20788	RNF44 (28399)	FAF2 (60666)
	cg02078870	chr 10: 94833108	6.96593	0.00111516	0.00388195	0.00394779	0.00416941	0.00336743	0.000287455	0.969537	CYP26A1;CYP26A1	TSS1500;TSS200	N_Shore	CYP26A1	-123	CYP26A1 (-538)
	cg08058213	chr 4: 156715823	6.23322	0.0022453	-0.0130667	0.00394983	-0.0124103	0.0112536	0.000656393	0.985863	GUCY1B3	Body		GUCY1B3	35316	GUCY1B3 (35698)	ACCN5 (71601)
	cg14382249	chr 2: 816777	6.73316	0.0013923	-0.00682004	0.00395649	-0.00708211	0.00483216	-0.00026207	0.991706				LOC339822	47335	TMEM18 (-139339)	SNTG2 (-129776)
	cg14202791	chr 9: 139160967	5.76481	0.00351862	-0.0106419	0.00395718	-0.00898539	0.0282409	0.00165656	0.872367			S_Shore	QSOX2	-23280	GPSM1 (-60964)	QSOX2 (-23281)
	cg22398566	chr 5: 21459800	5.51095	0.0044913	0.00373065	0.00396797	0.00286245	0.0520016	-0.000868205	0.737372	LOC728411;LOC728411;LOC728411	Body;Body;Body	Island	GUSBP1	212	GUSBP1 (212)
	cg20469261	chr 19: 50361793	5.61683	0.00405639	0.00234786	0.00397128	0.00188522	0.0395112	-0.000462637	0.803708	PTOV1	Body	Island	MIR4749	3953	PTOV1 (7378)	PNKP (9028)
	cg14479617	chr 3: 119542274	5.22444	0.00591866	-0.017545	0.00397181	-0.00883341	0.275865	0.00871158	0.252629	GSK3B;GSK3B	3'UTR;3'UTR		NR1I2	12352	GSK3B (40177)	NR1I2 (40718)
	cg19576697	chr 5: 176837920	6.07483	0.00261323	0.014674	0.00397856	0.0134873	0.0149281	-0.00118665	0.963829	F12	TSS1500		F12	-1343	F12 (-1344)
	cg02402024	chr 19: 34397955	5.20828	0.00601157	0.01425	0.00398064	0.00778312	0.220347	-0.00646684	0.316418			Island	KCTD15	108550	LSM14A (-265396)	KCTD15 (110205)
	cg04857172	chr 16: 4283651	5.23836	0.00583974	-0.00758912	0.00399465	-0.00472927	0.140666	0.00285985	0.451601	SRL	Body		SRL	8430	ADCY9 (-117466)	SRL (8429)
	cg25788729	chr 3: 38063123	7.34399	0.000778229	-0.00643277	0.00400447	0.000189736	0.995555	0.00662251	0.00323836	PLCD1;PLCD1;PLCD1	Body;Body;Body	N_Shelf	PLCD1	3155	PLCD1 (3154)	VILL (28046)
	cg19651003	chr 19: 583049	6.33884	0.00202942	-0.00704133	0.00401333	-0.00685477	0.00915307	0.000186559	0.996059	BSG;BSG;BSG	3'UTR;3'UTR;3'UTR	S_Shore	BSG	4200	HCN2 (-6843)	BSG (10513)
	cg08888625	chr 1: 201508308	5.2069	0.00601959	0.00734565	0.00401412	0.00380173	0.257307	-0.00354392	0.273328			Island	RPS10P7	19277	NAV1 (-109141)	CSRP1 (-32342)
	cg00297721	chr 20: 55200767	5.20119	0.00605284	0.0161217	0.00404128	0.00831103	0.260471	-0.00781068	0.270825			Island	TFAP2C	-3590	TFAP2C (-3590)
	cg13428066	chr 11: 2677768	6.36508	0.0019791	0.0158552	0.00404261	0.0019195	0.927856	-0.0139357	0.0148026	KCNQ1;KCNQ1OT1;KCNQ1	Body;Body;Body		KCNQ1OT1	43460	KCNQ1 (211548)	CDKN1C (229226)
	cg12286910	chr 15: 66416521	5.47348	0.00465622	-0.00981806	0.00404446	-0.0074689	0.0551864	0.00234916	0.725527	MEGF11	Body		MIR4311	83951	MEGF11 (129553)	RAB11A (254725)
	cg22153407	chr 1: 230290089	5.64257	0.00395722	0.0136084	0.00404902	0.0111174	0.0357793	-0.00249101	0.828669	GALNT2	Body		GALNT2	87134	GALNT2 (87134)	PGBD5 (223301)
	cg05540221	chr 15: 99213144	5.28745	0.00556985	-0.00740619	0.00404981	-0.00316624	0.395504	0.00423995	0.162581	IGF1R	Body		IGF1R	20384	IGF1R (20384)	PGPEP1L (335740)
	cg18710278	chr 5: 19988366	6.27178	0.00216394	0.0077557	0.00405118	0.00107057	0.907293	-0.00668513	0.0173437	CDH18;CDH18	TSS200;TSS200		CDH18	-13	CDH18 (-14)
	cg20378520	chr 12: 125703811	5.23714	0.00584663	-0.00796169	0.00405585	-0.00369629	0.335444	0.0042654	0.203325				TMEM132B	-107350	TMEM132B (-107350)	AACS (153887)
	cg23291886	chr 4: 174440681	5.23487	0.00585943	0.0169822	0.00405641	0.00791758	0.332379	-0.00906462	0.205696			S_Shore	HAND2	9849	SCRG1 (-120065)	HAND2 (10696)
	cg05405389	chr 11: 84386472	5.41003	0.00494948	-0.0110786	0.00405811	-0.00816402	0.0658657	0.00291456	0.678778	DLG2;DLG2	Body;Body		DLG2	247993	DLG2 (951841)
	cg15989608	chr 6: 31545321	5.66978	0.00385506	-0.0140411	0.00405937	-0.011593	0.0334244	0.00244807	0.843296	TNF	3'UTR	N_Shelf	TNF	1030	TNF (1030)	LTB (4880)
	cg20428976	chr 18: 29178942	5.20615	0.00602393	-0.00855624	0.0040616	-0.00516124	0.159817	0.003395	0.415581	TTR	3'UTR		TTR	7213	TTR (7213)	B4GALT6 (85743)
	cg00046913	chr 16: 1877150	5.22168	0.00593439	0.00347745	0.0040682	0.00217168	0.140431	-0.00130577	0.455362	HAGH;FAHD1;FAHD1;HAGH;FAHD1;HAGH;HAGH	5'UTR;TSS200;TSS200;5'UTR;TSS200;1stExon;1stExon	Island	HAGH	45	FAHD1 (-74)	HAGH (44)
	cg20216928	chr 10: 134735508	5.18802	0.0061302	-0.00776876	0.00406952	-0.00416106	0.234756	0.00360771	0.301339			N_Shore	TTC40	-5322	NKX6-2 (-135972)	TTC40 (20580)
	cg16230316	chr 3: 138479125	5.25953	0.0057218	-0.00457414	0.00407244	-0.00202544	0.370236	0.0025487	0.179028	PIK3CB	TSS1500		PIK3CB	-940	PIK3CB (-941)
	cg24686845	chr 12: 94698752	5.19701	0.00607729	-0.00641162	0.00407542	-0.00325302	0.272152	0.0031586	0.259737	PLXNC1	Body		PLXNC1	42456	CCDC41 (155011)	PLXNC1 (156254)
	cg11152959	chr 1: 22974093	5.48692	0.00459634	-0.00598962	0.0040808	-0.00460637	0.0520968	0.00138326	0.741961	C1QC;C1QC	Body;Body	Island	C1QC	3976	C1QB (-5588)	C1QC (3976)
	cg01157467	chr 16: 89761017	5.48096	0.00462279	-0.00935973	0.00408598	-0.00312275	0.568078	0.00623698	0.0866254	CDK10;CDK10;CDK10;CDK10;CDK10;CDK10	Body;Body;Body;Body;Body;Body	Island	CDK10	-238	CDK10 (7942)	C16orf7 (26376)
	cg10368507	chr 17: 40346798	5.23928	0.00583458	0.00927332	0.00410259	0.00601153	0.121274	-0.00326178	0.501746	GHDC;GHDC;GHDC;GHDC	TSS1500;TSS1500;TSS1500;TSS1500		GHDC	-248	GHDC (-249)
	cg10447222	chr 8: 98930617	5.44939	0.00476544	-0.00554813	0.00410822	-0.00190469	0.549919	0.00364344	0.0930633	MATN2;MATN2	Body;Body		MATN2	-12563	MATN2 (49307)	RPL30 (127200)
	cg07783183	chr 11: 75852355	5.18265	0.00616203	-0.0043423	0.00410977	-0.00226088	0.254692	0.00208142	0.27945	UVRAG	Body		UVRAG	25412	WNT11 (65218)	UVRAG (326144)
	cg07420362	chr 11: 3647419	5.35174	0.00523529	0.0148473	0.00411019	0.01064	0.0766162	-0.0042073	0.638742	TRPC2	TSS1500		TRPC2	-294	ZNF195 (-246968)	ART5 (16065)
	cg01802344	chr 1: 155232042	5.64098	0.00396329	0.00577807	0.00411547	0.004747	0.0348359	-0.00103107	0.836887	SCAMP3;SCAMP3;SCAMP3;SCAMP3	5'UTR;1stExon;1stExon;5'UTR	Island	SCAMP3	134	SCAMP3 (133)
	cg06279296	chr 10: 601816	5.67449	0.00383764	0.0295513	0.00411701	0.0245648	0.0322316	-0.00498654	0.852793	DIP2C	Body		DIP2C	-70712	DIP2C (133791)	ZMYND11 (375883)
	cg04944527	chr 18: 12068065	5.18125	0.00617035	-0.0109749	0.00412317	-0.00641741	0.179135	0.00455751	0.383471			Island	ANKRD62	-25782	ANKRD62 (-34639)	IMPA2 (86639)
	cg07152196	chr 2: 87016436	5.92762	0.00300947	0.01177	0.00412335	0.00241816	0.806846	-0.00935184	0.0318144	CD8A;CD8A;CD8A;CD8A	Body;Body;Body;Body	Island	CD8A	2401	RNF103 (-165437)	CD8A (2400)
	cg25542251	chr 5: 54604424	5.27119	0.00565783	0.00687119	0.00413311	0.00292015	0.401219	-0.00395103	0.161134	SKIV2L2;DHX29	Body;TSS1500	S_Shore	SKIV2L2	849	DHX29 (-904)	SKIV2L2 (849)
	cg00077898	chr 6: 1081144	7.114	0.000968512	-0.00293141	0.00413379	-0.00323791	0.00258092	-0.000306505	0.940694	LOC285768;LOC285768	Body;Body		AX747250	981	EXOC2 (-388036)	FOXQ1 (-231530)
	cg13195526	chr 12: 68647498	5.17396	0.00621389	-0.0175923	0.00413925	-0.00924651	0.248669	0.00834584	0.287255	IL22	TSS1500		IL22	-113	IL22 (-218)
	cg10838844	chr 21: 44480699	5.33263	0.00533259	-0.00941896	0.00415081	-0.00366226	0.465505	0.0057567	0.127794	CBS	Body	Island	CBS	7815	CBS (15772)	PKNOX1 (86057)
	cg25537125	chr 2: 108993602	5.29691	0.00551931	-0.00534386	0.00415382	-0.00217466	0.432991	0.0031692	0.143924	SULT1C4	TSS1500		SULT1C4	-818	SULT1C4 (-818)
	cg07360076	chr 4: 1794639	7.70218	0.000553926	0.0116837	0.00415834	-0.00096931	0.965618	-0.012653	0.00187928	FGFR3;FGFR3;FGFR3	TSS1500;TSS1500;TSS1500	Island	FGFR3	-399	FGFR3 (-399)
	cg18283321	chr 7: 50629542	5.31524	0.00542266	-0.0101603	0.00415923	-0.007158	0.0838463	0.00300233	0.614954	DDC;DDC	5'UTR;TSS1500		DDC	-774	DDC (-775)
	cg14320920	chr 10: 97792309	5.23717	0.00584646	-0.0100617	0.00416309	-0.00445961	0.371058	0.00560214	0.180754	CC2D2B;CC2D2B	3'UTR;3'UTR		CCNJ	-10849	CCNJ (-10849)	ENTPD1 (320774)
	cg26302103	chr 18: 29522434	5.66472	0.00387385	0.00269582	0.00416442	0.000725322	0.692826	-0.0019705	0.0537708	KIAA1012	Body	Island	TRAPPC8	422	TRAPPC8 (656)
	cg27659622	chr 6: 108145539	5.16375	0.00627539	0.00430988	0.00416627	0.00238614	0.214259	-0.00192373	0.331529	SCML4	TSS200		SCML4	-18	SCML4 (-19)
	cg24095583	chr 12: 14975112	5.79699	0.00341153	-0.00594981	0.00416725	-0.00139143	0.75775	0.00455838	0.0405745	C12orf60	5'UTR		C12orf60	-757	C12orf69 (-7997)	ART4 (21300)
	cg06633978	chr 16: 75353806	5.85897	0.00321444	0.00965412	0.00416946	0.00211035	0.784738	-0.00754376	0.0357793	CFDP1	Body		BCAR1	-51855	BCAR1 (-53902)	CFDP1 (113580)
	cg26241852	chr 15: 40650142	5.99105	0.00283182	0.00785725	0.00417488	0.00147834	0.835586	-0.00637891	0.0276599	DISP2	TSS1500	Island	DISP2	-291	DISP2 (-291)
	cg04030401	chr 16: 67196699	5.16225	0.00628449	0.011583	0.00417849	0.00655011	0.200774	-0.00503288	0.351318	HSF4;FBXL8;HSF4	TSS1500;Body;TSS1500	N_Shore	HSF4	-588	TRADD (-2888)	HSF4 (-588)
	cg11950835	chr 17: 25783387	5.16358	0.0062764	0.00658343	0.00418827	0.00343828	0.253808	-0.00314515	0.283076			Island	KSR1	-15648	KSR1 (-15648)	WSB1 (162282)
	ch.1.2927887F	chr 1: 151394110	5.60211	0.00411421	0.0104949	0.00418938	0.00856031	0.0369076	-0.00193459	0.827485	POGZ;POGZ	Body;Body		POGZ	20571	PSMB4 (22070)	POGZ (37830)
	cg25712987	chr 3: 148459237	5.96681	0.00289843	-0.00627502	0.00419394	-0.00570188	0.0170381	0.000573139	0.954536	AGTR1;AGTR1;AGTR1;AGTR1;AGTR1	Body;Body;Body;Body;Body		AGTR1	415	CPB1 (-86350)	AGTR1 (43580)
	cg18918921	chr 17: 25782971	5.16916	0.00624274	0.00438774	0.00419673	0.00261137	0.169519	-0.00177637	0.403209			N_Shore	KSR1	-16064	KSR1 (-16064)	WSB1 (161866)
	cg21017887	chr 14: 105400489	6.79575	0.00131159	0.0131282	0.00419705	0.0139183	0.0041229	0.000790119	0.979998			S_Shore	AHNAK2	7540	PLD4 (9303)	AHNAK2 (44204)
	cg12089490	chr 17: 234536	5.16268	0.00628184	0.0110471	0.00419878	0.00572473	0.259356	-0.00532236	0.277278			Island	C17orf97	-25581	RPH3AL (-31904)	VPS53 (383559)
	cg24875808	chr 15: 86742911	5.56812	0.00425094	-0.013295	0.00419999	-0.00392039	0.644131	0.00937464	0.0659	AGBL1	Body		AGBL1	57670	AGBL1 (57670)
	cg21376658	chr 17: 80859886	5.20194	0.00604848	-0.00641281	0.0042011	-0.0029805	0.337054	0.00343231	0.206071	TBCD	Body	N_Shelf	TBCD	6186	ZNF750 (-61956)	B3GNTL1 (149799)
	cg06875131	chr 17: 63554468	5.27041	0.00566209	0.0243631	0.00420509	0.0101115	0.419615	-0.0142517	0.152231	AXIN2	Body	N_Shore	AXIN2	386	AXIN2 (3271)	RGS9 (421013)
	cg21528273	chr 1: 44056889	6.51837	0.00170928	-0.00209978	0.00420912	-0.000179197	0.963737	0.00192058	0.0109048	PTPRF;PTPRF	Body;Body	Island	PTPRF	247	KDM4A (-58907)	PTPRF (60343)
	cg08795360	chr 21: 41033440	5.28404	0.00558818	-0.00526074	0.00421152	-0.00365399	0.0902687	0.00160675	0.595665	B3GALT5;B3GALT5;B3GALT5;B3GALT5;B3GALT5	3'UTR;3'UTR;3'UTR;3'UTR;3'UTR		B3GALT5	954	IGSF5 (-83893)	B3GALT5 (4187)
	cg02358755	chr 6: 31512810	5.83192	0.00329902	-0.00694086	0.00421249	-0.0015434	0.778541	0.00539746	0.0371499	ATP6V1G2;ATP6V1G2	3'UTR;3'UTR	S_Shelf	ATP6V1G2	1815	DDX39B (-2559)	NFKBIL1 (-2542)
	cg25724895	chr 20: 58630390	5.21911	0.00594912	0.00906643	0.00421355	0.00406048	0.36429	-0.00500594	0.186596	C20orf197	TSS1500		C20orf197	-589	CDH26 (96920)
	cg17863660	chr 17: 612420	5.15245	0.00634413	-0.00712644	0.00421455	-0.00393196	0.217226	0.00319448	0.329232	VPS53;VPS53	Body;Body		VPS53	5676	RPH3AL (-409788)	VPS53 (5675)
	cg10321263	chr 1: 160011295	5.33989	0.00529543	-0.00604891	0.00421742	-0.0043748	0.0740347	0.00167411	0.653387	KCNJ10	Body		PIGM	-9512	PIGM (-9513)	KCNJ10 (28755)
	cg03345805	chr 2: 191208171	5.23059	0.00588368	0.00740193	0.00422715	0.00491425	0.110918	-0.00248768	0.534521	INPP1;INPP1	TSS200;TSS200	N_Shore	INPP1	-24	INPP1 (-24)
	cg20820759	chr 2: 121501069	6.08542	0.00258685	-0.00652152	0.00422804	-0.00107659	0.871106	0.00544493	0.022811			S_Shore	GLI2	7247	GLI2 (-53797)	INHBB (397351)
	cg25416363	chr 1: 110881820	6.39319	0.0019266	0.00377494	0.00422928	0.00375552	0.00783909	-1.94191e-05	0.999853	RBM15	TSS200	Island	LOC440600	-27	RBM15 (-124)
	cg23987491	chr 15: 43822292	5.59052	0.00416032	-0.00603328	0.00423649	-0.00172111	0.66294	0.00431217	0.0615243	MAP1A	Body		MAP1A	12487	MAP1A (12487)	PPIP5K1 (60158)
	cg21283081	chr 3: 128152179	5.33423	0.00532439	0.0125685	0.00424337	0.00909311	0.0741242	-0.00347535	0.654208			Island	DNAJB8	29909	DNAJB8 (33911)	EEFSEC (279867)
	cg04578677	chr 11: 67270800	8.81014	0.000194526	0.00515781	0.00424534	0.00677432	0.000257422	0.00161651	0.580075	PITPNM1;PITPNM1	Body;Body	N_Shore	PITPNM1	1040	PITPNM1 (2042)	AIP (20296)
	cg08103988	chr 17: 6558365	5.59752	0.00413242	-0.108415	0.00425168	-0.0887864	0.036286	0.0196283	0.833461			Island	MIR4520B	-402	MED31 (-3412)
	cg06301555	chr 13: 29158152	5.14255	0.00640501	-0.00972678	0.00425894	-0.00542489	0.210832	0.00430189	0.339723				DD413682	-15938	FLT1 (-88888)	POMP (-74988)
	cg25467678	chr 7: 11279531	5.23752	0.00584448	-0.0102306	0.00426504	-0.00436368	0.400739	0.00586694	0.164439				BC040327	-13208	PHF14 (266033)	THSD7A (592292)
	cg27110886	chr 10: 99734912	6.35635	0.00199569	0.0285639	0.00426679	0.00316645	0.939741	-0.0253974	0.0140356	CRTAC1	Body		CRTAC1	-38789	CRTAC1 (55672)	GOLGA7B (124918)
	cg04784101	chr 11: 66824465	5.50226	0.00452899	0.0106483	0.00426712	0.00330786	0.614761	-0.00734049	0.0747343	RHOD	1stExon	Island	RHOD	177	RHOD (177)
	cg04473912	chr 8: 101920999	5.73204	0.00363116	0.0050143	0.00426912	0.00122188	0.740998	-0.00379242	0.0445665				AX746867	28292	PABPC1 (-186685)	YWHAZ (44221)
	cg01529588	chr 10: 91136668	5.13836	0.00643099	-0.0110855	0.00427701	-0.00617431	0.211975	0.0049112	0.338772	IFIT1L	TSS1500		IFIT1B	-1144	IFIT1B (-1144)
	cg04226542	chr 12: 64173449	5.23869	0.00583787	0.00601767	0.00427888	0.00407556	0.102112	-0.00194211	0.561868	TMEM5	TSS200	Island	TMEM5	-187	TMEM5 (-187)
	cg26955287	chr 17: 79958912	5.20271	0.00604394	0.00654317	0.00428726	0.00427738	0.119158	-0.00226578	0.515295	ASPSCR1	Body	S_Shore	STRA13	21861	STRA13 (21860)	ASPSCR1 (23487)
	cg00586909	chr 6: 20534671	5.62385	0.0040291	0.0121546	0.00429301	0.00329899	0.689836	-0.00885556	0.0556792	CDKAL1	TSS200		CDKAL1	-16	CDKAL1 (-16)
	cg09196386	chr 16: 8961413	5.36601	0.00516383	0.0135875	0.00429897	0.00486365	0.525021	-0.0087239	0.10516	CARHSP1;CARHSP1	5'UTR;5'UTR	N_Shore	CARHSP1	835	CARHSP1 (1449)	PMM2 (69744)
	cg05163177	chr 16: 1783521	5.14073	0.00641628	-0.00569174	0.00430556	-0.0033503	0.177595	0.00234143	0.39333	MAPK8IP3;MAPK8IP3	Body;Body		MIR3177	-1464	MAPK8IP3 (27301)	NME3 (38188)
	cg02284800	chr 16: 872520	6.67228	0.0014756	-0.00991614	0.00430791	-0.0103716	0.0048734	-0.000455463	0.988358			N_Shore	PRR25	17078	GNG13 (-21788)	LMF1 (148463)
	cg10886225	chr 8: 33282384	5.22833	0.00589651	0.0183283	0.00430815	0.0123714	0.103961	-0.00595686	0.557744	FUT10	Body		FUT10	31029	FUT10 (48279)	NRG1 (876657)
	cg24022559	chr 12: 12878887	5.28118	0.00560359	0.0026497	0.00432233	0.00187291	0.0839835	-0.000776786	0.621813	APOLD1;APOLD1	1stExon;5'UTR	Island	APOLD1	37	APOLD1 (37)
	cg17898189	chr 19: 36606599	6.36316	0.00198274	-0.00483528	0.004327	-0.000515343	0.944312	0.00431994	0.0136365	TBCB;POLR2I	Body;TSS1500	Island	POLR2I	-393	POLR2I (-394)	TBCB (712)
	cg20897072	chr 6: 1495082	5.26266	0.00570454	-0.0137489	0.00433118	-0.00959956	0.0891838	0.00414937	0.604582				BC087858	-1267	FOXC1 (-115598)	FOXF2 (105014)
	cg16509355	chr 4: 15471240	5.15339	0.00633839	0.0127468	0.00433141	0.0061713	0.309587	-0.00657551	0.232227	CC2D2A;CC2D2A;CC2D2A	TSS1500;TSS1500;TSS1500		CC2D2A	-248	CC2D2A (-248)
	cg02533364	chr 17: 79076083	5.12672	0.0065036	-0.0211865	0.00433393	-0.0113337	0.239615	0.00985271	0.30459	BAIAP2;BAIAP2;BAIAP2;BAIAP2	Body;Body;Body;Body	N_Shore	BAIAP2	4166	AATK (63788)	BAIAP2 (67137)
	cg22250546	chr 19: 33791370	7.73471	0.000537105	0.0107661	0.00433767	0.0128729	0.00102819	0.0021068	0.808992	CEBPA;CEBPA	3'UTR;1stExon	N_Shore	CEBPA	2060	SLC7A10 (-74615)	CEBPA (2059)
	cg10335376	chr 7: 98565129	5.4546	0.00474162	-0.00678909	0.00434103	-0.00217757	0.596384	0.00461152	0.0811382	TRRAP	Body		AK001533	-45658	TRRAP (89017)	SMURF1 (176613)
	cg00611495	chr 16: 1120275	5.25455	0.00574931	0.0267549	0.00434149	0.0108607	0.437799	-0.0158942	0.145294	LOC146336	Body	Island	SSTR5	-2480	SSTR5 (-2480)
	cg01831454	chr 5: 148417172	5.18282	0.00616099	0.0150944	0.00434472	0.00683226	0.358668	-0.00826213	0.193833	SH3TC2	Body		SH3TC2	4008	SH3TC2 (25564)	ADRB2 (211017)
	cg20907456	chr 11: 57405372	5.62067	0.00404144	0.011108	0.00434645	0.00298324	0.695793	-0.00812478	0.054822				AK096335	-476	YPEL4 (12044)	SERPING1 (39668)
	cg08011245	chr 19: 55975827	5.83606	0.00328593	-0.0183711	0.00435132	-0.00390927	0.796218	0.0144618	0.0350054			S_Shelf	ISOC2	-2778	ISOC2 (-2779)
	cg27615095	chr 12: 63049980	5.61357	0.00406911	-0.00754693	0.00435908	-0.00627385	0.0334038	0.00127308	0.85434	PPM1H	Body		MIRLET7I	52515	MON2 (189384)	PPM1H (278684)
	cg02692410	chr 8: 141545522	7.97783	0.000426646	-0.00589011	0.00436748	0.000737932	0.92402	0.00662804	0.00123526	EIF2C2;EIF2C2	Body;Body	Island	DQ574852	-9647	CHRAC1 (24126)	EIF2C2 (100123)
	cg07928232	chr 1: 218831506	5.14537	0.00638763	-0.0136149	0.00437141	-0.00657551	0.311975	0.00703938	0.231282				U3	-116265	LYPLAL1 (-515685)	TGFB2 (312831)
	cg08044694	chr 19: 15391927	5.48775	0.00459268	0.0110798	0.00437203	0.00340221	0.622992	-0.00767764	0.0736448	BRD4;BRD4	TSS1500;TSS1500		BRD4	-665	BRD4 (-666)
	cg05650628	chr 11: 62677384	5.14435	0.00639389	-0.00985131	0.00437241	-0.00476711	0.310587	0.00508419	0.23252	CHRM1	Body		CHRM1	1188	CHRM1 (11627)	SLC3A2 (53901)
	cg05412414	chr 19: 14202363	5.27015	0.00566349	0.00408192	0.00438465	0.00160203	0.462564	-0.00247989	0.133663	SAMD1	TSS1500		SAMD1	-1131	SAMD1 (-1132)
	cg13544138	chr 12: 12759304	5.21765	0.00595752	-0.00969226	0.00438839	-0.00408233	0.411865	0.00560993	0.160619				CREBL2	-5526	DUSP16 (-43857)	CREBL2 (-5526)
	cg08415378	chr 3: 124449310	5.11528	0.00657581	0.00347737	0.00438849	0.00184804	0.244895	-0.00162933	0.30006	UMPS;UMPS	5'UTR;1stExon	Island	UMPS	98	UMPS (98)
	cg05775980	chr 16: 85316056	5.21382	0.00597954	-0.00744004	0.00439337	-0.00504536	0.102676	0.00239468	0.565224			N_Shore	LINC00311	-507	KIAA0182 (-330867)	KIAA0513 (254647)
	cg11283729	chr 6: 107927572	5.22051	0.00594109	-0.00565222	0.00439598	-0.00236485	0.416827	0.00328737	0.157924	SOBP	Body		SOBP	116256	SOBP (116256)	SCML4 (217948)
	cg01564268	chr 17: 36666953	5.18762	0.00613256	0.0173637	0.00439998	0.0114875	0.114468	-0.00587615	0.532451	ARHGAP23	Body	Island	ARHGAP23	44546	ARHGAP23 (82234)	SRCIN1 (95229)
	cg11730925	chr 1: 118148412	5.17082	0.00623271	0.00289692	0.00440089	0.00187987	0.124134	-0.00101705	0.507606	FAM46C	TSS200	Island	FAM46C	-191	MAN1A2 (238328)	GDAP2 (323889)
	cg00049595	chr 6: 41650636	5.53086	0.00440606	0.0278888	0.00441405	0.00809314	0.655706	-0.0197957	0.0652352			N_Shore	TFEB	8337	TFEB (40827)	MDFI (44442)
	cg00186954	chr 11: 8933980	5.11326	0.00658859	-0.0151547	0.00441764	-0.00784592	0.263365	0.00730873	0.27997	ST5;C11orf17;C11orf17	TSS1500;Body;Body	S_Shore	AKIP1	1242	AKIP1 (1280)	ASCL3 (30599)
	cg08462247	chr 2: 241075202	6.40878	0.00189808	0.0190682	0.00441903	0.00179136	0.956624	-0.0172768	0.0123182	MYEOV2;MYEOV2	Body;Body	N_Shore	MYEOV2	545	OR6B3 (-89714)	OTOS (4870)
	cg01784128	chr 16: 66519888	5.78143	0.0034629	-0.00784551	0.00441981	-0.00173971	0.781387	0.00610581	0.03806				BEAN1	8426	BEAN1 (58689)	TK2 (64426)
	cg15687000	chr 1: 185812292	5.91768	0.00303833	-0.0126378	0.0044321	-0.00239372	0.835288	0.0102441	0.0290874	HMCN1	Body		HMCN1	108610	PRG4 (-453112)	HMCN1 (108610)
	cg17512539	chr 6: 29404724	5.46229	0.00470663	-0.0282652	0.0044351	-0.0223429	0.0464142	0.00592229	0.785116				OR10C1	-2991	OR10C1 (-2991)
	cg19072957	chr 10: 89338685	5.62282	0.00403308	-0.0118614	0.00443909	-0.0031033	0.709723	0.00875807	0.0525367				MINPP1	71096	PAPSS2 (-80790)	MINPP1 (74463)
	cg05576992	chr 8: 969029	6.35561	0.00199711	-0.00748249	0.00444163	-0.00747319	0.00789428	9.30208e-06	0.999991			S_Shore	BC038783	135832	DLGAP2 (-480539)	C8orf42 (-473699)
	cg11702145	chr 1: 155247214	5.40446	0.00497611	-0.00294961	0.00444214	-0.00227394	0.0538098	0.000675673	0.749029	HCN3	TSS200	Island	HCN3	-159	CLK2 (-3934)	HCN3 (-159)
	cg01708458	chr 2: 49097906	6.76348	0.0013526	-0.0202319	0.00444668	-0.0215822	0.0040936	-0.00135031	0.975725				LHCGR	-115026	LHCGR (-115027)	FSHR (283759)
	cg10829621	chr 1: 6304421	5.94736	0.00295302	0.0168405	0.00445273	0.015481	0.0162537	-0.00135953	0.964696	HES3	5'UTR	N_Shore	HES3	170	HES3 (170)
	cg09115984	chr 16: 31214426	6.07905	0.00260267	0.0118514	0.00445558	0.00182517	0.887882	-0.0100262	0.0214638	PYCARD;PYCARD	TSS200;TSS200	S_Shore	PYCARD	-329	PYCARD (-330)
	cg18751203	chr 2: 3489235	5.14825	0.00636989	0.0079653	0.00445821	0.00366744	0.348011	-0.00429786	0.204504				ADI1	32283	ADI1 (34114)	TRAPPC12 (105790)
	cg05384697	chr 12: 130334009	5.1517	0.00634872	-0.01265	0.00446073	-0.00578016	0.353612	0.00686985	0.200407	TMEM132D	Body		TMEM132D	54203	TMEM132D (54202)	GLT1D1 (995929)
	cg01469027	chr 17: 46714130	5.09462	0.00670821	0.00757505	0.0044735	0.00411609	0.231125	-0.00345896	0.319942			Island	MIR196A1	-4209	HOXB9 (-10296)	PRAC (85751)
	cg10468070	chr 1: 26551518	5.09346	0.00671572	0.0202348	0.00447742	0.0111687	0.220764	-0.00906614	0.333756			Island	BC030768	-292	CEP85 (-9174)	CATSPER4 (34400)
	cg16181903	chr 10: 134828123	5.29417	0.00553389	-0.00928375	0.00448319	-0.00678216	0.0724439	0.00250159	0.671103			S_Shore	AK125849	49086	TTC40 (-72035)	GPR123 (-56309)
	cg26540931	chr 7: 2671163	5.16963	0.00623987	-0.00387804	0.00448482	-0.00256821	0.114874	0.00130983	0.534969	TTYH3	TSS1500	Island	TTYH3	-439	TTYH3 (-439)
	cg12372745	chr 20: 62187666	5.52508	0.00443066	0.00223179	0.00449022	0.000639266	0.663732	-0.00159253	0.0639695	C20orf195	Body	Island	C20orf195	650	SRMS (-8810)	PRIC285 (17925)
	cg08866639	chr 17: 37793287	5.23096	0.00588155	0.00314865	0.00449075	0.00126063	0.449999	-0.00188802	0.141944	STARD3;STARD3;STARD3	TSS200;TSS200;TSS200	Island	STARD3	-45	STARD3 (-45)
	cg18455360	chr 5: 176778914	5.37134	0.0051374	0.00435557	0.00449421	0.00147174	0.565737	-0.00288383	0.0932089	LMAN2	TSS200	Island	LMAN2	-29	LMAN2 (-30)
	cg17304713	chr 12: 19383622	5.54522	0.00434561	-0.00274922	0.00449682	-0.00225736	0.0369332	0.000491861	0.838612	PLEKHA5;PLEKHA5	5'UTR;Body		PLEKHA5	-6235	AEBP2 (-208985)	PLEKHA5 (100997)
	cg02928957	chr 3: 157213897	5.47121	0.00466639	-0.0127186	0.00449746	-0.0038512	0.632705	0.00886736	0.0723582	VEPH1;VEPH1;VEPH1;VEPH1;VEPH1;VEPH1	5'UTR;5'UTR;TSS1500;5'UTR;5'UTR;5'UTR		VEPH1	-602	VEPH1 (7238)	PTX3 (59318)
	cg18225844	chr 16: 31147177	5.17505	0.00620736	0.0171983	0.00449877	0.0114916	0.110688	-0.00570664	0.546911	PRSS8	TSS200		PRSS8	-26	PRSS8 (-27)
	cg22959063	chr 14: 103987387	5.18135	0.00616973	-0.00745098	0.00450986	-0.00502204	0.106677	0.00242894	0.558624	CKB	Body	Island	CKB	1809	CKB (1808)	MARK3 (135687)
	cg01534871	chr 1: 19926850	6.05431	0.00266513	0.0171276	0.00451084	0.0161837	0.0130993	-0.000943891	0.983429	C1orf151	Body	S_Shelf	MINOS1	3380	NBL1 (-42872)	MINOS1 (3380)
	cg22518630	chr 13: 60971635	5.18548	0.0061452	-0.00500566	0.0045178	-0.00339272	0.104154	0.00161294	0.566222	TDRD3;TDRD3;TDRD3	5'UTR;5'UTR;Body	Island	TDRD3	209	TDRD3 (209)
	cg14723921	chr 6: 5969260	6.02851	0.0027319	0.0101307	0.00451996	0.00952365	0.0136942	-0.000607028	0.980448				NRN1	35042	NRN1 (38372)	FARS2 (707677)
	cg02000606	chr 7: 87103624	5.18405	0.0061537	0.00903499	0.00452072	0.00382842	0.409565	-0.00520657	0.16484	ABCB4;ABCB4;ABCB4	Body;Body;Body	N_Shore	ABCB4	1163	ABCB4 (1394)	CROT (128674)
	cg16585333	chr 1: 223302861	5.31949	0.00540053	0.0103864	0.00453181	0.00368666	0.534031	-0.00669972	0.105336	TLR5	5'UTR		TLR5	5345	TLR5 (13762)	DISP1 (314431)
	cg20810288	chr 1: 19638859	5.08217	0.00678925	-0.00464398	0.00453811	-0.00247637	0.244782	0.00216761	0.305113	PQLC2;AKR7A2;PQLC2;PQLC2;PQLC2	1stExon;TSS1500;5'UTR;5'UTR;5'UTR	Island	PQLC2	120	AKR7A2 (-220)	PQLC2 (120)
	cg07312676	chr 16: 47338451	5.07974	0.00680518	-0.0112819	0.00454716	-0.00604353	0.241804	0.00523841	0.309018	ITFG1	Body		Y_RNA	8581	NETO2 (-160516)	ITFG1 (156563)
	cg10578782	chr 5: 38426404	5.07833	0.00681447	-0.0205346	0.00454738	-0.0113015	0.223652	0.00923306	0.332264	EGFLAM;EGFLAM;EGFLAM	Body;Body;5'UTR		EGFLAM	-19173	EGFLAM (167894)	LIFR (169102)
	cg05597349	chr 10: 102882978	5.08267	0.00678596	0.00851968	0.00455689	0.00496316	0.187278	-0.00355652	0.386593	TLX1NB	5'UTR	Island	TLX1NB	7925	TLX1 (-8082)	KAZALD1 (61980)
	cg22213445	chr 3: 128453826	5.12285	0.00652791	0.0120267	0.00456495	0.00768117	0.134252	-0.00434554	0.490168	RAB7A	5'UTR		RAB7A	8848	ACAD9 (-144506)	RAB7A (8848)
	cg08141395	chr 11: 95987382	5.09189	0.00672585	0.0123619	0.00457619	0.00610857	0.298685	-0.00625335	0.249074	MAML2	Body		MIR1260B	-87219	MTMR2 (-330012)	MAML2 (88961)
	cg16475423	chr 2: 145106459	5.2599	0.00571972	-0.00614517	0.00457728	-0.00231357	0.494613	0.0038316	0.122331				GTDC1	-16376	GTDC1 (-16377)	ZEB2 (171498)
	cg14184164	chr 9: 30688981	6.10135	0.00254764	-0.00903236	0.0045852	-0.00129033	0.903233	0.00774203	0.0198489				ACO1	-1695619	NONE (NA)
	cg09080030	chr 16: 2820366	5.09131	0.00672962	0.00930702	0.00458635	0.00566885	0.160889	-0.00363816	0.43472	SRRM2	Body	S_Shelf	TCEB2	6931	TCEB2 (6930)	SRRM2 (18037)
	cg00540464	chr 19: 16655751	5.88115	0.00314672	-0.00798199	0.00459576	-0.00150394	0.837891	0.00647805	0.0295421			S_Shelf	CHERP	-2488	CHERP (-2489)
	cg26576454	chr 1: 94717263	6.08275	0.00259347	-0.00683488	0.00459601	-0.00652738	0.0121497	0.000307505	0.988964			S_Shelf	ARHGAP29	-13956	ABCD3 (-166669)	ARHGAP29 (-13957)
	cg10663078	chr 4: 154711629	5.0749	0.00683706	0.0123857	0.00459691	0.0072383	0.185829	-0.00514739	0.390456	SFRP2	TSS1500	N_Shore	SFRP2	-1401	SFRP2 (-1402)
	cg01716316	chr 17: 40897182	5.18458	0.00615055	0.00452057	0.00459806	0.00310966	0.0981696	-0.00141091	0.587447	EZH1	TSS200	Island	EZH1	-111	EZH1 (-112)
	cg21439818	chr 4: 22623252	5.0691	0.00687543	-0.00622848	0.00459875	-0.00332508	0.244874	0.0029034	0.306966				GBA3	-71295	GPR125 (-105581)	GBA3 (-71295)
	cg06699519	chr 11: 2398327	7.8867	0.000465082	0.0194356	0.0046033	-0.0024089	0.926292	-0.0218445	0.00133754	CD81	TSS1500	Island	CD81	-219	CD81 (-219)
	cg04922971	chr 13: 38172803	5.11415	0.00658296	-0.0219248	0.00460937	-0.0140193	0.134122	0.00790548	0.492261	POSTN;POSTN;POSTN;POSTN	1stExon;1stExon;1stExon;1stExon		POSTN	178	POSTN (177)
	cg20080664	chr 4: 8594857	5.21198	0.00599017	0.0236278	0.00461118	0.00936564	0.458947	-0.0142622	0.139716	CPZ;CPZ;CPZ	5'UTR;Body;Body	S_Shore	CPZ	471	CPZ (471)
	cg24623497	chr 1: 161993745	5.19803	0.00607132	0.00393294	0.00461354	0.00158729	0.446129	-0.00234565	0.146332	OLFML2B	TSS200	Island	OLFML2B	-101	OLFML2B (-102)
	cg07874386	chr 5: 123044161	5.6588	0.00389598	-0.0150955	0.00461586	-0.0129878	0.0274216	0.00210763	0.898786				CSNK1G3	163051	CSNK1G3 (196369)
	cg03593189	chr 7: 73118533	5.59382	0.00414716	0.0144712	0.00461833	0.0122011	0.031537	-0.00227011	0.874007	STX1A;STX1A	Body;Body	Island	MIR4284	-7113	STX1A (15483)	WBSCR22 (20636)
	cg25104437	chr 2: 45170725	5.08632	0.00676215	0.0155283	0.00461895	0.00949869	0.158812	-0.00602963	0.440021	SIX3	Body	Island	SIX3	1689	SIX3 (1689)	SIX2 (65816)
	cg21807215	chr 14: 35868281	5.06245	0.00691974	-0.00917088	0.00462782	-0.0049208	0.24183	0.00425008	0.31161				NFKBIA	5679	NFKBIA (5678)	PSMA6 (106708)
	cg21207266	chr 2: 176951189	5.20519	0.00602953	0.00442317	0.00463926	0.00311505	0.0883144	-0.00130811	0.620637			N_Shore	EVX2	-2499	HOXD10 (-30302)	HOXD11 (-20894)
	cg21373145	chr 12: 26110666	6.58971	0.00159665	0.00645138	0.00464073	0.00676006	0.0051447	0.000308674	0.987551	RASSF8;RASSF8	TSS1500;TSS1500		LOC100506451	-148	RASSF8 (-1297)
	cg23395341	chr 7: 141175075	5.06821	0.00688134	-0.0089376	0.00465016	-0.00530818	0.176638	0.00362943	0.408115				AGK	-76002	MRPS33 (-460295)	AGK (-76002)
	cg04665204	chr 17: 79420424	5.17487	0.00620844	0.00955134	0.0046521	0.00393502	0.431908	-0.00561633	0.154759	BAHCC1	Body	Island	MIR3186	-2210	BAHCC1 (46885)	ACTG1 (59467)
	cg11093418	chr 2: 64913405	5.84238	0.00326604	-0.0125644	0.0046594	-0.0114006	0.0186415	0.0011638	0.954181				SERTAD2	-32359	SLC1A4 (-303089)	SERTAD2 (-32360)
	cg04170294	chr 15: 40732803	5.20033	0.00605785	-0.00424126	0.00466164	-0.0016828	0.458997	0.00255845	0.140635	BAHD1	TSS1500	N_Shore	BAHD1	-607	BAHD1 (-607)
	cg12187687	chr 7: 27253834	5.58064	0.00420004	0.0266284	0.004663	0.0224305	0.0319327	-0.00419791	0.87306			Island	HOTTIP	13795	EVX1 (-28329)	HOXA13 (-14110)
	cg17877071	chr 3: 49460177	5.23407	0.00586393	0.013659	0.00466943	0.00517882	0.491051	-0.0084802	0.125492	AMT;AMT;AMT;AMT;NICN1;AMT	TSS200;TSS200;TSS200;TSS200;3'UTR;TSS200		AMT	-66	AMT (-67)
	cg07164125	chr 8: 21604831	5.1116	0.00659914	0.0136175	0.00467194	0.00883359	0.127259	-0.00478391	0.511083	GFRA2;GFRA2;GFRA2	Body;Body;Body	N_Shelf	GFRA2	41515	GFRA2 (41514)
	cg23431989	chr 17: 74137769	5.05655	0.00695927	0.00844204	0.00467818	0.00490705	0.190228	-0.00353499	0.386186	FOXJ1	TSS1500	Island	FOXJ1	-389	FOXJ1 (-390)
	cg18375960	chr 1: 100745426	5.14395	0.00639636	-0.00480078	0.00468322	-0.00204979	0.4065	0.00275099	0.170177	MIR553;RTCD1;RTCD1	TSS1500;Body;Body		MIR553	-1370	CDC14A (-72596)	RTCD1 (13713)
	cg18936814	chr 15: 93254934	5.64067	0.00396448	-0.0141873	0.00468393	-0.00342202	0.749346	0.0107653	0.0461051			N_Shelf	FAM174B	22370	CHD2 (-188616)	FAM174B (-55904)
	cg16904509	chr 15: 101565897	5.37861	0.00510153	-0.00513504	0.00468539	-0.00401252	0.05127	0.00112252	0.770638	LRRK1	Body		LRRK1	-27530	LRRK1 (106438)	CHSY1 (226239)
	cg03455408	chr 10: 3171362	5.75722	0.00354439	-0.00395162	0.00468856	-0.000837036	0.800434	0.00311458	0.0363817	PFKP	Body		LOC100507034	-12430	PITRM1 (43670)	PFKP (61651)
	cg19389468	chr 15: 77760532	6.84097	0.00125622	-0.0158172	0.00469068	-0.000186388	0.99931	0.0156308	0.00582754	HMG20A	Body		AK025664	-13859	HMG20A (47290)	LINGO1 (164176)
	cg08269188	chr 12: 54655894	5.20328	0.00604066	0.0123315	0.00469357	0.00483024	0.468579	-0.00750126	0.136469	CBX5	5'UTR		CBX5	-2524	CBX5 (-2525)
	cg19423175	chr 19: 4094324	5.14697	0.00637776	-0.00922561	0.00469581	-0.00390521	0.412959	0.0053204	0.166549	MAP2K2	Body	S_Shelf	MAP2K2	8878	ZBTB7A (-27509)	MAP2K2 (29801)
	cg04929605	chr 3: 157048249	6.30786	0.00209048	-0.00692001	0.00470398	-0.00693871	0.0080113	-1.86931e-05	0.99996	VEPH1;VEPH1;VEPH1	Body;Body;Body		PTX3	-106330	CCNL1 (-169768)	PTX3 (-106330)
	cg21770800	chr 6: 5994982	5.31429	0.00542765	0.00810513	0.00470416	0.00277018	0.56121	-0.00533495	0.0977398			Island	NRN1	9320	NRN1 (12650)	FARS2 (733399)
	cg14420349	chr 2: 240100930	5.51931	0.00445529	0.00488702	0.00471055	0.00133417	0.691403	-0.00355285	0.0592403	HDAC4	Body	N_Shore	HDAC4	-2671	HDAC4 (221712)	TWIST2 (344258)
	cg07115304	chr 20: 361903	5.78614	0.00344728	0.00331054	0.00471407	0.00297104	0.0204574	-0.000339499	0.944257	TRIB3	5'UTR	Island	TRIB3	-37	TRIB3 (596)
	cg11213983	chr 17: 63652954	5.59444	0.00414467	-0.0129163	0.00471917	-0.0109745	0.0303515	0.00194173	0.884113	CCDC46;CCDC46	Body;Body		AXIN2	-15771	AXIN2 (-95215)	CEP112 (535032)
	cg14707053	chr 6: 42019127	7.792	0.000508728	0.0220192	0.00472332	0.0268244	0.000893848	0.00480525	0.771628	TAF8	Body	S_Shore	TAF8	470	TAF8 (877)
	cg21921829	chr 7: 116850153	5.06697	0.00688963	-0.019159	0.00472828	-0.0118064	0.15587	0.00735263	0.450043	ST7;ST7	Body;Body		ST7-OT3	27419	WNT2 (113189)	ST7 (256773)
	cg26333564	chr 14: 105147781	5.64948	0.00393103	0.0109991	0.00474929	0.00952538	0.0267015	-0.00147375	0.906883			S_Shelf	MIR4710	-3695	TMEM179 (-76685)	INF2 (-8161)
	cg12160741	chr 14: 105760556	5.57052	0.00424115	0.020363	0.00477031	0.00518631	0.725769	-0.0151767	0.0518022	BRF1	Body		PACS2	-6613	BRF1 (6772)	BTBD6 (45678)
	cg05068156	chr 6: 29408587	5.40693	0.0049643	-0.00955266	0.00477215	-0.00761818	0.0459146	0.00193448	0.800229	OR10C1	1stExon		OR10C1	872	OR10C1 (872)
	cg12362060	chr 15: 41575950	5.39036	0.00504411	0.00472686	0.00477417	0.00374431	0.0478198	-0.000982548	0.790756	LOC729082	TSS1500	N_Shore	OIP5-AS1	-250	OIP5 (48868)	CHP (52514)
	cg23045908	chr 1: 66799419	5.16888	0.00624438	0.0147144	0.00477492	0.0103043	0.0919112	-0.00441004	0.614381	PDE4B;PDE4B;PDE4B;PDE4B	Body;Body;Body;Body		PDE4B	1627	SGIP1 (-200405)	PDE4B (540564)
	cg23773809	chr 7: 26331466	5.40604	0.00496852	0.00410805	0.00477593	0.00327607	0.045942	-0.000831981	0.800226	SNX10	TSS200	Island	SNX10	-48	SNX10 (-48)
	cg02837935	chr 16: 1027604	6.01683	0.00276266	0.0254667	0.00477837	0.0038231	0.894499	-0.0216436	0.0218114			N_Shelf	LMF1	3309	SOX8 (-4203)
	cg10584805	chr 5: 174115485	5.08236	0.00678805	0.0102157	0.00478244	0.00467467	0.357442	-0.00554108	0.20548				MSX2	-36089	MSX2 (-36089)	HMP19 (642762)
	cg26852242	chr 6: 151034239	5.05325	0.00698148	-0.0091724	0.00478453	-0.00562756	0.15905	0.00354484	0.445848	PLEKHG1	5'UTR		PLEKHG1	-7829	MTHFD1L (-152575)	PLEKHG1 (113241)
	cg13504614	chr 10: 134657696	6.78694	0.00132265	0.00971971	0.00478471	0.010546	0.00368014	0.000826301	0.961454				NKX6-2	-58159	NKX6-2 (-58160)	TTC40 (98392)
	cg01292175	chr 18: 24445240	5.21136	0.00599376	-0.00997561	0.00478596	-0.00377205	0.494577	0.00620356	0.125871	AQP4;C18orf16	Body;TSS200	S_Shore	CHST9-AS1	-31	AQP4 (475)
	cg00423969	chr 2: 97359879	5.28432	0.00558671	0.0110669	0.00478902	0.00383312	0.553701	-0.0072338	0.101679	FER1L5;FER1L5	Body;TSS1500		FER1L5	-1314	LMAN2L (45933)	FER1L5 (51306)
	cg20444990	chr 4: 649573	8.65891	0.00022429	0.0244975	0.00478962	-0.00533357	0.791218	-0.0298311	0.000472152	PDE6B;PDE6B;PDE6B	Body;Body;Body	N_Shore	BC020343	-139	ATP5I (18553)	PDE6B (30211)
	cg15787039	chr 15: 32934185	5.86473	0.00319673	0.0225605	0.0047932	0.0207447	0.0171617	-0.00181578	0.965392	SCG5;SCG5	5'UTR;5'UTR		SCG5	316	SCG5 (316)
	cg09365240	chr 15: 99664148	5.02433	0.0071791	0.010772	0.00480657	0.00591898	0.228282	-0.00485307	0.334713	SYNM;SYNM	Body;Body		SYNM	18863	SYNM (18863)	TTC23 (125666)
	cg14977279	chr 14: 105609411	5.37769	0.00510605	0.00469052	0.0048083	0.00370722	0.0486581	-0.000983294	0.787853	JAG2;JAG2	Body;Body	Island	JAG2	8329	GPR132 (-77658)	JAG2 (25749)
	cg16780562	chr 14: 102033251	6.86311	0.00122999	-0.0116279	0.00481036	-0.012762	0.00326511	-0.00113402	0.94964			S_Shore	DIO3	5564	PPP2R5C (-194883)	DIO3 (5564)
	cg24650120	chr 7: 150096722	5.09427	0.00671046	-0.0092648	0.00481093	-0.00410585	0.38126	0.00515895	0.189227			S_Shore	LOC728743	-1067	GIMAP8 (-51239)	ZNF775 (20317)
	cg11288954	chr 19: 45804189	5.03333	0.00711701	0.0054734	0.00481817	0.00324836	0.179162	-0.00222503	0.409833	MARK4	Body	N_Shore	CKM	22044	CKM (22043)	MARK4 (49674)
	cg12462377	chr 1: 32669293	5.18193	0.0061663	-0.00561547	0.00482008	-0.00399842	0.0852748	0.00161706	0.638257	CCDC28B	Body	N_Shore	IQCC	-1942	DCDC2B (-5401)	TXLNA (23949)
	cg20224370	chr 13: 21808562	5.14564	0.00638597	-0.00723151	0.00482538	-0.00294901	0.441795	0.0042825	0.152738				MRP63	57507	SKA3 (-57822)	ZDHHC20 (224945)
	cg15212821	chr 22: 44395017	7.00646	0.00107294	-0.00671813	0.00482668	0.000121515	0.998385	0.00683964	0.00442254	PARVB	TSS200	S_Shelf	PARVB	-73	PARVB (-25139)	SAMM50 (43757)
	cg06246357	chr 6: 1524494	5.01925	0.00721444	0.026363	0.00483359	0.0143057	0.237047	-0.0120572	0.324187			Island	DD413621	-10529	FOXC1 (-86186)	FOXF2 (134426)
	cg03873826	chr 16: 68407311	6.77775	0.00133431	-0.00703294	0.00484298	-0.00763801	0.0036894	-0.000605076	0.960632	SMPD3	5'UTR	S_Shore	SMPD3	-1021	PRMT7 (62435)	SMPD3 (75097)
	cg19400616	chr 6: 32948359	6.96379	0.00111745	-0.00471846	0.00485048	6.09102e-05	0.999178	0.00477937	0.00468713	BRD2;BRD2	Body;Body		BRD2	7499	BRD2 (7499)	HLA-DOA (29029)
	cg24178440	chr 3: 149017298	5.05647	0.0069598	-0.0136102	0.00485252	-0.00637452	0.341508	0.00723567	0.219451				TM4SF18	33961	CP (-77467)	TM4SF18 (33960)
	cg00495988	chr 2: 220348803	6.14809	0.00243606	0.0378305	0.00485336	0.00456973	0.930541	-0.0332607	0.0169978	SPEG	Body	N_Shore	GMPPA	-14783	GMPPA (-14783)	SPEG (49104)
	cg03519880	chr 3: 125321157	5.04042	0.00706844	-0.0103681	0.00485657	-0.00503054	0.31596	0.00533761	0.241024				OSBPL11	-6776	OSBPL11 (-6777)	ALG1L (334729)
	cg10975001	chr 1: 33627155	5.04563	0.00703297	0.0134269	0.00486142	0.00836669	0.151076	-0.00506016	0.464866	TRIM62	Body	S_Shore	AX747064	-18324	TRIM62 (20515)	ADC (80442)
	cg11043450	chr 6: 32146071	5.7745	0.00348603	-0.00884922	0.00486351	-0.00798966	0.019997	0.000859565	0.950136	AGPAT1;RNF5;RNF5P1	TSS1500;TSS200;TSS200		RNF5	-90	AGPAT1 (-2156)	RNF5 (-90)
	cg07205753	chr 8: 1581122	5.3787	0.00510111	-0.0088389	0.00486486	-0.00702523	0.0473813	0.00181367	0.796169	DLGAP2	Body	S_Shore	AK093412	-10539	CLN8 (-130747)	DLGAP2 (131554)
	cg04755857	chr 4: 5748162	5.31301	0.00543436	-0.00909307	0.00486816	-0.00702045	0.056107	0.00207262	0.754934	EVC	Body		EVC	35239	EVC (35239)	CRMP1 (146622)
	cg01671059	chr 8: 73921086	5.20355	0.00603906	0.00382709	0.00486915	0.00278366	0.0771405	-0.00104343	0.669081	TERF1;TERF1	TSS200;TSS200	Island	TERF1	-10	TERF1 (-10)
	cg09527192	chr 11: 13298215	5.08665	0.00675998	0.00661481	0.00487716	0.00438049	0.118886	-0.00223432	0.540304	ARNTL;ARNTL;ARNTL	TSS1500;TSS1500;TSS1500	N_Shore	ARNTL	-1109	ARNTL (-1109)
	cg27275698	chr 15: 34355300	5.01155	0.00726822	-0.0055515	0.00488102	-0.00316125	0.205859	0.00239025	0.368854	CHRM5	Body		CHRM5	382	AVEN (-23998)	C15orf24 (38752)
	cg12789279	chr 7: 140339594	5.01059	0.00727497	0.00808616	0.00488168	0.00457229	0.210415	-0.00351388	0.362119			N_Shore	DENND2A	982	MKRN1 (-160226)	ADCK2 (-33358)
	cg02951711	chr 3: 136002143	5.02122	0.00720072	-0.00597919	0.00488314	-0.0030239	0.286625	0.00295528	0.269493	PCCB	Body		PCCB	27981	PCCB (32977)	STAG1 (469101)
	cg06806711	chr 11: 60223291	5.56695	0.00425571	0.0161327	0.00488955	0.0137549	0.0303475	-0.0023778	0.88906	MS4A1;MS4A1;MS4A1;MS4A1	1stExon;1stExon;5'UTR;5'UTR		MS4A1	10	MS4A1 (10)
	cg04923875	chr 1: 175533566	5.11814	0.00655768	-0.0164913	0.00489192	-0.0112977	0.102759	0.00519366	0.585569	TNR	5'UTR		BC043291	7443	TNR (179185)	TNN (496573)
	cg01475649	chr 2: 68073599	6.81121	0.0012924	0.012244	0.00489226	9.66598e-05	0.999693	-0.0121474	0.00583613				C1D	206670	C1D (216559)	ETAA1 (449158)
	cg25215654	chr 1: 15736527	5.279	0.00561539	-0.00488666	0.00489586	-0.00372091	0.0607951	0.00116575	0.735253	EFHD2	1stExon	Island	EFHD2	137	EFHD2 (137)
	cg09904616	chr 7: 5345084	5.85823	0.00321673	0.00756471	0.00489791	0.00698591	0.0168631	-0.000578795	0.968799			S_Shore	SLC29A4	22524	SLC29A4 (22524)	TNRC18 (118092)
	cg21358336	chr 17: 6558440	5.1804	0.00617538	-0.0937086	0.00489888	-0.0674077	0.0817608	0.0263009	0.653588			Island	MIR4520B	-327	MED31 (-3487)

## Sheet: Supp Table 3
	Supplementary Table 3: The 1000 most significant differnetially methylated positions (DMPs) identified from the Tukey's HSD test of mild cognitive impairement (MCI) and Alzheimer's disease (AD) blood samples.
	The 1000 most significant probes in an analysis of MCI and AD blood samples. Shown for each probe is chromosomal position (genome build 37), ANOVA F-statistic and accompanying p-value (p(F)), and per two-group comparison the difference in methylation, and the p-value corrected for multiple comparisons by Tukey's HSD. Methylation data has been corrected for the covariates of age, sex, cell type pr…
	ProbeID	Position	F	p (F)	MCI vs AD		CTL vs MCI		CTL vs AD		UCSC Gene	UCSC Gene Group	UCSC Relation to CpG Island	Gene Closest TSS	Distance Closest TSS	GREAT Annotation 1	GREAT Annotation 2
					Difference	Tukey's p	Difference	Tukey's p	Difference	Tukey's p
	cg23630878	chr 3: 48255260	11.2238	2.04398e-05	0.0162966	1.26726e-05	-0.00513246	0.296572	0.0111642	0.0067275			S_Shelf	CAMP	-9576	CDC25A (-25460)	CAMP (-9576)
	cg16518176	chr 4: 135248367	9.89904	7.00797e-05	-0.0170026	3.7761e-05	0.00674985	0.177795	-0.0102527	0.0298028				BC032916	234	PABPC4L (-125465)
	cg10140957	chr 16: 58768477	11.4852	1.60486e-05	-0.0267187	5.19196e-05	0.0224568	0.000734053	-0.00426198	0.784038	GOT2	TSS1500	S_Shore	GOT2	-231	GOT2 (-232)
	cg01575836	chr 11: 15959856	9.41521	0.000110205	0.0105608	6.25986e-05	-0.00539545	0.0677399	0.00516538	0.109694			Island	SnoMBII_202	-456417	SOX6 (464556)	INSC (825887)
	cg16135995	chr 7: 73668739	9.60164	9.25483e-05	0.00334789	7.26316e-05	-0.000860476	0.506618	0.00248741	0.00726217	RFC2;RFC2	TSS200;TSS200	Island	RFC2	-1	RFC2 (-2)
	cg00114478	chr 8: 73658110	9.17051	0.000138638	-0.0480576	7.51631e-05	0.0212075	0.138291	-0.0268501	0.0599447	KCNB2	Body		KCNB2	208485	TERF1 (-262986)	KCNB2 (208485)
	cg21565421	chr 15: 74592665	9.12915	0.000144127	-0.0370474	8.59386e-05	0.0129671	0.291526	-0.0240803	0.0240199	CCDC33	Body		CCDC33	-18234	CCDC33 (63999)	CYP11A1 (67415)
	cg24760753	chr 2: 159534030	9.59875	9.27992e-05	0.0137207	8.64663e-05	-0.0091116	0.0130456	0.00460911	0.362602	PKP4;PKP4	Body;Body		PKP4	8349	DAPL1 (-117798)	PKP4 (220555)
	cg26146855	chr 7: 1660603	12.6321	5.58097e-06	-0.00782871	0.000106796	-0.00111819	0.817294	-0.0089469	2.11268e-05			Island	TFAMP1	6498	ELFN1 (-88194)	TMEM184A (-64538)
	cg16723002	chr 17: 27285150	11.1658	2.15672e-05	0.0068631	0.000112346	0.000161851	0.994539	0.00702495	0.000168325	SEZ6;SEZ6	Body;Body		PHF12	-6642	PHF12 (-6643)	SEZ6 (47930)
	cg20730770	chr 5: 140563241	8.88614	0.000181103	0.0548585	0.000112378	-0.0183865	0.333803	0.036472	0.0227752	PCDHB16	1stExon	N_Shore	PCDHB16	2262	PCDHB9 (-3651)
	cg10809485	chr 8: 53456003	8.8245	0.000191914	-0.0303506	0.00011479	0.016036	0.0679229	-0.0143145	0.146119	FAM150A	Body		FAM150A	22018	ST18 (-133565)	FAM150A (22017)
	cg12489960	chr 4: 52905025	9.8649	7.23507e-05	-0.0170332	0.000122783	0.00190751	0.885054	-0.0151257	0.00141856	SGCB	TSS1500	S_Shore	SGCB	-540	SGCB (-541)
	cg13518833	chr 9: 38490814	8.66848	0.000222278	0.00576972	0.000124201	-0.00270642	0.121374	0.0030633	0.0901083			S_Shelf	DQ596352	55563	IGFBPL1 (-66371)	CNTNAP3 (797485)
	cg17933583	chr 6: 105401673	8.56952	0.000244	-0.0261236	0.000136164	0.0110931	0.180061	-0.0150305	0.0615091			S_Shore	LIN28B	-3249	LIN28B (-3249)
	cg13167443	chr 14: 92196238	8.9506	0.000170451	0.0109746	0.000156396	-0.00726804	0.0176632	0.00370657	0.383841	CATSPERB	5'UTR		CATSPERB	2175	SMEK1 (-219595)	CATSPERB (2174)
	cg19612068	chr 6: 33130024	8.24668	0.000330887	-0.012908	0.000194994	0.00486131	0.273815	-0.00804667	0.0438314			S_Shore	COL11A2	15646	COL11A2 (30220)	HLA-DPB1 (86322)
	cg04907151	chr 3: 135684161	8.06727	0.000392032	-0.0255973	0.000234032	0.0130436	0.100104	-0.0125537	0.148313	PPP2R3A	TSS1500	N_Shore	PPP2R3A	-353	PPP2R3A (-353)
	cg08825645	chr 16: 54325319	8.43055	0.000278165	-0.0163142	0.000234584	0.0104813	0.0266711	-0.00583289	0.36043			Island	IRX3	-4941	IRX3 (-4942)
	cg11093762	chr 7: 930723	8.20228	0.000345063	0.00728771	0.00024894	-0.00207965	0.484644	0.00520806	0.0189885	C7orf20	Body	N_Shore	ADAP1	14186	GET4 (14533)	ADAP1 (63582)
	cg07557424	chr 9: 34613043	10.353	4.58882e-05	-0.00712979	0.000257255	0.00664546	0.00063676	-0.000484331	0.96399	C9orf23;C9orf23	TSS1500;TSS1500	S_Shore	C9orf23	-933	C9orf23 (-934)
	cg02994025	chr 1: 20902240	7.91543	0.000452602	-0.0248132	0.000259996	0.0112926	0.162381	-0.0135206	0.0984708				CDA	-13203	MUL1 (-67567)	CDA (-13203)
	cg26878949	chr 9: 98279753	7.81418	0.000498145	-0.0309706	0.000291856	0.0123757	0.250295	-0.0185948	0.0630186	PTCH1;PTCH1	TSS1500;TSS1500	Island	PTCH1	-506	C9orf102 (-358146)	PTCH1 (-8923)
	cg06255020	chr 2: 46097140	11.3184	1.87259e-05	0.00559615	0.000308404	0.000905605	0.796553	0.00650176	5.40175e-05	PRKCE	Body		TRNA_Pseudo	-159627	EPAS1 (-427400)	PRKCE (218098)
	cg10090866	chr 1: 12419262	7.89655	0.000460764	0.00777479	0.000316069	-0.00237732	0.446606	0.00539747	0.0263588	VPS13D;VPS13D	Body;Body		VPS13D	-8462	VPS13D (129150)	DHRS3 (258557)
	cg04378288	chr 11: 45718207	9.33358	0.00011897	0.0277755	0.000331656	-0.023728	0.00239878	0.00404756	0.849439				DQ595965	-25	SLC35C1 (-107415)	CHST1 (-31002)
	cg00594003	chr 10: 105155729	8.69437	0.000216923	-0.00713735	0.00033506	0.00547589	0.00748158	-0.00166146	0.660294	PDCD11;USMG5	TSS1500;5'UTR	N_Shore	USMG5	541	PDCD11 (-682)	USMG5 (540)
	cg06961473	chr 15: 65369801	8.07026	0.000390924	-0.0364103	0.000362049	0.00785202	0.67364	-0.0285583	0.0107609	LOC390594	1stExon	Island	KBTBD13	648	KBTBD13 (648)
	cg13571700	chr 15: 36332776	8.15884	0.000359522	0.00996055	0.000377759	-0.00185796	0.745184	0.00810259	0.00792741				MIR4510	113720	NONE (NA)
	cg05039065	chr 2: 48009698	7.64831	0.00058296	0.00736773	0.000379344	-0.00244446	0.396252	0.00492327	0.0370177	MSH6	TSS1500	N_Shore	MSH6	-522	MSH6 (-522)
	cg24308847	chr 20: 34653477	7.65857	0.00057731	-0.0183791	0.000384226	0.00590248	0.420526	-0.0124766	0.0335746			Island	LOC647979	-14595	SCAND1 (-110930)	EPB41L1 (-89184)
	cg14871584	chr 12: 6993046	7.64101	0.000587005	0.00617294	0.000449406	-0.00378376	0.0477182	0.00238918	0.333583	RPL13P5	TSS200		RPL13P5	-98	LRRC23 (-20850)	SPSB2 (-10598)
	cg20295049	chr 1: 1906621	7.43515	0.00071367	0.0143021	0.000456041	-0.00493915	0.376049	0.00936291	0.0454651	KIAA1751	Body	N_Shelf	KIAA1751	15793	TMEM52 (-55882)	GABRD (-44146)
	cg04772644	chr 6: 33165428	7.73676	0.000536066	-0.0133074	0.000466285	0.00865867	0.033285	-0.00464875	0.41015	RXRB	Body	N_Shelf	RXRB	918	SLC39A7 (-3174)	RXRB (3003)
	cg00508334	chr 7: 23510438	7.35927	0.000767014	-0.00540687	0.000466536	0.00270351	0.131522	-0.00270336	0.163091	IGF2BP3	TSS1500	S_Shore	IGF2BP3	-443	IGF2BP3 (-444)
	cg20444990	chr 4: 649573	8.65891	0.00022429	-0.0298311	0.000472152	0.0244975	0.00478962	-0.00533357	0.791218	PDE6B;PDE6B;PDE6B	Body;Body;Body	N_Shore	BC020343	-139	ATP5I (18553)	PDE6B (30211)
	cg19463706	chr 2: 70165236	7.55306	0.000638088	0.00621553	0.000478502	-0.0037644	0.0525022	0.00245113	0.323104	MXD1	Body		FW340055	367	MXD1 (23064)	ASPRV1 (24160)
	cg18817970	chr 3: 112912841	8.23422	0.000334806	0.00874804	0.00050928	-0.00673463	0.00940874	0.00201342	0.681387				BOC	-17570	C3orf17 (-174287)	BOC (-18533)
	cg18372196	chr 6: 52387915	7.5635	0.000631795	0.0064247	0.000514011	-0.00405733	0.0420938	0.00236737	0.376139	TRAM2	Body		TRAM2	-16981	TRAM2 (53946)	EFHC1 (102922)
	cg13854727	chr 11: 35032430	7.47807	0.000685162	0.00791259	0.000514462	-0.00479203	0.0540402	0.00312056	0.326672				MIR1343	69047	CD44 (-127986)	APIP (-94492)
	cg21821103	chr 1: 3563485	8.11457	0.000374884	0.00737891	0.000525176	-0.00557455	0.0113335	0.00180435	0.649829	WDR8	Body	N_Shelf	WRAP73	3186	WRAP73 (3185)	TPRG1L (21930)
	cg23633526	chr 3: 39448019	8.33258	0.000305107	0.00703811	0.000527627	-0.000633077	0.936625	0.00640503	0.00317822	RPSA;RPSA	TSS1500;TSS200	Island	RPSA	-184	RPSA (-184)
	cg20242065	chr 1: 15755275	7.16509	0.000922542	0.00625878	0.000548605	-0.00273437	0.218721	0.00352441	0.106179	EFHD2	3'UTR		CTRC	-9662	CTRC (-9662)	EFHD2 (18885)
	cg02186769	chr 6: 30881645	7.22517	0.000871296	-0.0240094	0.000553177	0.00850511	0.367189	-0.0155043	0.053309	VARS2;VARS2;VARS2;GTF2H4	TSS1500;TSS1500;TSS1500;Body	Island	VARS2	58	VARS2 (-462)
	cg08446121	chr 2: 95522487	7.3735	0.00075671	0.0258951	0.000579419	-0.0158384	0.0535452	0.0100567	0.343866	ANKRD20B	Body	N_Shore	ANKRD20A8P	333	TEKT4 (-14744)
	cg01577850	chr 14: 72925867	7.53491	0.000649172	0.00682161	0.000587812	-0.00451316	0.0331475	0.00230845	0.444683	RGS6	Body		RGS6	-5534	DPF3 (434941)	RGS6 (526712)
	cg09683476	chr 16: 7420461	7.22481	0.000871599	0.0119773	0.000589128	-0.00672583	0.0846245	0.00525146	0.258041	A2BP1;A2BP1;A2BP1;A2BP1;A2BP1;A2BP1	Body;Body;Body;Body;Body;Body		RBFOX1	37711	RBFOX1 (37711)
	cg03340365	chr 10: 407847	7.02393	0.00105523	-0.0318365	0.000632679	0.013667	0.237108	-0.0181695	0.104601	DIP2C	Body	N_Shore	DIP2C	8060	ZMYND11 (181914)	DIP2C (327760)
	cg17279912	chr 13: 111267790	7.18332	0.00090668	-0.0218501	0.000646337	0.0127603	0.0718582	-0.00908985	0.299714	CARKD	TSS1500	Island	CARKD	-16	CARKD (-140)
	cg03075736	chr 3: 52444632	7.05766	0.00102187	0.00231442	0.000651263	-0.0012168	0.117755	0.00109762	0.210084	PHF7;PHF7;PHF7;BAP1;PHF7	1stExon;5'UTR;5'UTR;TSS1500;1stExon	Island	PHF7	106	BAP1 (-624)	PHF7 (106)
	cg23859888	chr 2: 3685430	7.35791	0.000768	0.0156037	0.000651477	-0.0100407	0.0415387	0.005563	0.412302	COLEC11;COLEC11	Body;Body	N_Shelf	BC113076	-20136	ALLC (-20355)	COLEC11 (42794)
	cg11552363	chr 8: 141059899	7.03211	0.00104704	0.00709748	0.000665487	-0.00371309	0.120996	0.00338439	0.207557	TRAPPC9;TRAPPC9	Body;Body	S_Shelf	AX748239	53876	KCNK9 (-344601)	TRAPPC9 (408778)
	cg24239195	chr 12: 116828932	7.31517	0.000799841	0.00537012	0.000692904	-0.003488	0.0402772	0.00188212	0.427864				MIR4472-2	37191	MAP1LC3B2 (-168253)	MED13L (-113942)
	cg07004075	chr 14: 24649335	6.96216	0.00111918	0.00780145	0.000699492	-0.00291814	0.339616	0.0048833	0.0692976	REC8;REC8	3'UTR;3'UTR		IPO4	4634	REC8 (8102)	IPO4 (9678)
	cg21744417	chr 4: 9760275	7.05381	0.00102562	0.029273	0.000700841	-0.01651	0.0879457	0.012763	0.270551				DRD5	-22982	DRD5 (-22982)	DEFB131 (314016)
	cg15981195	chr 9: 2623146	8.06967	0.000391143	-0.00985648	0.000701144	0.00790961	0.0078978	-0.00194686	0.763132	FLJ35024;VLDLR;VLDLR	TSS1500;Body;Body	Island	FLJ35024	-773	KCNV2 (-94379)	VLDLR (1354)
	cg14059339	chr 6: 28875356	6.93102	0.00115289	0.0159468	0.000706014	-0.00631972	0.298351	0.00962704	0.0835033	TRIM27	Body		TRNA_Leu	-11251	SCAND3 (-320245)	TRIM27 (16411)
	cg06301297	chr 11: 68043180	6.89972	0.0011878	0.00519951	0.000718852	-0.00217906	0.25983	0.00302045	0.10066			S_Shelf	C11orf24	-3711	C11orf24 (-3712)
	cg16544737	chr 6: 24925385	6.99723	0.00108241	0.0161694	0.00072853	-0.00898526	0.0955444	0.00718418	0.259343				FAM65B	10803	FAM65B (-14191)	CMAHP (212665)
	cg12364755	chr 17: 2498642	7.03744	0.00104173	-0.0125372	0.000731687	0.00383559	0.486922	-0.00870157	0.0388663	PAFAH1B1	5'UTR	S_Shore	PAFAH1B1	1720	PAFAH1B1 (1720)	KIAA0664 (116284)
	cg08296831	chr 11: 65554175	6.87602	0.00121494	-0.00809121	0.00073429	0.00345682	0.247629	-0.00463439	0.107923	OVOL1	TSS1500	Island	OVOL1	-329	OVOL1 (-329)
	cg25917853	chr 6: 84568757	10.3657	4.53499e-05	0.0269564	0.000748153	-0.0289954	0.00021939	-0.00203908	0.96142	CYB5R4	TSS1500	N_Shore	CYB5R4	-612	CYB5R4 (-612)
	cg21062347	chr 11: 62783543	7.34186	0.000779807	-0.0199999	0.000758379	0.00402709	0.732677	-0.0159728	0.014281	SLC22A8	TSS1500		SLC22A8	-226	SLC22A8 (-227)
	cg22495155	chr 1: 19243384	6.86774	0.00122456	0.00629814	0.000762921	-0.00239878	0.331045	0.00389936	0.0757354	IFFO2	Body		ALDH4A1	-14091	ALDH4A1 (-14092)	UBR4 (293361)
	cg06619282	chr 9: 131182093	8.02724	0.000407159	-0.0223753	0.000774233	0.0182109	0.00739719	-0.00416435	0.789275	CERCAM	TSS1500	N_Shore	CERCAM	-372	CERCAM (-665)
	cg25733009	chr 10: 85958834	7.30222	0.000809749	0.00590612	0.000775936	-0.00121102	0.725092	0.0046951	0.015039	PCDH21	Body	S_Shelf	CDHR1	-2728	CDHR1 (4423)	LRIT2 (26449)
	cg20430572	chr 1: 227165264	8.38539	0.000290272	0.00677783	0.000804054	-0.00590982	0.00378734	0.000868009	0.894463	CABC1	Body	S_Shore	ADCK3	160	ADCK3 (37327)	CDC42BPA (340561)
	cg00770158	chr 3: 57134628	8.63693	0.000228983	-0.0231932	0.000808388	-0.000541424	0.995857	-0.0237347	0.00111593	IL17RD	Body	S_Shelf	ARHGEF3	-21292	ARHGEF3 (-21293)	IL17RD (64774)
	cg15450278	chr 22: 41322449	6.85585	0.00123853	0.00535396	0.000813808	-0.00183313	0.412137	0.00352084	0.0562488	XPNPEP3	3'UTR		RBX1	-24901	DNAJB7 (-64320)	RBX1 (-24901)
	cg18872778	chr 5: 36745332	6.82511	0.00127537	0.00524812	0.000817577	-0.00188506	0.377477	0.00336305	0.0649802			Island	NIPBL	-131528	NIPBL (-131528)	SLC1A3 (138876)
	cg13029423	chr 16: 86549276	6.86015	0.00123346	-0.0128369	0.000820342	0.00430494	0.427586	-0.00853198	0.0531189			Island	FOXF1	5144	FOXF1 (5144)	MTHFSD (39564)
	cg03044513	chr 11: 116706153	7.32576	0.000791829	-0.0129159	0.00082819	0.00902713	0.0269447	-0.00388873	0.542521			N_Shore	APOA1	2185	APOA1 (2184)	APOC3 (5530)
	cg15677294	chr 19: 6502938	6.91599	0.00116952	-0.0151008	0.000856184	0.00438244	0.530858	-0.0107184	0.0362359	TUBB4	TSS1500	S_Shore	TUBB4A	-608	TUBB4A (-609)
	cg12962778	chr 12: 54778312	7.29837	0.000812717	-0.0150592	0.000863595	0.0105853	0.0264518	-0.00447388	0.553315	ZNF385A;ZNF385A;ZNF385A;ZNF385A	Body;Body;1stExon;5'UTR		ZNF385A	36	GPR84 (-20043)	ZNF385A (6770)
	cg20239081	chr 12: 121687822	6.70486	0.00143041	0.00802942	0.000873495	-0.00369441	0.206752	0.004335	0.144795	CAMKK2;CAMKK2;CAMKK2;CAMKK2;CAMKK2;CAMKK2;CAMKK2	Body;Body;Body;Body;Body;Body;Body		CAMKK2	10523	P2RX4 (40159)	CAMKK2 (48288)
	cg17945755	chr 6: 78362377	6.70678	0.0014278	0.0105386	0.000873706	-0.00490963	0.198804	0.005629	0.150785			S_Shelf	HTR1B	-189257	HTR1B (-189258)
	cg07124117	chr 11: 31827775	6.81179	0.00129168	0.0118538	0.000886065	-0.00666072	0.0969751	0.00519309	0.279234	PAX6;PAX6;PAX6	Body;Body;Body	Island	PAX6	235	PAX6 (11733)	ELP4 (296479)
	cg27661460	chr 16: 88844969	6.93573	0.00114772	-0.0239841	0.000894684	0.014757	0.0617402	-0.00922711	0.373648	FAM38A	Body	Island	PIEZO1	6403	PIEZO1 (6402)	CTU2 (72079)
	cg10642948	chr 19: 58929155	8.15196	0.000361867	0.00573406	0.000904763	-0.000128511	0.996244	0.00560555	0.00218257	ZNF584	3'UTR		ZNF584	9093	ZNF584 (9093)	ZNF132 (22433)
	cg01372107	chr 7: 157352978	6.69474	0.0014443	-0.00791789	0.00090625	0.00302451	0.338136	-0.00489338	0.0814182	PTPRN2;PTPRN2;PTPRN2	Body;Body;Body	N_Shore	MIR153-2	14136	DNAJB6 (223269)
	ch.19.1528169R	chr 19: 47592633	8.53727	0.000251531	-0.0107603	0.000925565	0.00983969	0.00250202	-0.00092062	0.952395	ZC3H4	Body		ZC3H4	22853	TMEM160 (-40752)	ZC3H4 (24375)
	cg14808521	chr 17: 685420	6.99191	0.0010879	0.00246426	0.000927783	-0.000585063	0.657409	0.0018792	0.0229959	GLOD4;RNMTL1	1stExon;TSS200	Island	RNMTL1	-92	RNMTL1 (-92)	GLOD4 (150)
	cg00021933	chr 1: 86082316	6.90844	0.00117796	0.00586961	0.00093296	-0.00153455	0.601778	0.00433506	0.0289802			S_Shore	AL832891	34790	CYR61 (35873)	ZNHIT6 (91799)
	cg19100660	chr 1: 101640465	7.85777	0.000477997	0.0100019	0.000934721	-0.0082203	0.00769329	0.00178162	0.809888				S1PR1	-61839	DPH5 (-149104)	S1PR1 (-61839)
	cg25495534	chr 10: 65431222	6.75286	0.00136637	0.00889115	0.000942463	-0.00501103	0.0976867	0.00388012	0.285227				REEP3	150100	REEP3 (150100)
	cg17616192	chr 17: 80009015	7.20465	0.000888468	-0.0182826	0.000943164	0.012857	0.0276142	-0.00542563	0.558287	GPS1;RFNG;GPS1	TSS1500;Body;TSS1500	Island	BC050399	-352	GPS1 (-747)	RFNG (634)
	cg10848543	chr 5: 127038337	6.77105	0.00134286	0.00640191	0.000963115	-0.00372426	0.0847821	0.00267765	0.316811				CTXN3	45124	SLC12A2 (-381145)	CTXN3 (49631)
	cg19164992	chr 6: 3333241	6.60803	0.00156896	0.00676781	0.00096312	-0.00311752	0.21072	0.00365028	0.149396	SLC22A23;SLC22A23	Body;Body		AX746991	-44339	TUBB2B (-105274)	SLC22A23 (123551)
	cg01808723	chr 5: 126657396	6.81771	0.00128441	0.0114185	0.000970265	-0.00688622	0.0709521	0.00453224	0.355268	MEGF10	5'UTR		MEGF10	30941	PRRC1 (-195912)	MEGF10 (30941)
	cg01945427	chr 14: 90722978	7.20098	0.000891579	0.00570781	0.00097156	-0.000984312	0.802443	0.0047235	0.0123559	PSMC1	Body	Island	PSMC1	85	PSMC1 (85)
	cg08968184	chr 16: 67433636	7.444	0.000707694	-0.0206675	0.000979625	0.0157227	0.0155991	-0.00494481	0.685725	ZDHHC1	Body	S_Shore	TPPP3	-6215	TPPP3 (-6216)	ZDHHC1 (16702)
	cg03892543	chr 16: 84650330	6.61639	0.00155648	-0.0248165	0.000980315	0.00948046	0.342346	-0.0153361	0.0838253	COTL1	Body	N_Shore	COTL1	1339	KIAA1609 (-112043)	COTL1 (1338)
	cg09530755	chr 7: 44530485	7.18444	0.000905714	0.00280636	0.000994485	-0.000478524	0.806997	0.00232784	0.0122949	NUDCD3	TSS200	Island	NUDCD3	-100	CAMK2B (-165256)	NPC1L1 (50428)
	cg19742935	chr 2: 9800556	9.17298	0.000138317	0.00698672	0.000997513	-0.00698181	0.000886793	4.9075e-06	0.999997				YWHAQ	-29450	TAF1B (-183014)	YWHAQ (-29451)
	cg01962463	chr 17: 40214715	7.69512	0.000557648	-0.00863764	0.000999651	0.000635575	0.960835	-0.00800207	0.00431888				ZNF385C	-24671	ZNF385C (-24672)	DHX58 (50035)
	cg13829419	chr 6: 143167279	7.52948	0.000652526	-0.0271596	0.00101116	0.00269853	0.929878	-0.0244611	0.0058164	HIVEP2	5'UTR		HIVEP2	99059	HIVEP2 (99058)	GPR126 (544224)
	cg19436429	chr 3: 178978985	6.80456	0.00130061	-0.0401952	0.00102003	0.0106683	0.596665	-0.0295269	0.0314803	KCNMB3;KCNMB3;KCNMB3;KCNMB3	TSS1500;Body;TSS1500;Body	Island	KCNMB3	-1306	KCNMB3 (5852)	PIK3CA (112675)
	cg10779196	chr 17: 77375842	7.02985	0.0010493	0.0131111	0.0010377	-0.00899677	0.0342634	0.00411431	0.526164	HRNBP3	5'UTR		RBFOX3	102838	RBFOX3 (102837)	ENGASE (304824)
	cg16208357	chr 17: 40932520	6.66264	0.00148924	-0.0181119	0.00103816	0.00570174	0.485072	-0.0124102	0.0492833	WNK4	TSS200	Island	WNK4	-128	WNK4 (-128)
	cg18748499	chr 17: 38517641	6.55722	0.00164698	-0.0273831	0.00104188	0.0137336	0.161897	-0.0136494	0.200294	GJD3;GJD3	1stExon;3'UTR	N_Shore	GJD3	735	GJD3 (3303)	RARA (52219)
	cg03668982	chr 3: 23853015	7.16554	0.000922153	-0.00835031	0.00106724	0.00131873	0.833577	-0.00703157	0.0113073	UBE2E1;UBE2E1	Body;Body	S_Shore	UBE2E1	1082	UBE2E1 (5632)	NKIRAS1 (105521)
	cg27117749	chr 4: 17782643	6.50285	0.00173482	-0.0260387	0.00106836	0.0117534	0.229266	-0.0142853	0.144297	FAM184B	Body	Island	FAM184B	492	DCAF16 (29737)	MED28 (166371)
	cg00293940	chr 12: 60044871	6.52781	0.00169393	-0.0148904	0.00108751	0.00764814	0.150137	-0.00724223	0.218303				SLC16A7	-38254	LRIG3 (-730610)	SLC16A7 (-38254)
	cg09570348	chr 5: 140768251	6.52553	0.00169762	0.0379354	0.0011068	-0.0135278	0.399322	0.0244076	0.0717037	PCDHGB4;PCDHGA4;PCDHGA6;PCDHGA1;PCDHGA5;PCDHGB1;PCDHGA3;PCDHGA2;PCDHGA7;PCDHGB2;PCDHGB4;PCDHGB3	1stExon;Body;Body;Body;Body;Body;Body;Body;Body;Body;1stExon;Body	N_Shore	PCDHGA8	800	PCDHGC5 (-100556)	TAF7 (-67901)
	cg01631497	chr 2: 206563299	6.83256	0.00126635	0.00562291	0.00110958	-0.00128979	0.683059	0.00433313	0.0235167	NRP2;NRP2;NRP2;NRP2;NRP2;NRP2	Body;Body;Body;Body;Body;Body		NRP2	15941	NRP2 (16076)	INO80D (387606)
	cg11077026	chr 1: 159915970	7.30495	0.000807646	-0.0192206	0.00111689	0.0146506	0.0166358	-0.00457	0.694003	IGSF9;IGSF9	TSS1500;TSS1500	S_Shore	IGSF9	-584	IGSF9 (-585)
	cg03616995	chr 10: 32344997	7.0236	0.00105556	0.00308119	0.00112538	-0.00217349	0.0296622	0.000907695	0.571611	KIF5B;KIF5B	5'UTR;1stExon	Island	KIF5B	374	KIF5B (373)
	cg24168002	chr 2: 169588344	6.54184	0.00167138	0.0171478	0.0011308	-0.00570516	0.450609	0.0114427	0.0595095	LASS6	Body		AL080192	-40914	NOSTRIN (-70546)	CERS6 (275510)
	cg07571337	chr 10: 93805844	6.60346	0.00157583	-0.0128844	0.00114828	0.00380821	0.533433	-0.00907615	0.0437042			Island	SNORA25	-30154	BTAF1 (122109)	CPEB3 (245030)
	cg11402700	chr 13: 111267793	6.73515	0.00138966	-0.0190622	0.00116227	0.0121621	0.0563433	-0.0069001	0.432342	CARKD	TSS1500	Island	CARKD	-13	CARKD (-137)
	cg12212591	chr 7: 73021662	9.82451	7.51344e-05	-0.00995891	0.00118018	0.0108484	0.000307628	0.000889538	0.950057	MLXIPL;MLXIPL;MLXIPL;MLXIPL	Body;Body;Body;Body	Island	MLXIPL	-508	TBL2 (-28650)	MLXIPL (17207)
	cg13643886	chr 9: 134715484	6.4886	0.00175861	-0.00916439	0.00118246	0.00309338	0.442739	-0.00607101	0.0631091			N_Shore	DD413682	-57429	RAPGEF1 (-130256)	MED27 (239789)
	cg24183237	chr 6: 136513302	6.55383	0.00165234	0.00790627	0.00118384	-0.00457291	0.0939038	0.00333336	0.32241	PDE7B	3'UTR		AJ606316	33460	BCLAF1 (97686)	PDE7B (340469)
	cg08474748	chr 5: 74350214	8.38449	0.000290519	-0.0338166	0.00118925	-0.00181074	0.979605	-0.0356274	0.00111577			Island	GCNT4	-23490	HMGCR (-282778)	GCNT4 (-23491)
	cg22269913	chr 19: 49956353	6.51672	0.00171198	0.00681767	0.0011997	-0.00386808	0.10301	0.00294959	0.304531	PIH1D1;ALDH16A1;ALDH16A1	TSS1500;TSS200;TSS200	Island	ALDH16A1	-119	PIH1D1 (-1239)	ALDH16A1 (-119)
	cg12771281	chr 14: 61447816	6.42437	0.00186999	-0.00294975	0.00121432	0.0015308	0.14911	-0.00141895	0.231256	SLC38A6;TRMT5	TSS200;TSS200	Island	SLC38A6	-15	TRMT5 (-35)	SLC38A6 (-15)
	cg02869929	chr 13: 28527832	9.47164	0.00010453	-0.011813	0.00121707	0.0125157	0.000483523	0.000702764	0.97763			Island	ATP5EP2	8490	CDX2 (15484)	PDX1 (33665)
	cg12137439	chr 21: 44983258	9.89752	7.01795e-05	0.00830878	0.00122182	-0.00914949	0.000271075	-0.000840703	0.936707	HSF2BP	Body	N_Shore	DQ577420	-1811	SIK1 (-136257)	HSF2BP (96115)
	cg12891178	chr 10: 135085127	6.66988	0.00147898	0.0054317	0.00123483	-0.00132954	0.652595	0.00410216	0.0287935	ADAM8;ADAM8;ADAM8	Body;Body;Body	S_Shore	ADAM8	4371	ADAM8 (5279)	VENTX (33720)
	cg02692410	chr 8: 141545522	7.97783	0.000426646	0.00662804	0.00123526	-0.00589011	0.00436748	0.000737932	0.92402	EIF2C2;EIF2C2	Body;Body	Island	DQ574852	-9647	CHRAC1 (24126)	EIF2C2 (100123)
	cg10822352	chr 10: 13876378	6.52184	0.00170362	0.0061095	0.00126295	-0.00362171	0.0855749	0.00248779	0.35135	FRMD4A	Body		FRMD4A	137991	PRPF18 (247440)	FRMD4A (496487)
	cg18542304	chr 15: 99288216	6.37034	0.00196916	-0.00810439	0.00128187	0.00294298	0.394376	-0.00516141	0.0799891	IGF1R	Body		MIR4714	-39438	IGF1R (95456)	PGPEP1L (260668)
	cg11010552	chr 5: 131338478	6.30913	0.00208794	-0.014982	0.00129835	0.00653873	0.262529	-0.00844328	0.137863	ACSL6;ACSL6	Body;Body		ACSL6	-8507	RAPGEF6 (-367550)	ACSL6 (8876)
	cg06147196	chr 13: 112507915	6.60091	0.00157967	-0.0227463	0.00130942	0.00562693	0.649253	-0.0171194	0.0304289				SOX1	-213997	SOX1 (-213997)	C13orf16 (534901)
	cg24481594	chr 1: 2190850	6.48062	0.00177208	0.00750067	0.0013231	-0.00215077	0.560588	0.0053499	0.0433233	SKI	Body		SKI	30717	RER1 (-132363)	SKI (30717)
	cg08952781	chr 16: 56484705	6.31279	0.00208065	-0.0104634	0.00133023	0.005232	0.174862	-0.00523135	0.210492	OGFOD1;NUDT21	TSS1500;Body	N_Shore	NUDT21	556	OGFOD1 (-718)	NUDT21 (555)
	cg06699519	chr 11: 2398327	7.8867	0.000465082	-0.0218445	0.00133754	0.0194356	0.0046033	-0.0024089	0.926292	CD81	TSS1500	Island	CD81	-219	CD81 (-219)
	cg14741939	chr 3: 147127137	6.41822	0.00188103	0.013276	0.00133862	-0.00760995	0.102227	0.00566603	0.320514	ZIC1	TSS200	Island	ZIC1	-43	ZIC1 (-43)
	cg01509809	chr 17: 47284233	6.28302	0.00214077	0.00592099	0.00136286	-0.00292264	0.183899	0.00299836	0.20349	GNGT2	Body		GNGT2	2510	ABI3 (-3355)
	cg25054828	chr 17: 72772726	6.30559	0.00209502	0.00785801	0.00138171	-0.00413796	0.146611	0.00372005	0.248958	NAT9;TMEM104	TSS1500;5'UTR	S_Shore	TMEM104	105	NAT9 (-257)	TMEM104 (105)
	cg05872506	chr 11: 75380895	6.42158	0.00187498	-0.0123413	0.00140272	0.00353647	0.563984	-0.00880484	0.0444915	MAP6;MAP6	TSS1500;TSS1500	S_Shore	MAP6	-1416	MAP6 (-1417)
	cg08370757	chr 16: 84230590	7.36068	0.000765982	-0.0227591	0.00140645	0.00143744	0.972463	-0.0213216	0.00505749	ADAD2;ADAD2	3'UTR;3'UTR		AK123582	69	ADAD2 (5868)	KCNG4 (42765)
	cg16568641	chr 8: 133688377	6.24796	0.00221384	-0.0239574	0.00141893	0.00917158	0.361662	-0.0147859	0.0965712	LRRC6	TSS1500	S_Shore	LRRC6	-564	LRRC6 (-565)
	cg15516583	chr 13: 32886317	6.25736	0.00219401	0.00778924	0.00142899	-0.00285951	0.392682	0.00492973	0.0860093	ZAR1L	TSS1500	S_Shore	ZAR1L	-226	BRCA2 (-3299)	ZAR1L (-227)
	cg01030476	chr 1: 236686564	6.21176	0.00229194	-0.033562	0.00143675	0.0141575	0.292149	-0.0194045	0.12855	LGALS8;LGALS8;LGALS8;LGALS8	TSS200;TSS200;5'UTR;TSS1500	N_Shore	LGALS8	-174	LGALS8 (-174)
	cg16705446	chr 19: 3751546	6.31556	0.00207513	-0.00467156	0.00144845	0.0014967	0.490868	-0.00317485	0.0598632	APBA3	Body	Island	APBA3	3249	APBA3 (10126)	TJP3 (23173)
	cg22613698	chr 3: 52915447	6.54806	0.00166146	0.0107823	0.0014486	-0.00249193	0.68991	0.00829039	0.0277386	TMEM110	Body		TMEM110	16150	ITIH4 (-50731)	TMEM110-MUSTN1 (16149)
	cg19624318	chr 7: 62514926	6.29096	0.00212456	0.0348852	0.00145333	-0.011586	0.465821	0.0232991	0.0658965			Island	LOC643955	249508	LOC643955 (249507)
	cg00339415	chr 9: 136085771	7.13529	0.000949079	0.0183942	0.00146459	-0.0144882	0.0151505	0.00390605	0.756202	OBP2B	TSS1500		OBP2B	-1143	OBP2B (-1144)
	cg07046030	chr 10: 29186681	7.05362	0.00102581	0.00908454	0.00148188	-0.0070393	0.0174045	0.00204524	0.730932				5S_rRNA	-23245	LYZL1 (-391308)	BAMBI (220258)
	cg05056768	chr 8: 145773192	7.16766	0.000920289	0.0110919	0.0015315	-0.000880316	0.95744	0.0102116	0.00644406	KIAA1688	Body	Island	C8orf82	-18734	LRRC24 (-20777)	ARHGAP39 (65695)
	cg23092956	chr 2: 54846562	6.15732	0.00241462	0.00937955	0.00153939	-0.00370418	0.343721	0.00567536	0.108657	SPTBN1;SPTBN1	Body;Body		SPTBN1	-33092	EML6 (-105586)	RPL23AP32 (90204)
	cg04227594	chr 5: 43121484	6.23553	0.00224035	0.00254426	0.00157186	-0.00143196	0.117054	0.0011123	0.31238	ZNF131	TSS200	Island	ZNF131	-125	ZNF131 (-157)
	cg09929164	chr 17: 48423123	6.20712	0.00230214	-0.0058061	0.00157538	0.00193882	0.466553	-0.00386728	0.0691746	XYLT2	TSS1500	Island	XYLT2	-269	XYLT2 (-269)
	cg25584787	chr 5: 93693854	6.90242	0.00118474	0.0104125	0.00158999	-0.00792088	0.0209574	0.00249162	0.704676	C5orf36	Body		KIAA0825	38360	ANKRD32 (-260536)	FAM172A (-246451)
	cg13224213	chr 7: 150689881	8.179	0.000352737	-0.0167949	0.00159488	0.016087	0.00238547	-0.000707875	0.989178	NOS3;NOS3;NOS3;NOS3	5'UTR;TSS1500;TSS1500;TSS1500		NOS3	-959	NOS3 (1738)	ATG9B (31704)
	cg11439877	chr 12: 133350799	6.11609	0.00251192	0.00491896	0.00160219	-0.0023844	0.203408	0.00253456	0.200653	GOLGA3	Body	S_Shore	ANKLE2	-12348	ANKLE2 (-12349)	GOLGA3 (54488)
	cg07191152	chr 1: 25061987	6.18819	0.00234425	0.00782541	0.00160662	-0.00260969	0.468603	0.00521572	0.0695117				CLIC4	-9772	CLIC4 (-9772)	SRRM1 (92394)
	cg08224159	chr 6: 151646312	6.18286	0.00235626	-0.0197737	0.00160978	0.00663464	0.464401	-0.013139	0.0706912	AKAP12;AKAP12	TSS1500;Body	N_Shore	AKAP12	-353	ZBTB2 (66364)	AKAP12 (85179)
	cg01477861	chr 4: 77609841	6.32425	0.00205795	-0.0333227	0.00161424	0.0204426	0.0795951	-0.0128802	0.403605	SHROOM3	Body	N_Shore	SHROOM3	-769	Sep-11 (-261053)	SHROOM3 (253589)
	cg10171802	chr 5: 156693068	7.03667	0.0010425	0.00556306	0.00162412	-0.00440134	0.0156312	0.00116172	0.766579	CYFIP2;CYFIP2	TSS200;TSS200	Island	CYFIP2	-22	CYFIP2 (-22)
	cg04660147	chr 20: 62716443	6.63246	0.00153278	-0.0168632	0.00163726	0.011946	0.0351568	-0.00491722	0.596512	OPRL1;C20orf201;OPRL1	5'UTR;TSS1500;5'UTR	Island	OPRL1	75	OPRL1 (75)
	cg17258387	chr 2: 174924430	7.6572	0.000578061	-0.00954742	0.00164477	0.0085315	0.00521785	-0.00101593	0.933348				SP3	-94000	SP3 (-94001)	OLA1 (188934)
	cg12352984	chr 21: 46687249	8.01517	0.000411834	0.00614074	0.00164798	-0.00578777	0.00295677	0.000352977	0.980072	POFUT2;POFUT2;POFUT2	3'UTR;Body;Body	S_Shore	POFUT2	10076	POFUT2 (20561)	ADARB1 (192757)
	cg22627570	chr 13: 23501397	6.0728	0.00261831	0.0317595	0.00165535	-0.013308	0.305072	0.0184515	0.131974			Island	BASP1P1	-29077	SGCG (-253662)
	cg22638105	chr 8: 41462487	8.74327	0.000207163	0.00740339	0.00165794	-0.0076256	0.00100675	-0.000222211	0.994531	AGPAT6	Body		AGPAT6	26781	AGPAT6 (26781)	NKX6-3 (42387)
	cg03172991	chr 19: 13105728	6.46935	0.00179128	-0.00909062	0.00166499	0.00192282	0.73773	-0.0071678	0.025123	NFIX	TSS1500	N_Shore	NFIX	-855	NFIX (-855)
	cg13851870	chr 19: 18044132	7.75955	0.000524609	0.0122075	0.00167242	0.000352328	0.994344	0.0125599	0.0020986	CCDC124	5'UTR	Island	CCDC124	309	CCDC124 (309)
	cg00919806	chr 1: 247452887	6.1265	0.00248697	0.0117112	0.00168482	-0.00400993	0.452614	0.00770124	0.0759949				ZNF496	20871	VN1R5 (33514)	ZNF496 (42157)
	cg19460016	chr 5: 179306266	6.16125	0.00240554	0.00784778	0.0017028	-0.00444224	0.117434	0.00340554	0.322426	TBC1D9B;TBC1D9B	Body;Body	Island	TBC1D9B	-6992	C5orf45 (-20427)	TBC1D9B (28589)
	cg04069951	chr 11: 2398336	7.45632	0.000699462	-0.0198049	0.00171943	0.0172715	0.00688322	-0.00253338	0.905797	CD81	TSS1500	Island	CD81	-210	CD81 (-210)
	cg12419863	chr 6: 144263450	6.37608	0.00195838	-0.0160288	0.00172342	0.0104784	0.0585855	-0.00555046	0.486038	PLAGL1;PLAGL1;PLAGL1;PLAGL1;PLAGL1;PLAGL1;PLAGL1;PLAGL1	Body;Body;Body;Body;Body;Body;Body;Body		PLAGL1	346	PLAGL1 (66090)	PHACTR2 (264349)
	cg15001032	chr 7: 50632994	7.21294	0.000881492	-0.0215197	0.00172625	0.00102725	0.984684	-0.0204925	0.00506609	DDC;DDC	5'UTR;1stExon		DDC	160	DDC (-4227)
	cg03235788	chr 10: 82192482	6.97898	0.00110139	0.0051143	0.00172967	-0.00405966	0.0158638	0.00105465	0.77369	C10orf58;C10orf58	3'UTR;Body		C10orf58	18908	TSPAN14 (-21555)	C10orf58 (18908)
	cg25765315	chr 12: 92472232	6.29013	0.00212626	0.00803494	0.00175163	-0.00507255	0.0711727	0.00296238	0.442579				AK055439	64212	DCN (-898874)	BTG1 (67440)
	cg16413763	chr 5: 16737972	6.06684	0.00263332	-0.0143289	0.00176373	0.00504621	0.435135	-0.00928268	0.0834036	MYO10	Body		MYO10	524	FAM134B (-120806)	MYO10 (198412)
	cg07500325	chr 21: 47062264	6.02403	0.00274365	-0.0263827	0.00176774	0.0102946	0.360685	-0.0160881	0.110309			Island	PCBP3	-1418	PCBP3 (-207610)	SLC19A1 (-99880)
	cg08838779	chr 8: 94411006	6.42147	0.00187518	-0.0115502	0.00179242	0.00234673	0.757787	-0.00920344	0.0243215				LOC389676	-231927	C8orf83 (-432635)	RBM12B (342217)
	cg06437173	chr 10: 50666820	6.92444	0.00116014	0.0127198	0.0017997	-0.00114466	0.946993	0.0115751	0.00815874	ERCC6	3'UTR		ERCC6	17536	DRGX (-66914)	ERCC6 (80326)
	cg22273555	chr 6: 33130034	6.02566	0.00273938	-0.0134278	0.00180175	0.006897	0.173396	-0.00653078	0.245139			S_Shore	COL11A2	15636	COL11A2 (30210)	HLA-DPB1 (86332)
	cg12965553	chr 7: 26403802	6.0838	0.00259085	0.00497417	0.00180216	-0.00275966	0.130028	0.00221451	0.307306	SNX10	Body		SNX10	-142	SNX10 (72288)	SKAP2 (500538)
	cg23207244	chr 11: 69813323	5.98592	0.00284579	0.00558058	0.00181615	-0.00264468	0.224827	0.0029359	0.193963			Island	ANO1	-111084	FGF3 (-179132)	ANO1 (-111084)
	cg09548390	chr 8: 51555740	6.26181	0.00218469	0.0205998	0.00183252	-0.00503739	0.670359	0.0155624	0.0355407	SNTG1	Body		SNTG1	470620	SNTG1 (731144)
	cg23900712	chr 15: 99344807	8.67764	0.000220368	-0.0142304	0.0018401	0.0147878	0.00100261	0.00055742	0.990861	IGF1R	Body		MIR4714	17153	IGF1R (152047)	PGPEP1L (204077)
	cg12692682	chr 1: 212202711	6.0008	0.00280547	0.0112346	0.00184952	-0.00412795	0.407263	0.00710662	0.095167	INTS7	Body		DTL	-6207	LPGAT1 (-198598)	DTL (-6207)
	cg23318990	chr 6: 31599289	6.5743	0.00162033	0.00639573	0.00187168	-0.00466134	0.0313022	0.00173439	0.64571	BAT2	Body	N_Shore	AF075059	6620	PRRC2A (10840)	BAG6 (20880)
	cg01071493	chr 11: 65363954	6.33484	0.00203719	0.00811693	0.00187338	-0.00541791	0.0541464	0.00269902	0.518661	KCNK7;KCNK7;KCNK7;KCNK7	TSS1500;TSS1500;TSS1500;TSS1500	N_Shelf	KCNK7	-487	KCNK7 (-488)
	cg00602811	chr 2: 145278564	5.98596	0.00284566	-0.0198774	0.00187838	0.0102385	0.173772	-0.00963889	0.249529	ZEB2;ZEB2;ZEB2	TSS1500;TSS1500;TSS1500	N_Shelf	ZEB2_AS1_4	-41	ZEB2 (-607)
	cg07360076	chr 4: 1794639	7.70218	0.000553926	-0.012653	0.00187928	0.0116837	0.00415834	-0.00096931	0.965618	FGFR3;FGFR3;FGFR3	TSS1500;TSS1500;TSS1500	Island	FGFR3	-399	FGFR3 (-399)
	cg06461708	chr 7: 27292322	5.93998	0.002974	-0.0153089	0.00188897	0.00657537	0.295127	-0.00873354	0.147731			S_Shore	EVX1	10004	EVX1 (10159)	HIBADH (410297)
	cg19086110	chr 7: 20269648	6.15092	0.00242946	0.0113628	0.00189407	-0.00692743	0.0874732	0.00443537	0.405989				MACC1	-12635	ITGB8 (-101076)	MACC1 (-12636)
	cg16059957	chr 21: 47062279	6.48451	0.00176551	-0.0150374	0.00191266	0.0107235	0.0365861	-0.0043139	0.614113			Island	PCBP3	-1403	PCBP3 (-207595)	SLC19A1 (-99895)
	cg24036517	chr 8: 10585394	6.25949	0.00218954	-0.00759748	0.001919	0.00174571	0.704298	-0.00585177	0.0320663	SOX7	Body	N_Shore	BC043573	-1429	RP1L1 (-72778)	SOX7 (2627)
	cg14519877	chr 7: 134617036	6.17514	0.00237373	0.0131308	0.0019302	-0.00822004	0.0774104	0.00491078	0.438083	CALD1;CALD1;CALD1;CALD1;CALD1	Body;Body;Body;Body;Body		CALD1	-702	AGBL3 (-54222)	CALD1 (152873)
	cg11023900	chr 3: 138657666	6.29365	0.0021191	-0.0134336	0.00193161	0.00893062	0.0562052	-0.00450295	0.514928			Island	AK128202	5196	PIK3CB (-179482)	FOXL2 (8315)
	cg02084087	chr 1: 6526049	8.52333	0.000254859	0.00962184	0.00193362	0.001422	0.864972	0.0110438	0.000590765	TNFRSF25;TNFRSF25;TNFRSF25;TNFRSF25;TNFRSF25;TNFRSF25	Body;Body;Body;Body;Body;Body	Island	TNFRSF25	206	TNFRSF25 (205)
	cg18086243	chr 6: 30924004	5.97815	0.00286707	-0.0262381	0.00194643	0.00906307	0.454841	-0.017175	0.0825007			S_Shore	DPCR1	15228	MUC21 (-27480)	DPCR1 (15228)
	cg17752799	chr 7: 136700699	6.88699	0.00120231	0.0135685	0.00194723	-0.0108797	0.0158234	0.00268875	0.792638	CHRM2;CHRM2;CHRM2;CHRM2;CHRM2;CHRM2;CHRM2;CHRM2	Body;Body;Body;Body;Body;Body;Body;Body		CHRM2	1087	CHRM2 (146868)	PTN (327846)
	cg10828284	chr 22: 50528333	6.69011	0.00145069	-0.041948	0.00197512	0.0321633	0.0225653	-0.00978467	0.72541	MOV10L1;MOV10L1;MOV10L1	TSS200;TSS200;TSS1500	Island	MOV10L1	-101	MLC1 (-4553)	MOV10L1 (-101)
	cg03174768	chr 4: 41622588	6.79177	0.00131658	-0.00754146	0.00197714	0.000715597	0.942128	-0.00682586	0.00921214	LIMCH1;LIMCH1;LIMCH1;LIMCH1;LIMCH1	Body;Body;Body;Body;Body		LIMCH1	7106	PHOX2B (128398)	LIMCH1 (259785)
	cg01813033	chr 6: 132272609	7.88243	0.000466968	-0.0162779	0.00198322	0.015573	0.00296734	-0.000704896	0.988979	CTGF	TSS200	S_Shore	CTGF	-91	CTGF (-92)
	cg11830695	chr 3: 52007678	5.96482	0.00290396	-0.0247664	0.001992	0.00839218	0.469818	-0.0163742	0.0792842	ABHD14B;ABHD14B;ABHD14A;ABHD14B	Body;5'UTR;TSS1500;5'UTR	N_Shore	ABHD14B	572	ABHD14A (-1363)	ABHD14B (967)
	cg22682582	chr 12: 95995879	6.43623	0.00184891	0.0085874	0.00199814	-0.00612134	0.0375553	0.00246606	0.615672				USP44	-50616	USP44 (-53260)	NTN4 (188656)
	cg05739379	chr 6: 168581628	6.84586	0.00125039	-0.0171669	0.00200561	0.00140011	0.957009	-0.0157668	0.00814091				FRMD1	-101789	FRMD1 (-101790)	DACT2 (138773)
	cg06954368	chr 5: 38930080	5.87906	0.00315304	-0.0182672	0.00201891	0.00855497	0.238669	-0.0097122	0.192855	OSMR	Body		OSMR	12433	OSMR (83980)	RICTOR (144420)
	cg13554575	chr 9: 997475	6.03584	0.00271276	0.00917802	0.00203988	-0.00544401	0.102238	0.00373401	0.380315			N_Shore	U6	4488	DMRT2 (-53144)	DMRT3 (20512)
	cg25260543	chr 7: 100946792	6.99498	0.00108473	-0.0306395	0.00204533	0.025468	0.0121388	-0.00517146	0.845952				BC032716	-4828	FIS1 (-58422)	RABL5 (18300)
	cg02702107	chr 12: 22218253	5.8828	0.00314174	0.00987458	0.00204567	-0.00489471	0.201993	0.00497987	0.227804	CMAS	3'UTR		CMAS	19095	CMAS (19095)	ST8SIA1 (269394)
	cg21899610	chr 3: 15118612	6.54075	0.00167311	0.00832717	0.00205467	-0.00619759	0.0285975	0.00212959	0.681701	ZFYVE20	Body	S_Shelf	MRPS25	-11796	MRPS25 (-11797)	ZFYVE20 (22042)
	cg17894889	chr 19: 55628995	6.39047	0.00193162	-0.00371574	0.00206547	0.000638105	0.823949	-0.00307763	0.0199079	PPP1R12C	TSS200	Island	PPP1R12C	-68	PPP1R12C (-69)
	cg13975075	chr 8: 33453217	8.69821	0.000216141	0.00698954	0.00211039	-0.00743089	0.000861112	-0.000441348	0.976954	DUSP26	Body	N_Shelf	DUSP26	4222	RNF122 (-28575)	DUSP26 (4221)
	cg01901788	chr 20: 33145848	5.88978	0.00312078	-0.021822	0.00211783	0.00760627	0.453427	-0.0142157	0.0873955	MAP1LC3A;MAP1LC3A	TSS1500;Body	N_Shore	MAP1LC3A	-670	MAP1LC3A (-670)
	cg24933709	chr 7: 149120687	6.16128	0.00240548	-0.022038	0.0021255	0.0144312	0.0638566	-0.00760675	0.500356			S_Shore	TRNA_Cys	-8387	ZNF777 (37365)	AF035281 (129398)
	cg17480077	chr 1: 10895517	6.27473	0.00215783	-0.024663	0.00213616	0.0170061	0.0477529	-0.00765694	0.571055			N_Shore	CASZ1	-38810	TARDBP (-177161)	CASZ1 (-38811)
	cg04406436	chr 1: 38942313	6.55189	0.00165539	0.00947703	0.00214772	-0.00118207	0.903433	0.00829496	0.0131293			Island	LOC339442	-261874	POU3F1 (-429864)	RRAGC (383026)
	cg25575937	chr 3: 48414383	5.8718	0.00317508	0.00651619	0.00218806	-0.00354191	0.149927	0.00297429	0.30104	FBXW12;FBXW12;FBXW12	Body;Body;Body		FBXW12	675	SPINK8 (-44553)	PLXNB1 (56488)
	cg02933639	chr 4: 8207325	6.91604	0.00116946	-0.0119682	0.00219748	0.00995914	0.0126628	-0.00200908	0.849173	SH3TC1	Body		SH3TC1	6266	HTRA3 (-64163)	SH3TC1 (6266)
	cg16232698	chr 8: 57233635	6.0027	0.00280036	-0.0195903	0.00222147	0.00522511	0.630972	-0.0143652	0.0473477	SDR16C5	TSS1500	S_Shore	SDR16C5	-394	SDR16C5 (-395)
	cg06710672	chr 16: 1133378	6.18277	0.00235646	0.0480574	0.00223675	-0.0325542	0.0541861	0.0155031	0.548789			S_Shelf	SSTR5	4598	SSTR5 (10623)	C1QTNF8 (12865)
	cg03492094	chr 9: 91994786	7.47577	0.000686664	0.0117994	0.00225003	0.000492954	0.988753	0.0122923	0.00242223	SEMA4D;SEMA4D	Body;Body	N_Shore	SEMA4D	-10352	SECISBP2 (61375)	SEMA4D (99824)
	cg24541425	chr 12: 130529058	6.68171	0.00146237	-0.0347699	0.00230096	0.0277873	0.0181678	-0.00698257	0.792914			S_Shore	LOC100190940	-2171	TMEM132D (-140847)	FZD10 (-117945)
	cg10155432	chr 7: 1293933	5.79857	0.00340638	0.00704023	0.00231026	-0.00247949	0.451308	0.00456074	0.0929316				UNCX	21280	UNCX (21280)	MICALL2 (205175)
	cg24206161	chr 7: 1014844	5.84507	0.00325762	0.00831315	0.00233091	-0.00263182	0.525917	0.00568133	0.0716894	COX19	Body	Island	COX19	391	COX19 (390)
	cg24764091	chr 19: 23084470	6.24699	0.0022159	0.00487036	0.00233596	-0.00344534	0.0428213	0.00142502	0.61241			Island	BC128131	85699	ZNF99 (-117498)	ZNF724P (348701)
	cg08530205	chr 7: 101849354	5.82262	0.00332861	0.0070493	0.0023376	-0.00231148	0.502175	0.00473782	0.0781492	CUX1;CUX1;CUX1	Body;Body;Body		SH2B2	-79050	SH2B2 (-79050)	CUX1 (388473)
	cg26818645	chr 2: 86425716	6.5819	0.00160862	0.00909501	0.00234089	-0.00712562	0.0213874	0.00196939	0.764216	MRPL35;MRPL35	TSS1500;TSS1500	S_Shelf	MRPL35	-839	IMMT (-2824)	MRPL35 (-839)
	cg19591077	chr 7: 66368242	7.4161	0.000726699	0.00503539	0.00235466	-0.00465056	0.00505746	0.000384828	0.967034			N_Shore	C7orf42	-17960	C7orf42 (-17960)	RABGEF1 (163260)
	cg18670100	chr 2: 99549050	6.68924	0.0014519	0.00561465	0.00235949	-0.00452578	0.017273	0.00108887	0.806146	C2orf55	5'UTR	N_Shelf	C2orf55	3634	MGAT4A (-201462)	TSGA10 (222136)
	cg21143587	chr 14: 103569397	5.9823	0.00285568	-0.0372407	0.00236915	0.00929824	0.670791	-0.0279425	0.0425789	C14orf73	Body	Island	EXOC3L4	2917	CDC42BPB (-45656)	TNFAIP2 (-23266)
	cg09666237	chr 17: 18128581	5.70821	0.00371527	0.00523691	0.00239097	-0.00224901	0.309495	0.0029879	0.158963	LLGL1	TSS1500	Island	LLGL1	-354	LLGL1 (-354)
	cg12454595	chr 22: 48918326	6.20028	0.00231728	0.00727803	0.00239157	-0.00510759	0.0455211	0.00217044	0.602129	FAM19A5	Body		LOC284933	24831	FAM19A5 (33039)
	cg12901650	chr 4: 1980812	5.78109	0.00346403	0.00396795	0.00239307	-0.00215265	0.155348	0.00181529	0.304889	WHSC1;WHSC1;WHSC1;WHSC1	3'UTR;3'UTR;3'UTR;3'UTR	Island	SCARNA22	4450	WHSC2 (30149)	WHSC1 (107690)
	cg04553707	chr 17: 53922670	5.7478	0.0035766	-0.00765159	0.00239784	0.00396633	0.182428	-0.00368526	0.26852			N_Shore	PCTP	94205	NOG (-748389)	PCTP (94331)
	cg06519061	chr 1: 214588993	7.10238	0.000979282	0.0105914	0.0024015	-0.00932454	0.00820532	0.00126687	0.921449	PTPN14	Body		PTPN14	49307	SMYD2 (134429)	PTPN14 (136030)
	cg03400623	chr 1: 1297240	5.75172	0.00356317	-0.031489	0.00240585	0.0165178	0.175383	-0.0149713	0.277806				MXRA8	-83	MXRA8 (-3326)
	cg05508558	chr 1: 207627372	5.89712	0.00309886	-0.0175028	0.00241372	0.00481675	0.61678	-0.012686	0.0528503	CR2;CR2	TSS1500;TSS1500	N_Shore	CR2	-272	CR2 (-272)
	cg17567838	chr 6: 33167488	5.75793	0.00354198	-0.0163648	0.00242704	0.00877292	0.16293	-0.00759193	0.295766	SLC39A7;RXRB;SLC39A7	TSS1500;Body;TSS1500	N_Shore	JA611279	152	SLC39A7 (-1114)	RXRB (943)
	cg16429063	chr 1: 53770959	5.97466	0.00287668	0.00689936	0.00243277	-0.00441093	0.0768498	0.00248843	0.477789	LRP8;LRP8;LRP8;LRP8	Body;Body;Body;Body		LRP8	22112	MAGOH (-66678)	LRP8 (22861)
	cg02291164	chr 14: 59296302	7.33187	0.000787244	0.0441697	0.00243877	0.0015822	0.991832	0.0457519	0.00279997				Mir_548	-58347	DAAM1 (-359096)	DACT1 (191546)
	cg00952201	chr 18: 77170635	5.68546	0.00379741	0.00667652	0.00244922	-0.00283777	0.318448	0.00383875	0.155725	NFATC1;NFATC1;NFATC1;NFATC1;NFATC1	Body;5'UTR;Body;Body;Body	Island	NFATC1	10310	CTDP1 (-269165)	NFATC1 (10310)
	cg01639898	chr 1: 32083012	5.78057	0.00346579	-0.0196894	0.00247065	0.0063024	0.521872	-0.013387	0.0755193	HCRTR1	TSS1500	N_Shore	HCRTR1	-288	HCRTR1 (-288)
	cg17510385	chr 5: 912821	11.7679	1.23613e-05	0.0106646	0.0024747	-0.0145068	1.69611e-05	-0.00384222	0.479599	TRIP13	Body	Island	TRIP13	19853	NKD2 (-96346)	TRIP13 (19853)
	cg04738151	chr 12: 70004638	5.68333	0.00380518	-0.00715415	0.00248123	0.00345272	0.230251	-0.00370144	0.221738	LRRC10;LRRC10	5'UTR;1stExon		LRRC10	304	LRRC10 (303)
	cg16016716	chr 5: 1073470	5.69798	0.003752	0.00928254	0.00248445	-0.00467637	0.202227	0.00460618	0.249965	SLC12A7	Body	N_Shore	MIR4635	-10381	SLC12A7 (38701)	NKD2 (64303)
	cg02763536	chr 17: 40932515	6.26814	0.00217149	-0.0162946	0.00253764	0.0119718	0.03523	-0.00432283	0.671879	WNK4	TSS200	Island	WNK4	-133	WNK4 (-133)
	cg13253856	chr 6: 1702693	9.99464	6.4094e-05	0.00697115	0.00254673	-0.00850153	0.000137431	-0.00153038	0.761553	GMDS	Body		AK024936	26413	FOXC1 (92013)	GMDS (543174)
	cg21233878	chr 9: 2844394	6.71908	0.00141113	0.00477711	0.00256805	-0.000250579	0.982722	0.00452653	0.00740209	KIAA0020	TSS1500	S_Shore	KIAA0020	-264	KIAA0020 (-265)
	cg12880300	chr 10: 134597358	5.72773	0.00364625	-0.0239657	0.00257066	0.0132795	0.146924	-0.0106862	0.327894			Island	NKX6-2	2179	NKX6-2 (2178)	INPP5A (246006)
	cg22925553	chr 4: 141471760	6.09222	0.00257005	0.0100403	0.00257317	-0.00696413	0.0506733	0.00307613	0.589426	ELMOD2	3'UTR		UCP1	18199	UCP1 (18198)	ELMOD2 (26449)
	cg00574196	chr 1: 22137992	6.84462	0.00125186	-0.0117737	0.00257406	0.000353868	0.994296	-0.0114199	0.00591067	LDLRAD2	TSS1500	N_Shelf	LDLRAD2	-765	LDLRAD2 (-765)
	cg01077100	chr 10: 124067280	5.88195	0.00314433	0.0158556	0.0025903	-0.00997594	0.0854335	0.00587962	0.462043	BTBD16	Body		BTBD16	36460	PLEKHA1 (-66813)	TACC2 (318592)
	cg10709021	chr 8: 30890108	6.12129	0.00249941	-0.0166553	0.00260571	0.0117437	0.0462706	-0.00491159	0.613365	PURG;WRN;PURG	1stExon;TSS1500;1stExon		PURG	209	WRN (-669)	PURG (208)
	cg19520763	chr 3: 38534710	5.63603	0.00398219	0.0155288	0.00262098	-0.00604893	0.386289	0.00947991	0.126332			N_Shelf	EXOG	-3052	EXOG (-3052)
	cg07192900	chr 3: 42976884	6.36526	0.00197876	0.00914928	0.00262614	-0.00700095	0.0272863	0.00214832	0.733534			N_Shore	KRBOX1	-949	KRBOX1 (-949)
	cg18189288	chr 2: 201262081	5.68114	0.00381319	0.0117169	0.00264044	-0.00633907	0.161854	0.00537785	0.308682	SPATS2L;SPATS2L;SPATS2L;SPATS2L	Body;Body;Body;Body		SPATS2L	88409	SPATS2L (90726)	KCTD18 (112710)
	cg23924526	chr 2: 45998548	8.37865	0.000292125	-0.0239491	0.00264382	0.0254901	0.00109719	0.00154099	0.976977	PRKCE	Body		TRNA_Pseudo	-61035	EPAS1 (-525992)	PRKCE (119506)
	cg04709736	chr 19: 17488042	5.62011	0.00404364	-0.0131309	0.00267173	0.00506399	0.3948	-0.00806687	0.12395	PLVAP	1stExon	Island	PLVAP	95	PLVAP (94)
	cg23252648	chr 2: 170682935	5.66146	0.00388602	0.00559624	0.00267584	-0.0019345	0.473563	0.00366175	0.0941165	UBR3	TSS1500	N_Shore	UBR3	-1082	METTL5 (-1583)	UBR3 (-1082)
	cg21238276	chr 9: 80849800	5.6688	0.0038587	0.00858166	0.00268712	-0.00467287	0.159007	0.0039088	0.315303	CEP78;CEP78	TSS1500;TSS1500	N_Shore	CEP78	-1190	CEP78 (-1190)
	cg24694691	chr 1: 111927153	5.59268	0.00415169	-0.00793185	0.00268839	0.00343218	0.31139	-0.00449967	0.168263	LOC441897	Body		PGCP1	5320	C1orf88 (37959)	OVGP1 (43245)
	cg13841901	chr 1: 45805975	5.69122	0.00377643	0.00310822	0.00269451	-0.000999763	0.523686	0.00210845	0.0793542	MUTYH;TOE1;MUTYH;MUTYH;MUTYH;MUTYH;MUTYH;MUTYH;MUTYH;MUTYH	TSS200;1stExon;5'UTR;1stExon;TSS1500;5'UTR;5'UTR;1stExon;TSS200;1stExon	Island	TOE1	83	MUTYH (-189)	TOE1 (634)
	cg15198247	chr 1: 1974844	5.62982	0.00400605	-0.00222388	0.00269573	0.000813301	0.433874	-0.00141058	0.108601			Island	PRKCZ	-7064	PRKCZ (-7064)	GABRD (24077)
	cg04925956	chr 12: 129785686	5.90319	0.00308086	-0.0270405	0.00270896	0.00619834	0.719659	-0.0208422	0.0386944	TMEM132D	Body	N_Shelf	TRNA_Pseudo	69489	GLT1D1 (447606)	TMEM132D (602525)
	cg04496081	chr 17: 34261810	5.70073	0.00374207	0.00537198	0.00271327	-0.00167775	0.543741	0.00369423	0.0742963	LYZL6	Body	S_Shelf	RDM1	-4030	RDM1 (-4031)
	cg12845923	chr 4: 55139873	5.77364	0.00348892	-0.0105312	0.0027222	0.00290422	0.621735	-0.00762694	0.0563535	PDGFRA	Body		PDGFRA	-3469	KIT (-384221)	PDGFRA (44610)
	cg02460652	chr 15: 76431858	5.60087	0.00411911	-0.00940994	0.00273086	0.00469814	0.213354	-0.00471179	0.249423	C15orf27	Body		C15orf27	1811	C15orf27 (79560)	ETFA (171951)
	cg10888337	chr 22: 46366859	5.71591	0.00368787	0.00413342	0.0027342	-0.00124142	0.569573	0.00289201	0.068166	WNT7B	Body	Island	WNT7B	1385	WNT7B (6148)	ATXN10 (299182)
	cg16043357	chr 10: 118897904	5.8825	0.00314266	-0.0165197	0.00274566	0.00382407	0.715557	-0.0126956	0.0397182	VAX1;VAX1	TSS200;TSS200	Island	VAX1	-92	VAX1 (-93)
	cg15838142	chr 17: 77184010	5.97718	0.00286973	-0.0326752	0.00276754	0.0223107	0.057502	-0.0103644	0.571618	HRNBP3	5'UTR	S_Shelf	ENGASE	107722	ENGASE (112992)	RBFOX3 (294669)
	cg04104738	chr 8: 105600242	5.67214	0.00384634	-0.0230831	0.00278641	0.0131262	0.136626	-0.00995691	0.357185	LRP12;LRP12	Body;Body	N_Shore	LRP12	1010	DPYS (-120966)	LRP12 (1009)
	cg19839698	chr 12: 34754948	5.84668	0.00325259	0.034901	0.00279005	-0.0224752	0.0786894	0.0124258	0.495165				ALG10	579733	ALG10 (579733)
	cg05256504	chr 7: 121947072	6.5038	0.00173325	-0.0219107	0.00279589	0.0177008	0.0190506	-0.00420987	0.81434			S_Shore	FEZF1	-2507	FEZF1 (-2508)
	cg11683191	chr 19: 39813728	5.74747	0.00357774	0.00506643	0.00279791	-0.00307526	0.104147	0.00199118	0.425241			S_Shelf	BC110060	-2239	LRFN1 (-7753)	GMFG (12997)
	cg22332100	chr 1: 2000508	5.58812	0.00416996	-0.00200891	0.0028275	0.00104722	0.187836	-0.000961698	0.282917	PRKCZ	Body		PRKCZ	-4577	SKI (-159625)	PRKCZ (18600)
	cg26523565	chr 5: 179779237	5.55682	0.00429741	-0.0173587	0.00284052	0.00676362	0.391239	-0.010595	0.130097	GFPT2	Body	Island	GFPT2	1078	MAPK9 (-60167)	GFPT2 (1077)
	cg01462453	chr 7: 155970262	5.94273	0.00296617	0.00622957	0.00285346	-0.00424943	0.0586937	0.00198014	0.572003				Mir_598	-243588	SHH (-365296)	C7orf13 (463085)
	cg11940726	chr 12: 114254922	6.45915	0.00180883	0.00805067	0.00286927	-0.000620662	0.963756	0.00743001	0.0103127	RBM19	3'UTR		AK096932	-43434	LHX5 (-345046)	RBM19 (149253)
	cg27553419	chr 6: 230959	5.54046	0.00436554	-0.00528779	0.00288492	0.00259555	0.227764	-0.00269224	0.241352				DUSP22	-61141	DUSP22 (-61141)
	cg02159718	chr 18: 47814464	6.27382	0.00215972	0.00501914	0.00290861	-0.000562322	0.925194	0.00445682	0.0144951	CXXC1;CXXC1;CXXC1;CXXC1	5'UTR;1stExon;5'UTR;1stExon	Island	CXXC1	228	CXXC1 (227)
	cg03545133	chr 16: 70473447	5.60547	0.00410096	0.00463346	0.0029375	-0.00148924	0.52932	0.00314422	0.0822591	ST3GAL2	TSS1500	Island	ST3GAL2	-456	ST3GAL2 (-457)
	cg10857807	chr 7: 2272392	5.86077	0.00320889	0.00202678	0.00294545	-0.00135243	0.0671694	0.000674351	0.544223	MAD1L1;MAD1L1;MAD1L1	5'UTR;5'UTR;5'UTR	Island	MAD1L1	191	MAD1L1 (190)
	cg23859591	chr 12: 80329242	5.50741	0.0045066	0.00508439	0.0029638	-0.00244234	0.243958	0.00264205	0.229216	PPP1R12A;PPP1R12A	TSS200;TSS1500	Island	PPP1R12A	-7	PPP1R12A (-265)
	cg23938637	chr 11: 865749	5.50379	0.00452235	0.0106236	0.00297701	-0.00511726	0.242346	0.0055063	0.231196	TSPAN4;TSPAN4;TSPAN4;TSPAN4;TSPAN4;TSPAN4;TSPAN4	Body;Body;Body;Body;Body;Body;Body		AK126635	-7042	TSPAN4 (22926)	CHID1 (45124)
	cg21140160	chr 13: 25508351	5.98431	0.00285017	0.00702211	0.00298203	-0.00496456	0.0488894	0.00205755	0.624205	LOC646405	Body	S_Shelf	TPTE2P1	3834	PABPC3 (-161924)	CENPJ (-11267)
	cg23825231	chr 17: 45054460	5.84399	0.00326099	0.0128669	0.00300679	-0.00860504	0.0670273	0.00426184	0.548393			N_Shore	RPRML	2154	RPRML (2153)	GOSR2 (53975)
	cg13640730	chr 4: 89679571	5.50644	0.00451081	0.0107564	0.00301122	-0.00409455	0.411984	0.00666188	0.12522	FAM13A;FAM13A	Body;Body		FAM13A	1049	NAP1L5 (-60549)	FAM13A (298751)
	cg16451431	chr 12: 57616956	6.55952	0.00164337	-0.0289685	0.00301505	0.0241807	0.0155086	-0.00478779	0.860705	NXPH4	Body	N_Shore	NXPH4	6379	SHMT2 (-6399)	NXPH4 (6379)
	cg09499629	chr 7: 130419136	5.588	0.00417043	-0.0155055	0.00301794	0.00489745	0.542532	-0.0106081	0.0799574	KLF14	TSS1500	Island	KLF14	-248	KLF14 (-249)
	cg24916224	chr 17: 79652748	6.43875	0.00184445	0.00527549	0.00302713	-0.000364584	0.971042	0.00491091	0.0099651	HGS	Body	S_Shore	HGS	1787	ARL16 (-1795)	HGS (1787)
	cg02336827	chr 3: 45636190	5.54891	0.00433021	-0.0136353	0.00303741	0.00744182	0.163972	-0.00619344	0.325157	LIMD1	TSS200	S_Shore	LIMD1	-132	LIMD1 (-132)
	cg00536910	chr 8: 1319507	5.65634	0.0039052	0.0156533	0.00304447	-0.00946385	0.10954	0.00618949	0.426272			N_Shore	LOC286083	-68680	C8orf42 (-824177)	DLGAP2 (-130061)
	cg19411272	chr 2: 119134044	5.57382	0.00422771	0.0216068	0.00304831	-0.0121813	0.145672	0.0094255	0.354805				Mir_544	-184418	INSIG2 (287995)	EN1 (471714)
	cg06020727	chr 13: 113490012	6.26865	0.00217042	0.00445579	0.00304979	-0.00347673	0.0260988	0.000979059	0.767697	ATP11A;ATP11A	Body;Body	N_Shelf	ATP11A	-6577	MCF2L (-133522)	ATP11A (145370)
	cg23630593	chr 7: 101517752	5.46609	0.00468942	0.0116123	0.00306087	-0.00497815	0.326436	0.00663412	0.17091	CUX1;CUX1;CUX1	Body;Body;Body		CUX1	56871	SH2B2 (-410652)	CUX1 (56871)
	cg22733478	chr 5: 176036806	5.52875	0.00441501	-0.00279588	0.00308969	0.00151967	0.167286	-0.0012762	0.322706	GPRIN1	5'UTR	Island	GPRIN1	325	GPRIN1 (324)
	cg27546118	chr 12: 3931453	5.63367	0.00399125	0.0110304	0.00309092	-0.00309655	0.617876	0.00793381	0.0623154	PARP11	Body		PARP11	7783	EFCAB4B (-69088)	PARP11 (51154)
	cg27340794	chr 6: 30614632	6.2745	0.0021583	-0.00986767	0.0031103	0.00775754	0.0250466	-0.00211013	0.779163	C6orf136;C6orf136;C6orf136	TSS200;TSS200;TSS200	N_Shore	C6orf136	-183	C6orf136 (-183)
	cg22750001	chr 11: 58981095	5.82221	0.00332992	0.00887115	0.00313874	-0.00182814	0.771703	0.00704302	0.0347796	MPEG1	TSS1500		MPEG1	-601	MPEG1 (-602)
	cg16509592	chr 2: 106120415	5.84253	0.00326557	-0.00847178	0.00314938	0.00168452	0.785718	-0.00678726	0.0328173				FHL2	-65185	NCK2 (-347788)	FHL2 (-104735)
	cg09866101	chr 7: 4266998	5.65809	0.00389865	0.00791567	0.00318276	-0.00494036	0.0967237	0.00297532	0.465391	SDK1;SDK1	Body;Body		SDK1	-20	FOXK1 (-454931)	SDK1 (925919)
	cg27256077	chr 8: 28480107	5.43844	0.00481592	0.00509607	0.00318465	-0.00246195	0.244463	0.00263413	0.237106			Island	BC043205	78729	EXTL3 (-79045)	FZD3 (128386)
	cg03029175	chr 11: 2966049	5.59453	0.00414432	0.00506215	0.00320679	-0.00142555	0.617984	0.0036366	0.0638675	NAP1L4	3'UTR	Island	NAP1L4	7950	PHLDA2 (-15400)	NAP1L4 (47557)
	cg19424343	chr 3: 16306684	6.82331	0.00127757	0.00268777	0.0032088	2.82566e-05	0.999327	0.00271603	0.00475697	OXNAD1;DPH3;DPH3	TSS200;TSS200;TSS200	Island	OXNAD1	18	DPH3 (-189)	OXNAD1 (18)
	cg25788729	chr 3: 38063123	7.34399	0.000778229	0.00662251	0.00323836	-0.00643277	0.00400447	0.000189736	0.995555	PLCD1;PLCD1;PLCD1	Body;Body;Body	N_Shelf	PLCD1	3155	PLCD1 (3154)	VILL (28046)
	cg05338187	chr 1: 236686598	5.43457	0.0048339	-0.0337953	0.00329888	0.0122332	0.454136	-0.0215621	0.11445	LGALS8;LGALS8;LGALS8;LGALS8	TSS200;TSS200;5'UTR;TSS1500	N_Shore	LGALS8	-140	LGALS8 (-140)
	cg24002887	chr 7: 64407743	5.40236	0.00498618	-0.0256401	0.00332097	0.012591	0.235954	-0.0130492	0.250259			Island	ZNF117	43671	ZNF117 (43670)	ZNF273 (44124)
	cg24647506	chr 10: 130366835	5.43618	0.00482642	0.0157888	0.00332138	-0.00832717	0.189541	0.00746161	0.30238				AK124226	387436	MGMT (-898618)	MKI67 (-442368)
	cg26428069	chr 2: 134326273	5.59322	0.00414953	0.0290655	0.00333223	-0.0179268	0.103989	0.0111387	0.454584	NCKAP5;NCKAP5	TSS1500;TSS1500		NCKAP5	-242	NCKAP5 (-243)
	cg02660791	chr 19: 9420566	6.25498	0.00219902	0.00469312	0.00333663	-0.00374775	0.0234101	0.000945369	0.803579			Island	ZNF699	-4771	ZNF699 (-4772)
	cg07545948	chr 6: 12012569	5.42573	0.00487525	0.00383295	0.00334662	-0.00136913	0.464507	0.00246382	0.111463	HIVEP1	TSS200	Island	HIVEP1	-154	HIVEP1 (-154)
	cg03576748	chr 16: 452547	5.56874	0.00424841	-0.0215326	0.00334667	0.00589665	0.636535	-0.015636	0.0615241	DECR2	Body	S_Shore	DECR2	655	DECR2 (690)
	cg16246488	chr 2: 10444921	6.59267	0.00159214	-0.0242006	0.00335856	0.0208935	0.0127113	-0.00330713	0.904286	HPCAL1;HPCAL1	5'UTR;5'UTR	S_Shore	HPCAL1	1096	HPCAL1 (1882)	ODC1 (143531)
[truncated: 698 more rows]

## Sheet: Supp Table 4
	Supplementary Table 4: The 1000 most significant differentially methylated positions (DMPs) identified from the Tukey's HSD test of control (CTL) and Alzheimer's disease (AD) blood samples.
[truncated: 1,003 more rows]

## Sheet: Supp Table 5
	Supplementary Table 5: The 1000 most significant differentially methylated positions (DMPs) identified from a comparison of mild cognitive impairement stable (MCI-MCI) and MCI individuals who later progressed to Alzheimer's disease (MCI-AD) blood samples.
[truncated: 1,002 more rows]

[truncated: 8 more sheets: Supp Table 6, Supp Table 7, Supp Table 8, Supp Table 9, Supp Table 10, Supp Table 11, Supp Table 12, Supp Table 13]
